# Supplementary material for: An anisotropic strategy for developing polymer electrolytes endowing lithium metal batteries with electrochemo-mechanically stable interface
Source: Nat Commun. 2025 Apr 16;16:3626. doi: 10.1038/s41467-025-58916-x (PMC12003723; doi:10.1038/s41467-025-58916-x)
Supplement: Supplementary file 3 — Supplementary Data 1 [file 41467_2025_58916_MOESM3_ESM.xls]

## Sheet: LLZTO-SN
Cartesian coordinates for the optimized configuration of LLZTO-SN absorption model
O	0.0119	0.0171	0.0142
O	0.0201	0.0153	0.0141
O	0.0119	0.0171	0.0142
O	0.0201	0.0153	0.0141
O	0.0119	0.0171	0.0142
O	0.0201	0.0153	0.0141
O	0.0119	0.0171	0.0142
O	0.0201	0.0153	0.0141
O	0.0142	0.0119	0.0171
O	0.0141	0.0201	0.0153
O	0.0142	0.0119	0.0171
O	0.0141	0.0201	0.0153
O	0.0142	0.0119	0.0171
O	0.0141	0.0201	0.0153
O	0.0142	0.0119	0.0171
O	0.0141	0.0201	0.0153
O	0.0171	0.0142	0.0119
O	0.0153	0.0141	0.0201
O	0.0171	0.0142	0.0119
O	0.0153	0.0141	0.0201
O	0.0171	0.0142	0.0119
O	0.0153	0.0141	0.0201
O	0.0171	0.0142	0.0119
O	0.0153	0.0141	0.0201
O	0.0171	0.0119	0.0142
O	0.0153	0.0201	0.0141
O	0.0153	0.0201	0.0141
O	0.0171	0.0119	0.0142
O	0.0153	0.0201	0.0141
O	0.0171	0.0119	0.0142
O	0.0171	0.0119	0.0142
O	0.0153	0.0201	0.0141
O	0.0201	0.0141	0.0153
O	0.0119	0.0142	0.0171
O	0.0201	0.0141	0.0153
O	0.0119	0.0142	0.0171
O	0.0119	0.0142	0.0171
O	0.0201	0.0141	0.0153
O	0.0119	0.0142	0.0171
O	0.0201	0.0141	0.0153
O	0.0142	0.0171	0.0119
O	0.0141	0.0153	0.0201
O	0.0142	0.0171	0.0119
O	0.0141	0.0153	0.0201
O	0.0142	0.0171	0.0119
O	0.0141	0.0153	0.0201
O	0.0142	0.0171	0.0119
O	0.0141	0.0153	0.0201
La	0.00884	0.01435	0.01862
La	0.00884	0.01435	0.01862
La	0.01862	0.00884	0.01435
La	0.01862	0.00884	0.01435
La	0.01435	0.01862	0.00884
La	0.01435	0.01862	0.00884
La	0.01435	0.00884	0.01862
La	0.01435	0.00884	0.01862
La	0.00884	0.01862	0.01435
La	0.00884	0.01862	0.01435
La	0.01862	0.01435	0.00884
La	0.01862	0.01435	0.00884
Zr	0.0093	0.0093	0.0093
Ta	0.00895	0.00895	0.00895
Zr	0.0093	0.0093	0.0093
Ta	0.00895	0.00895	0.00895
Zr	0.0093	0.0093	0.0093
Ta	0.00895	0.00895	0.00895
Zr	0.0093	0.0093	0.0093
Ta	0.00895	0.00895	0.00895
Zr	0.0093	0.0093	0.0093
Ta	0.00895	0.00895	0.00895
Zr	0.0093	0.0093	0.0093
Ta	0.00895	0.00895	0.00895
Zr	0.0093	0.0093	0.0093
Ta	0.00895	0.00895	0.00895
Zr	0.0093	0.0093	0.0093
Ta	0.00895	0.00895	0.00895
Li	0.006	0.057	0.057
Li	0.006	0.057	0.057
Li	0.057	0.006	0.057
Li	0.057	0.006	0.057
Li	0.057	0.057	0.006
Li	0.057	0.057	0.006
Li	0.031	0.1	0.1
Li	0.031	0.1	0.1
Li	0.1	0.031	0.1
Li	0.1	0.031	0.1
Li	0.1	0.1	0.031
Li	0.1	0.1	0.031

## Sheet: Li-SN
Cartesian coordinates for the optimized configuration of Li-SN absorption model
Li	0	0	0.11931
Li	0.33333	0.16667	0.24803
Li	0.16667	0.33333	0.37674
Li	0	0	0.50546
Li	0.33333	0.16667	0.05495
Li	0.16667	0.33333	0.18367
Li	0	0	0.31238
Li	0.33333	0.16667	0.4411
Li	0.5	0	0.11931
Li	0.83333	0.16667	0.24803
Li	0.66667	0.33333	0.37674
Li	0.5	0	0.50546
Li	0.83333	0.16667	0.05495
Li	0.66667	0.33333	0.18367
Li	0.5	0	0.31238
Li	0.83333	0.16667	0.4411
Li	0	0.5	0.11931
Li	0.33333	0.66667	0.24803
Li	0.16667	0.83333	0.37674
Li	0	0.5	0.50546
Li	0.33333	0.66667	0.05495
Li	0.16667	0.83333	0.18367
Li	0	0.5	0.31238
Li	0.33333	0.66667	0.4411
Li	0.5	0.5	0.11931
Li	0.83333	0.66667	0.24803
Li	0.66667	0.83333	0.37674
Li	0.5	0.5	0.50546
Li	0.83333	0.66667	0.05495
Li	0.66667	0.83333	0.18367
Li	0.5	0.5	0.31238
Li	0.83333	0.66667	0.4411
C	0.51323	0.50472	0.60824
C	0.3755	0.44885	0.63537
N	0.26656	0.40482	0.65689
H	0.58266	0.52859	0.6555
H	0.5419	0.59786	0.57653
H	0.51942	0.43006	0.57223
