# Supplementary material for: An anisotropic strategy for developing polymer electrolytes endowing lithium metal batteries with electrochemo-mechanically stable interface
Source: Nat Commun. 2025 Apr 16;16:3626. doi: 10.1038/s41467-025-58916-x (PMC12003723; doi:10.1038/s41467-025-58916-x)
Supplement: Supplementary file 5 — Source Data [file 41467_2025_58916_MOESM5_ESM.zip]

Archive with 6 entries (6 files):
- Figure 3.xlsx
- Figure 4.xlsx
- Figure 5.xlsx
- Supporting Information.xlsx
- Figure 1.xlsx
- Figure 2.xlsx
