# Supplementary material for: An anisotropic strategy for developing polymer electrolytes endowing lithium metal batteries with electrochemo-mechanically stable interface
Source: Nat Commun. 2025 Apr 16;16:3626. doi: 10.1038/s41467-025-58916-x (PMC12003723; doi:10.1038/s41467-025-58916-x)
Supplement: Supplementary file 5 — Source Data [file 41467_2025_58916_MOESM5_ESM.zip › Figure 3.xlsx]

## Sheet: Figure 3a RSE
T	Voltage
s	V
0	-0.0344
0.01	-0.035
0.02	-0.0354
0.03	-0.0356
0.03	-0.0356
0.04	-0.0356
0.05	-0.036
0.06	-0.036
0.07	-0.0362
0.08	-0.0366
0.08	-0.0366
0.09	-0.0368
0.1	-0.0372
0.11	-0.0376
0.12	-0.0378
0.13	-0.0378
0.13	-0.0378
0.14	-0.0378
0.15	-0.0382
0.16	-0.0388
0.17	-0.039
0.18	-0.039
0.18	-0.0394
0.19	-0.039
0.2	-0.0394
0.21	-0.0394
0.22	-0.0396
0.23	-0.0034
0.23	-0.0028
0.24	-0.0028
0.25	-0.0028
0.26	-0.0024
0.27	-0.0024
0.27	-0.0024
0.28	0.0196
0.29	0.0198
0.3	0.0198
0.31	0.0202
0.32	0.0202
0.33	0.0202
0.33	0.0202
0.34	0.0202
0.35	0.0202
0.36	0.0202
0.37	0.0202
0.38	0.0202
0.38	0.0202
0.39	0.0202
0.4	0.0202
0.41	0.0202
0.42	0.0198
0.43	0.0202
0.43	0.0202
0.44	0.0202
0.45	0.0202
0.46	0.0202
0.47	0.0202
0.48	0.0202
0.48	0.0202
0.49	0.0202
0.5	0.0202
0.5	0.0198
0.5	0.0198
0.51	0.0198
0.51	0.0198
0.51	0.0198
0.51	0.0198
0.52	0.0198
0.52	0.0198
0.53	0.0202
0.53	0.0202
0.54	0.0198
0.55	0.0198
0.56	0.0202
0.57	0.0198
0.58	0.0198
0.58	0.0198
0.59	0.0198
0.6	0.0198
0.61	0.0198
0.62	0.0198
0.63	0.0198
0.63	0.0198
0.64	0.0198
0.65	0.0198
0.66	0.0198
0.67	0.0198
0.68	0.0198
0.68	0.0198
0.69	0.0198
0.7	0.0198
0.71	0.0198
0.72	0.0198
0.73	0.0198
0.73	0.0198
0.74	0.0198
0.75	0.0198
0.76	0.0198
0.77	0.0198
0.78	0.0198
0.78	0.0198
0.79	0.0198
0.8	0.0198
0.81	0.0198
0.82	0.0198
0.83	0.0198
0.83	0.0198
0.84	0.0198
0.85	0.0198
0.86	0.0198
0.87	0.0198
0.88	0.0198
0.88	0.0198
0.89	0.0198
0.9	0.0198
0.91	0.0198
0.92	0.0198
0.93	0.0198
0.93	0.0198
0.94	0.0198
0.95	0.0198
0.96	0.0198
0.97	0.0198
0.98	0.0198
0.98	0.0198
0.99	0.0198
1	0.0198
1.01	0.0196
1.02	0.0196
1.02	0.0196
1.02	0.0196
1.02	0.0196
1.03	0.0196
1.03	0.0196
1.03	0.0196
1.03	0.0196
1.03	0.0196
1.04	0.0196
1.05	0.0196
1.06	0.0196
1.07	0.0196
1.08	0.0196
1.08	0.0196
1.09	0.0196
1.1	0.0192
1.11	0.0192
1.12	0.0192
1.13	0.0192
1.13	0.0192
1.14	0.0192
1.15	0.0192
1.16	0.0192
1.17	0.0192
1.18	0.0192
1.18	0.0192
1.19	-0.0016
1.2	-0.0018
1.21	-0.0018
1.22	-0.0018
1.23	-0.0018
1.23	-0.0018
1.24	-0.0018
1.25	-0.0224
1.26	-0.0224
1.27	-0.0226
1.28	-0.0226
1.28	-0.0226
1.29	-0.0226
1.3	-0.0226
1.31	-0.0226
1.32	-0.0226
1.33	-0.0224
1.33	-0.0226
1.34	-0.0226
1.35	-0.0226
1.36	-0.0226
1.37	-0.0226
1.38	-0.0224
1.38	-0.0224
1.39	-0.0226
1.4	-0.0226
1.41	-0.0226
1.42	-0.0224
1.43	-0.0224
1.43	-0.0226
1.44	-0.0226
1.45	-0.0226
1.46	-0.0226
1.47	-0.0226
1.48	-0.0226
1.48	-0.0226
1.49	-0.0226
1.5	-0.0226
1.51	-0.0226
1.52	-0.0226
1.53	-0.0226
1.53	-0.0224
1.53	-0.0224
1.54	-0.0224
1.54	-0.0224
1.54	-0.0224
1.54	-0.0224
1.55	-0.0226
1.55	-0.0224
1.55	-0.0224
1.56	-0.0224
1.57	-0.0224
1.58	-0.0226
1.58	-0.0224
1.59	-0.0224
1.6	-0.0224
1.61	-0.0224
1.62	-0.0224
1.63	-0.0224
1.63	-0.0224
1.64	-0.0224
1.65	-0.0226
1.66	-0.0224
1.67	-0.0224
1.68	-0.0224
1.68	-0.0224
1.69	-0.0224
1.7	-0.0224
1.71	-0.0224
1.72	-0.0224
1.73	-0.0224
1.73	-0.0224
1.74	-0.0224
1.75	-0.0224
1.76	-0.0224
1.77	-0.0224
1.78	-0.0224
1.78	-0.0224
1.79	-0.0224
1.8	-0.0224
1.81	-0.0224
1.82	-0.0224
1.83	-0.0224
1.83	-0.0224
1.84	-0.0224
1.85	-0.0224
1.86	-0.0224
1.87	-0.0224
1.88	-0.0224
1.88	-0.0224
1.89	-0.0224
1.9	-0.0224
1.91	-0.0224
1.92	-0.0224
1.93	-0.0224
1.93	-0.0224
1.94	-0.0224
1.95	-0.0224
1.96	-0.0224
1.97	-0.0224
1.98	-0.0224
1.98	-0.0224
1.99	-0.0224
2	-0.0224
2.01	-0.0224
2.02	-0.0224
2.03	-0.0224
2.03	-0.0224
2.04	-0.0224
2.05	-0.0224
2.05	-0.0224
2.05	-0.0224
2.06	-0.0224
2.06	-0.0224
2.06	-0.0224
2.06	-0.0224
2.07	-0.0224
2.07	-0.0224
2.08	-0.0224
2.08	-0.0224
2.09	-0.0224
2.1	-0.0224
2.11	-0.0224
2.12	-0.0224
2.13	-0.0224
2.13	-0.0224
2.14	-0.0224
2.15	-0.0224
2.16	-0.0022
2.17	-0.0022
2.18	-0.0022
2.18	-0.0022
2.19	-0.0022
2.2	-0.0022
2.21	-0.0022
2.22	-0.0022
2.23	0.0182
2.23	0.0182
2.24	0.0186
2.25	0.0186
2.26	0.0186
2.27	0.0186
2.28	0.0186
2.28	0.0186
2.29	0.0186
2.3	0.0186
2.31	0.0186
2.32	0.0186
2.33	0.019
2.33	0.019
2.34	0.019
2.35	0.019
2.36	0.019
2.37	0.019
2.38	0.019
2.38	0.019
2.39	0.019
2.4	0.019
2.41	0.019
2.42	0.019
2.43	0.019
2.43	0.019
2.44	0.019
2.45	0.019
2.46	0.019
2.47	0.019
2.48	0.019
2.48	0.019
2.49	0.019
2.5	0.019
2.51	0.019
2.52	0.0192
2.53	0.0192
2.53	0.0192
2.54	0.019
2.55	0.0192
2.56	0.0192
2.57	0.0192
2.57	0.0192
2.57	0.0192
2.57	0.0192
2.58	0.0192
2.58	0.0192
2.58	0.0192
2.58	0.0192
2.58	0.0192
2.58	0.0192
2.59	0.0192
2.6	0.0192
2.61	0.0192
2.62	0.0192
2.63	0.0192
2.63	0.0192
2.64	0.0192
2.65	0.0192
2.66	0.0192
2.67	0.0192
2.68	0.0192
2.68	0.0192
2.69	0.0196
2.7	0.0192
2.71	0.0192
2.72	0.0192
2.73	0.0192
2.73	0.0192
2.74	0.0192
2.75	0.0192
2.76	0.0196
2.77	0.0192
2.78	0.0192
2.78	0.0192
2.79	0.0196
2.8	0.0192
2.81	0.0196
2.82	0.0192
2.83	0.0192
2.83	0.0192
2.84	0.0192
2.85	0.0192
2.86	0.0192
2.87	0.0192
2.88	0.0196
2.88	0.0196
2.89	0.0196
2.9	0.0192
2.91	0.0192
2.92	0.0196
2.93	0.0192
2.93	0.0196
2.94	0.0196
2.95	0.0196
2.96	0.0196
2.97	0.0196
2.98	0.0196
2.98	0.0196
2.99	0.0196
3	0.0196
3.01	0.0192
3.02	0.0192
3.03	0.0196
3.03	0.0192
3.04	0.0192
3.05	0.0192
3.06	0.0192
3.07	0.0192
3.08	0.0192
3.08	0.0196
3.08	0.0196
3.09	0.0196
3.09	0.0196
3.09	0.0196
3.1	0.0196
3.1	0.0192
3.1	0.0196
3.1	0.0192
3.11	0.0192
3.12	0.0196
3.13	-0.0016
3.13	-0.0018
3.14	-0.0018
3.15	-0.0018
3.16	-0.0018
3.17	-0.0018
3.18	-0.0018
3.18	-0.0226
3.19	-0.023
3.2	-0.023
3.21	-0.023
3.22	-0.023
3.23	-0.023
3.23	-0.023
3.24	-0.0232
3.25	-0.023
3.26	-0.023
3.27	-0.023
3.28	-0.0232
3.28	-0.0232
3.29	-0.0232
3.3	-0.0232
3.31	-0.0232
3.32	-0.0232
3.33	-0.0232
3.33	-0.0232
3.34	-0.0232
3.35	-0.0232
3.36	-0.0232
3.37	-0.0232
3.38	-0.0232
3.38	-0.0232
3.39	-0.0232
3.4	-0.0232
3.41	-0.0232
3.42	-0.0232
3.43	-0.0232
3.43	-0.0232
3.44	-0.0232
3.45	-0.0232
3.46	-0.0232
3.47	-0.0232
3.48	-0.0232
3.48	-0.0232
3.49	-0.0232
3.5	-0.0232
3.51	-0.0232
3.52	-0.0232
3.53	-0.0232
3.53	-0.0232
3.54	-0.0232
3.55	-0.0232
3.56	-0.0232
3.57	-0.0232
3.58	-0.0232
3.58	-0.0232
3.59	-0.0232
3.6	-0.0232
3.6	-0.0232
3.6	-0.0232
3.61	-0.0232
3.61	-0.0232
3.61	-0.0232
3.62	-0.0232
3.62	-0.0232
3.62	-0.0232
3.63	-0.0232
3.63	-0.0232
3.64	-0.0232
3.65	-0.0232
3.66	-0.0232
3.67	-0.0232
3.68	-0.0232
3.68	-0.0236
3.69	-0.0232
3.7	-0.0232
3.71	-0.0232
3.72	-0.0232
3.73	-0.0232
3.73	-0.0232
3.74	-0.0232
3.75	-0.0232
3.76	-0.0232
3.77	-0.0232
3.78	-0.0236
3.78	-0.0232
3.79	-0.0232
3.8	-0.0232
3.81	-0.0236
3.82	-0.0232
3.83	-0.0232
3.83	-0.0236
3.84	-0.0236
3.85	-0.0232
3.86	-0.0236
3.87	-0.0236
3.88	-0.0236
3.88	-0.0236
3.89	-0.0232
3.9	-0.0232
3.91	-0.0232
3.92	-0.0232
3.93	-0.0236
3.93	-0.0232
3.94	-0.0232
3.95	-0.0232
3.96	-0.0236
3.97	-0.0236
3.98	-0.0232
3.98	-0.0232
3.99	-0.0236
4	-0.0232
4.01	-0.0236
4.02	-0.0236
4.03	-0.0236
4.03	-0.0236
4.04	-0.0232
4.05	-0.0232
4.06	-0.0236
4.07	-0.0236
4.08	-0.0236
4.08	-0.0236
4.09	-0.0232
4.1	-0.0236
4.11	-0.0236
4.12	-0.0236
4.12	-0.0236
4.12	-0.0236
4.12	-0.0022
4.13	-0.0022
4.13	-0.0022
4.13	-0.0022
4.13	-0.0022
4.13	-0.0022
4.14	-0.0022
4.15	0.0192
4.16	0.0196
4.17	0.0196
4.18	0.0196
4.18	0.0196
4.19	0.0196
4.2	0.0196
4.21	0.0196
4.22	0.0196
4.23	0.0196
4.23	0.0196
4.24	0.0196
4.25	0.0198
4.26	0.0198
4.27	0.0196
4.28	0.0196
4.28	0.0196
4.29	0.0196
4.3	0.0198
4.31	0.0198
4.32	0.0198
4.33	0.0198
4.33	0.0198
4.34	0.0198
4.35	0.0198
4.36	0.0198
4.37	0.0198
4.38	0.0198
4.38	0.0198
4.39	0.0198
4.4	0.0198
4.41	0.0202
4.42	0.0202
4.43	0.0202
4.43	0.0202
4.44	0.0202
4.45	0.0202
4.46	0.0198
4.47	0.0198
4.48	0.0202
4.48	0.0202
4.49	0.0198
4.5	0.0198
4.51	0.0202
4.52	0.0202
4.53	0.0202
4.53	0.0202
4.54	0.0202
4.55	0.0202
4.56	0.0202
4.57	0.0202
4.58	0.0202
4.58	0.0202
4.59	0.0202
4.6	0.0202
4.61	0.0202
4.62	0.0202
4.63	0.0202
4.63	0.0202
4.63	0.0202
4.64	0.0204
4.64	0.0204
4.64	0.0204
4.65	0.0204
4.65	0.0204
4.65	0.0204
4.65	0.0204
4.66	0.0204
4.67	0.0204
4.68	0.0204
4.68	0.0204
4.69	0.0204
4.7	0.0204
4.71	0.0204
4.72	0.0204
4.73	0.0204
4.73	0.0204
4.74	0.0208
4.75	0.0204
4.76	0.0204
4.77	0.0208
4.78	0.0208
4.78	0.0208
4.79	0.0208
4.8	0.0208
4.81	0.0208
4.82	0.0208
4.83	0.0208
4.83	0.0208
4.84	0.0208
4.85	0.0208
4.86	0.0208
4.87	0.0208
4.88	0.0208
4.88	0.0208
4.89	0.0208
4.9	0.0208
4.91	0.0208
4.92	0.0208
4.93	0.021
4.93	0.021
4.94	0.0208
4.95	0.0208
4.96	0.0208
4.97	0.0208
4.98	0.021
4.98	0.021
4.99	0.021
5	0.021
5.01	0.021
5.02	0.021
5.03	0.021
5.03	0.021
5.04	0.021
5.05	0.021
5.06	0.021
5.07	0.021
5.08	0.021
5.08	0.021
5.09	0.021
5.1	0.021
5.11	-0.0016
5.12	-0.0018
5.13	-0.0018
5.13	-0.0018
5.14	-0.0018
5.15	-0.0018
5.15	-0.0018
5.15	-0.0244
5.16	-0.0248
5.16	-0.0248
5.16	-0.0248
5.17	-0.0248
5.17	-0.0248
5.17	-0.0248
5.18	-0.0248
5.19	-0.0252
5.19	-0.0252
5.2	-0.0252
5.21	-0.0252
5.22	-0.0252
5.23	-0.0252
5.23	-0.0252
5.24	-0.0252
5.25	-0.0252
5.26	-0.0252
5.27	-0.0252
5.28	-0.0252
5.29	-0.0252
5.29	-0.0252
5.3	-0.0252
5.31	-0.0252
5.32	-0.0252
5.33	-0.0252
5.34	-0.0254
5.34	-0.0254
5.35	-0.0254
5.36	-0.0254
5.37	-0.0254
5.38	-0.0254
5.39	-0.0254
5.39	-0.0254
5.4	-0.0254
5.41	-0.0254
5.42	-0.0254
5.43	-0.0254
5.43	-0.0254
5.44	-0.0254
5.45	-0.0254
5.46	-0.0254
5.47	-0.0254
5.48	-0.0258
5.48	-0.0254
5.49	-0.0254
5.5	-0.0254
5.51	-0.0258
5.52	-0.0258
5.53	-0.0258
5.53	-0.0258
5.54	-0.0258
5.55	-0.0258
5.56	-0.0258
5.57	-0.0258
5.58	-0.0258
5.58	-0.0258
5.59	-0.0258
5.6	-0.0258
5.61	-0.0258
5.62	-0.0258
5.63	-0.0258
5.64	-0.0258
5.64	-0.0258
5.65	-0.0258
5.66	-0.0258
5.67	-0.026
5.67	-0.026
5.67	-0.026
5.67	-0.026
5.68	-0.026
5.68	-0.026
5.68	-0.026
5.69	-0.026
5.69	-0.026
5.69	-0.026
5.69	-0.026
5.7	-0.0264
5.71	-0.026
5.72	-0.0264
5.73	-0.0264
5.74	-0.0264
5.74	-0.0264
5.75	-0.0264
5.76	-0.0264
5.77	-0.0264
5.78	-0.0264
5.79	-0.0264
5.79	-0.0264
5.8	-0.0266
5.81	-0.0264
5.82	-0.0264
5.83	-0.0264
5.84	-0.0266
5.84	-0.0266
5.85	-0.0266
5.86	-0.0266
5.87	-0.0266
5.88	-0.0266
5.89	-0.0266
5.89	-0.0266
5.9	-0.0266
5.91	-0.0266
5.92	-0.0266
5.93	-0.0266
5.94	-0.0266
5.94	-0.0266
5.95	-0.0266
5.96	-0.0266
5.97	-0.0266
5.98	-0.0266
5.99	-0.027
5.99	-0.027
6	-0.027
6.01	-0.027
6.02	-0.027
6.03	-0.027
6.04	-0.027
6.04	-0.027
6.05	-0.027
6.06	-0.027
6.07	-0.0024
6.08	-0.0024
6.09	-0.0024
6.09	-0.0022
6.1	-0.0022
6.11	-0.0022
6.12	-0.0022
6.13	0.0224
6.14	0.023
6.14	0.0226
6.15	0.023
6.16	0.023
6.17	0.023
6.18	0.023
6.19	0.0232
6.19	0.0232
6.19	0.0232
6.19	0.0232
6.19	0.0232
6.2	0.0236
6.2	0.0236
6.2	0.0236
6.2	0.0236
6.21	0.0236
6.22	0.0236
6.23	0.0236
6.24	0.0236
6.24	0.0236
6.25	0.0236
6.26	0.0236
6.27	0.0236
6.28	0.0236
6.29	0.0236
6.29	0.0236
6.3	0.0238
6.31	0.0236
6.32	0.0238
6.33	0.0238
6.34	0.0238
6.34	0.0238
6.35	0.0238
6.36	0.0238
6.37	0.0238
6.38	0.0238
6.39	0.0238
6.39	0.0242
6.4	0.0242
6.41	0.0242
6.42	0.0242
6.43	0.0242
6.44	0.0242
6.44	0.0242
6.45	0.0242
6.46	0.0242
6.47	0.0244
6.48	0.0244
6.49	0.0244
6.49	0.0244
6.5	0.0244
6.51	0.0242
6.52	0.0244
6.53	0.0244
6.54	0.0244
6.54	0.0244
6.55	0.0244
6.56	0.0244
6.57	0.0244
6.58	0.0244
6.59	0.0244
6.59	0.0244
6.6	0.0244
6.61	0.0244
6.62	0.0244
6.63	0.0244
6.64	0.0244
6.64	0.0244
6.65	0.0248
6.66	0.0248
6.67	0.0248
6.68	0.0244
6.69	0.0248
6.69	0.0248
6.7	0.0248
6.7	0.0248
6.7	0.0248
6.71	0.0244
6.71	0.0248
6.71	0.0248
6.72	0.0248
6.72	0.0248
6.72	0.0248
6.73	0.0248
6.74	0.0248
6.74	0.0248
6.75	0.0248
6.76	0.0248
6.77	0.0248
6.78	0.0248
6.79	0.0248
6.79	0.0248
6.8	0.0248
6.81	0.0248
6.82	0.0252
6.83	0.0252
6.84	0.0252
6.84	0.0252
6.85	0.0252
6.86	0.0252
6.87	0.0252
6.88	0.0252
6.89	0.0252
6.89	0.0252
6.9	0.0252
6.91	0.0252
6.92	0.0252
6.93	0.0252
6.94	0.0252
6.94	0.0252
6.95	0.0252
6.96	0.0252
6.97	0.0252
6.98	0.0254
6.99	0.0254
6.99	0.0254
7	0.0254
7.01	0.0254
7.02	0.0254
7.03	0.0254
7.04	0.0254
7.04	-0.0016
7.05	-0.0018
7.06	-0.0018
7.07	-0.0018
7.08	-0.0018
7.09	-0.0018
7.09	-0.0018
7.1	-0.0288
7.11	-0.0292
7.12	-0.0292
7.13	-0.0292
7.14	-0.0292
7.14	-0.0292
7.15	-0.0292
7.16	-0.0292
7.17	-0.0292
7.18	-0.0294
7.19	-0.0294
7.19	-0.0294
7.2	-0.0294
7.21	-0.0294
7.22	-0.0294
7.22	-0.0294
7.22	-0.0294
7.22	-0.0294
7.23	-0.0294
7.23	-0.0294
7.23	-0.0298
7.24	-0.0294
7.24	-0.0298
7.24	-0.0298
7.25	-0.0298
7.26	-0.0298
7.27	-0.0298
7.28	-0.0298
7.29	-0.03
7.29	-0.03
7.3	-0.03
7.31	-0.03
7.32	-0.03
7.33	-0.03
7.34	-0.03
7.34	-0.03
7.35	-0.03
7.36	-0.03
7.37	-0.0304
7.38	-0.0304
7.39	-0.0304
7.39	-0.0304
7.4	-0.0304
7.41	-0.0304
7.42	-0.0304
7.43	-0.0304
7.44	-0.0304
7.44	-0.0304
7.45	-0.0304
7.46	-0.0306
7.47	-0.0304
7.48	-0.0306
7.49	-0.0306
7.49	-0.0306
7.5	-0.0306
7.51	-0.0306
7.52	-0.0306
7.53	-0.0306
7.54	-0.0306
7.54	-0.0306
7.55	-0.0306
7.56	-0.0306
7.57	-0.0306
7.58	-0.0306
7.59	-0.031
7.59	-0.031
7.6	-0.031
7.61	-0.031
7.62	-0.031
7.63	-0.031
7.64	-0.031
7.64	-0.031
7.65	-0.0314
7.66	-0.031
7.67	-0.031
7.68	-0.031
7.69	-0.031
7.69	-0.031
7.7	-0.031
7.71	-0.031
7.72	-0.0314
7.73	-0.0314
7.74	-0.0314
7.74	-0.0314
7.74	-0.0314
7.74	-0.0314
7.74	-0.0314
7.74	-0.0314
7.75	-0.0316
7.75	-0.0316
7.75	-0.0316
7.75	-0.0316
7.76	-0.0316
7.77	-0.0316
7.78	-0.032
7.79	-0.032
7.79	-0.032
7.8	-0.032
7.81	-0.032
7.82	-0.032
7.83	-0.032
7.84	-0.032
7.84	-0.032
7.85	-0.0322
7.86	-0.0322
7.87	-0.0322
7.88	-0.0322
7.89	-0.0322
7.89	-0.0322
7.9	-0.0322
7.91	-0.0322
7.92	-0.0326
7.93	-0.0326
7.94	-0.0326
7.94	-0.0326
7.95	-0.0326
7.96	-0.0326
7.97	-0.0326
7.98	-0.0326
7.99	-0.0326
7.99	-0.0328
8	-0.0024
8.01	-0.0024
8.02	-0.0024
8.03	-0.0024
8.04	-0.0024
8.04	-0.0024
8.05	-0.0024
8.06	0.0286
8.07	0.0292
8.08	0.0292
8.09	0.0292
8.09	0.0292
8.1	0.0292
8.11	0.0292
8.12	0.0294
8.13	0.0294
8.14	0.0294
8.14	0.0294
8.15	0.0294
8.16	0.0294
8.17	0.0294
8.18	0.0298
8.19	0.0298
8.19	0.0298
8.2	0.0298
8.21	0.0298
8.22	0.0298
8.23	0.03
8.24	0.0304
8.24	0.0304
8.25	0.0304
8.25	0.0304
8.26	0.0306
8.26	0.0306
8.26	0.0306
8.26	0.0306
8.27	0.031
8.27	0.031
8.27	0.031
8.28	0.031
8.29	0.031
8.29	0.031
8.3	0.031
8.31	0.031
8.32	0.031
8.33	0.031
8.34	0.031
8.34	0.031
8.35	0.0314
8.36	0.0314
8.37	0.0316
8.38	0.0314
8.39	0.0316
8.39	0.0316
8.4	0.0316
8.41	0.0316
8.42	0.0316
8.43	0.032
8.44	0.032
8.44	0.032
8.45	0.032
8.46	0.032
8.47	0.032
8.48	0.032
8.49	0.032
8.49	0.032
8.5	0.0322
8.51	0.0322
8.52	0.0322
8.53	0.0322
8.54	0.0322
8.54	0.0322
8.55	0.0326
8.56	0.0322
8.57	0.0326
8.58	0.0326
8.59	0.0326
8.59	0.0326
8.6	0.0326
8.61	0.0326
8.62	0.0326
8.63	0.0328
8.64	0.0326
8.64	0.0328
8.65	0.0328
8.66	0.0328
8.67	0.0332
8.68	0.0332
8.69	0.0332
8.69	0.0334
8.7	0.0334
8.71	0.0334
8.72	0.0334
8.73	0.0334
8.74	0.0334
8.74	0.0338
8.75	0.0338
8.76	0.0338
8.77	0.0344
8.77	0.0344
8.77	0.0348
8.77	0.0348
8.78	0.0348
8.78	0.035
8.78	0.035
8.78	0.035
8.79	0.0354
8.79	0.0354
8.79	0.0354
8.8	0.0354
8.81	0.036
8.82	0.0362
8.83	0.0362
8.84	0.0362
8.84	0.0366
8.85	0.0368
8.86	0.0368
8.87	0.0372
8.88	0.0376
8.89	0.0372
8.89	0.0376
8.9	0.0376
8.91	0.0372
8.92	0.0378
8.93	0.0378
8.94	0.0378
8.94	0.0388
8.95	0.0394
8.96	-0.001
8.97	-0.0012
8.98	-0.0012
8.99	-0.0016
8.99	-0.0016
9	-0.0016
9.01	-0.0016
9.02	-0.0354
9.03	-0.0356
9.04	-0.036
9.04	-0.0362
9.05	-0.0366
9.06	-0.0372
9.07	-0.0382
9.08	-0.0388
9.09	-0.0388
9.09	-0.039
9.1	-0.0396
9.11	-0.0406
9.12	-0.0418
9.13	-0.0418
9.14	-0.0424
9.14	-0.0434
9.15	-0.0434
9.16	-0.0438
9.17	-0.0444
9.18	-0.044
9.19	-0.043
9.19	-0.0416
9.2	-0.04
9.21	-0.0372
9.22	-0.0348
9.23	-0.0326
9.24	-0.032
9.24	-0.035
9.25	-0.0424
9.26	-0.041
9.27	-0.032
9.28	-0.0376
9.29	-0.0418
9.29	-0.0314
9.29	-0.0294
9.29	-0.0304
9.29	-0.03
9.3	-0.03
9.3	-0.0294
9.3	-0.0272
9.3	-0.027
9.3	-0.026
9.3	-0.0258
9.31	-0.0242
9.32	-0.0224
9.33	-0.0226
9.34	-0.0232
9.35	-0.0248
9.35	-0.027
9.36	-0.0294
9.37	-0.0306
9.38	-0.0334
9.39	-0.0376
9.4	-0.0412
9.4	-0.0412
9.41	-0.0372
9.42	-0.0322
9.43	-0.0306
9.44	-0.0304
9.45	-0.0294
9.45	-0.0292
9.46	-0.0292
9.47	-0.0294
9.48	-0.0298
9.49	-0.0304
9.5	-0.0314
9.5	-0.032
9.51	-0.0326
9.52	-0.0334
9.53	-0.0332
9.54	-0.0334
9.55	-0.0334
9.55	-0.0334
9.56	-0.0338
9.57	-0.0342
9.58	-0.0342
9.59	-0.0344
9.6	-0.0342
9.6	-0.0342
9.61	-0.0348
9.62	-0.035
9.63	-0.035
9.64	-0.0354
9.65	-0.0354
9.65	-0.0356
9.66	-0.036
9.67	-0.036
9.68	-0.0362
9.69	-0.0368
9.7	-0.0376
9.7	-0.0382
9.71	-0.0388
9.72	-0.0388
9.73	-0.039
9.74	-0.039
9.75	-0.04
9.75	-0.0412
9.76	-0.0422
9.77	-0.043
9.78	-0.043
9.79	-0.044
9.8	-0.0444
9.8	-0.0438
9.8	-0.0434
9.81	-0.041
9.81	-0.0384
9.81	-0.0366
9.82	-0.0338
9.82	-0.0326
9.82	-0.0316
9.82	-0.0306
9.83	-0.03
9.84	-0.0294
9.85	-0.0292
9.85	-0.0288
9.86	-0.0286
9.87	-0.0282
9.88	-0.0286
9.89	-0.0286
9.9	-0.0286
9.9	-0.0286
9.91	-0.0024
9.92	-0.0024
9.93	-0.0024
9.94	-0.0024
9.95	-0.0024
9.95	-0.0024
9.96	-0.0024
9.97	0.0238
9.98	0.0238
9.99	0.0242
10	0.0244
10	0.0248
10.01	0.0248
10.02	0.0252
10.03	0.0252
10.04	0.0258
10.05	0.0264
10.05	0.027
10.06	0.0276
10.07	0.0276
10.08	0.028
10.09	0.0272
10.1	0.027
10.1	0.0266
10.11	0.0264
10.12	0.0258
10.13	0.026
10.14	0.026
10.15	0.026
10.15	0.026
10.16	0.0264
10.17	0.0266
10.18	0.027
10.19	0.027
10.2	0.027
10.2	0.027
10.21	0.0266
10.22	0.0264
10.23	0.0264
10.24	0.026
10.25	0.026
10.25	0.0258
10.26	0.0258
10.27	0.0252
10.28	0.0252
10.29	0.0252
10.3	0.0252
10.3	0.0248
10.31	0.0248
10.32	0.0252
10.32	0.0248
10.32	0.0244
10.33	0.0244
10.33	0.0248
10.33	0.0244
10.33	0.0244
10.34	0.0244
10.34	0.0242
10.35	0.0242
10.35	0.0238
10.36	0.0236
10.37	0.0238
10.38	0.0236
10.39	0.0236
10.4	0.0236
10.4	0.0236
10.41	0.0236
10.42	0.0236
10.43	0.0236
10.44	0.0236
10.45	0.0236
10.45	0.0236
10.46	0.0236
10.47	0.0236
10.48	0.0238
10.49	0.0242
10.5	0.0244
10.5	0.0248
10.51	0.0252
10.52	0.0254
10.53	0.0254
10.54	0.0258
10.55	0.026
10.55	0.026
10.56	0.026
10.57	0.0264
10.58	0.0264
10.59	0.0264
10.6	0.0264
10.6	0.0266
10.61	0.0266
10.62	0.0266
10.63	0.0266
10.64	0.0266
10.65	0.0266
10.65	0.0266
10.66	0.0266
10.67	0.0266
10.68	0.0266
10.69	0.0266
10.7	0.0266
10.7	0.0266
10.71	0.0266
10.72	0.0266
10.73	0.027
10.74	0.027
10.75	0.0266
10.75	0.027
10.76	0.027
10.77	0.027
10.78	0.0266
10.79	0.0266
10.8	0.027
10.8	0.0266
10.81	0.027
10.82	0.0266
10.83	0.027
10.84	0.027
10.84	0.027
10.84	0.027
10.84	0.0276
10.85	0.0276
10.85	0.0276
10.85	0.0276
10.85	0.0276
10.85	0.028
10.86	0.028
10.87	0.0282
10.88	-0.0016
10.89	-0.0016
10.9	-0.0016
10.9	-0.0018
10.91	-0.0016
10.92	-0.0018
10.93	-0.0018
10.94	-0.031
10.95	-0.0314
10.95	-0.0314
10.96	-0.0316
10.97	-0.0316
10.98	-0.032
10.99	-0.032
11	-0.032
11	-0.0322
11.01	-0.0322
11.02	-0.0322
11.03	-0.0322
11.04	-0.0322
11.05	-0.0322
11.05	-0.0322
11.06	-0.0326
11.07	-0.0326
11.08	-0.0322
11.09	-0.0326
11.1	-0.0322
11.1	-0.0322
11.11	-0.0326
11.12	-0.0322
11.13	-0.0322
11.14	-0.0326
11.15	-0.0326
11.15	-0.0326
11.16	-0.0326
11.17	-0.0326
11.18	-0.0326
11.19	-0.0326
11.2	-0.0326
11.2	-0.0326
11.21	-0.0326
11.22	-0.0326
11.23	-0.0326
11.24	-0.0326
11.25	-0.0326
11.25	-0.0326
11.26	-0.0326
11.27	-0.0326
11.28	-0.0326
11.29	-0.0326
11.3	-0.0322
11.3	-0.0322
11.31	-0.0322
11.32	-0.0326
11.33	-0.0322
11.34	-0.0322
11.35	-0.0322
11.35	-0.0322
11.35	-0.0322
11.36	-0.0322
11.36	-0.0322
11.36	-0.0322
11.37	-0.0322
11.37	-0.0322
11.37	-0.0322
11.37	-0.0322
11.38	-0.0326
11.39	-0.0322
11.4	-0.0322
11.4	-0.0322
11.41	-0.0326
11.42	-0.0322
11.43	-0.0322
11.44	-0.0326
11.45	-0.0326
11.45	-0.0326
11.46	-0.0326
11.47	-0.0322
11.48	-0.0322
11.49	-0.0322
11.5	-0.0322
11.5	-0.0322
11.51	-0.0322
11.52	-0.0322
11.53	-0.0322
11.54	-0.0322
11.55	-0.0322
11.55	-0.032
11.56	-0.032
11.57	-0.032
11.58	-0.032
11.59	-0.032
11.6	-0.0322
11.6	-0.032
11.61	-0.032
11.62	-0.0316
11.63	-0.0316
11.64	-0.032
11.65	-0.032
11.65	-0.032
11.66	-0.032
11.67	-0.0316
11.68	-0.0314
11.69	-0.0314
11.7	-0.0314
11.7	-0.0314
11.71	-0.0314
11.72	-0.031
11.73	-0.0314
11.74	-0.0314
11.75	-0.0314
11.75	-0.0314
11.76	-0.0314
11.77	-0.0314
11.78	-0.0314
11.79	-0.0314
11.8	-0.0314
11.8	-0.0316
11.81	-0.0316
11.82	-0.032
11.83	-0.032
11.84	-0.032
11.85	-0.0316
11.85	-0.0322
11.86	-0.0322
11.87	-0.0322
11.87	-0.0322
11.87	-0.0326
11.88	-0.0028
11.88	-0.0024
11.88	-0.0024
11.88	-0.0024
11.89	-0.0024
11.89	-0.0024
11.9	-0.0024
11.9	0.0282
11.91	0.0286
11.92	0.0288
11.93	0.0288
11.94	0.0292
11.95	0.0294
11.95	0.0294
11.96	0.0298
11.97	0.0298
11.98	0.03
11.99	0.03
12	0.0304
12	0.0306
12.01	0.031
12.02	0.031
12.03	0.0314
12.04	0.0316
12.05	0.032
12.05	0.0322
12.06	0.0328
12.07	0.0332
12.08	0.0332
12.09	0.0332
12.1	0.0334
12.1	0.0334
12.11	0.0338
12.12	0.0338
12.13	0.0338
12.14	0.0338
12.15	0.0342
12.15	0.0342
12.16	0.0342
12.17	0.0342
12.18	0.0342
12.19	0.0344
12.2	0.0344
12.2	0.0344
12.21	0.0344
12.22	0.0344
12.23	0.0344
12.24	0.0344
12.25	0.0344
12.25	0.0348
12.26	0.0344
12.27	0.0348
12.28	0.0348
12.29	0.0348
12.3	0.0348
12.3	0.0348
12.31	0.0348
12.32	0.035
12.33	0.035
12.34	0.035
12.35	0.035
12.35	0.035
12.36	0.035
12.37	0.035
12.38	0.035
12.39	0.035
12.39	0.035
12.39	0.0354
12.39	0.0354
12.4	0.0354
12.4	0.0354
12.4	0.0354
12.4	0.0354
12.4	0.0354
12.4	0.0356
12.41	0.0356
12.42	0.0356
12.43	0.0356
12.44	0.0356
12.45	0.0356
12.45	0.0356
12.46	0.0356
12.47	0.036
12.48	0.0356
12.49	0.036
12.5	0.036
12.5	0.036
12.51	0.036
12.52	0.0362
12.53	0.0362
12.54	0.0362
12.55	0.0362
12.55	0.0362
12.56	0.0362
12.57	0.0362
12.58	0.0362
12.59	0.0362
12.6	0.0366
12.6	0.0366
12.61	0.0362
12.62	0.0366
12.63	0.0366
12.64	0.0368
12.65	0.0368
12.65	0.0368
12.66	0.0368
12.67	0.0368
12.68	0.0368
12.69	0.0368
12.7	0.0368
12.7	0.0372
12.71	0.0372
12.72	0.0372
12.73	0.0372
12.74	0.0372
12.75	0.0372
12.75	0.0372
12.76	0.0372
12.77	0.0372
12.78	0.0376
12.79	0.0376
12.8	0.0376
12.8	0.0376
12.81	0.0376
12.82	0.0376
12.83	0.0376
12.84	0.0378
12.85	0.0378
12.85	-0.001
12.86	-0.0012
12.87	-0.0012
12.88	-0.0012
12.89	-0.0012
12.9	-0.0016
12.9	-0.0016
12.9	-0.0446
12.91	-0.045
12.91	-0.0452
12.91	-0.0456
12.92	-0.0456
12.92	-0.0456
12.92	-0.0458
12.92	-0.0458
12.93	-0.0458
12.94	-0.0458
12.95	-0.0458
12.96	-0.0462
12.96	-0.0462
12.97	-0.0462
12.98	-0.0462
12.99	-0.0462
13	-0.0466
13.01	-0.0462
13.01	-0.0462
13.02	-0.0466
13.03	-0.0468
13.04	-0.0468
13.05	-0.0468
13.06	-0.0468
13.06	-0.0468
13.07	-0.0468
13.08	-0.0468
13.09	-0.0472
13.1	-0.0472
13.11	-0.0472
13.11	-0.0474
13.12	-0.0474
13.13	-0.0474
13.14	-0.0474
13.15	-0.0474
13.15	-0.0474
13.16	-0.0478
13.17	-0.0478
13.18	-0.0478
13.19	-0.0478
13.2	-0.0478
13.2	-0.0478
13.21	-0.0478
13.22	-0.048
13.23	-0.048
13.24	-0.048
13.25	-0.0484
13.25	-0.0484
13.26	-0.0484
13.27	-0.0484
13.28	-0.0486
13.29	-0.0486
13.3	-0.0486
13.3	-0.049
13.31	-0.049
13.32	-0.049
13.33	-0.049
13.34	-0.0492
13.35	-0.0492
13.36	-0.0492
13.36	-0.0496
13.37	-0.0496
13.38	-0.0496
13.39	-0.0496
13.4	-0.0496
13.4	-0.0496
13.41	-0.0496
13.42	-0.05
13.42	-0.05
13.42	-0.05
13.43	-0.05
13.43	-0.0502
13.43	-0.0502
13.44	-0.0502
13.44	-0.0502
13.44	-0.0502
13.45	-0.0502
13.45	-0.0502
13.46	-0.0502
13.47	-0.0506
13.48	-0.0506
13.49	-0.0506
13.5	-0.0506
13.5	-0.0506
13.51	-0.0506
13.52	-0.0508
13.53	-0.0508
13.54	-0.0508
13.55	-0.0508
13.55	-0.0508
13.56	-0.0508
13.57	-0.0508
13.58	-0.0508
13.59	-0.0508
13.6	-0.0508
13.6	-0.0512
13.61	-0.0512
13.62	-0.0508
13.63	-0.0512
13.64	-0.0512
13.65	-0.0512
13.66	-0.0512
13.66	-0.0512
13.67	-0.0512
13.68	-0.0512
13.69	-0.0514
13.7	-0.0514
13.71	-0.0512
13.71	-0.0512
13.72	-0.0514
13.73	-0.0518
13.74	-0.0518
13.75	-0.0514
13.76	-0.0514
13.76	-0.0518
13.77	-0.0514
13.78	-0.0518
13.79	-0.0514
13.8	-0.0514
13.8	-0.0518
13.81	-0.052
13.82	-0.0038
13.83	-0.0034
13.84	-0.0032
13.85	-0.0032
13.85	-0.0028
13.86	-0.0028
13.87	-0.0028
13.88	0.0456
13.89	0.0462
13.9	0.0466
13.9	0.0468
13.91	0.0468
13.92	0.0472
13.93	0.0472
13.94	0.0472
13.94	0.0472
13.94	0.0474
13.94	0.0474
13.94	0.0472
13.95	0.0474
13.95	0.0474
13.95	0.0478
13.96	0.048
13.96	0.048
13.96	0.048
13.97	0.0478
13.98	0.0478
13.99	0.0478
14	0.048
14.01	0.0478
14.01	0.048
14.02	0.0484
14.03	0.0478
14.04	0.0478
14.05	0.0472
14.06	0.048
14.06	0.0478
14.07	0.048
14.08	0.0484
14.09	0.048
14.1	0.0484
14.11	0.0484
14.11	0.0484
14.12	0.048
14.13	0.0484
14.14	0.048
14.15	0.0478
14.16	0.048
14.16	0.0474
14.17	0.0388
14.18	0.0372
14.19	0.0362
14.2	0.0362
14.21	0.0366
14.21	0.0368
14.22	0.0366
14.23	0.0368
14.24	0.0372
14.25	0.0378
14.26	0.0376
14.26	0.0378
14.27	0.0382
14.28	0.0388
14.29	0.039
14.3	0.0394
14.31	0.0394
14.31	0.04
14.32	0.04
14.33	0.041
14.34	0.041
14.35	0.0416
14.36	0.041
14.36	0.0412
14.37	0.0422
14.38	0.0424
14.39	0.0424
14.4	0.0434
14.41	0.0444
14.41	0.045
14.42	0.0456
14.43	0.0462
14.44	0.0468
14.45	0.0474
14.46	0.0486
14.46	0.049
14.46	0.049
14.46	0.0484
14.46	0.049
14.47	0.049
14.47	0.0486
14.47	0.049
14.47	0.0486
14.48	0.049
14.49	0.049
14.5	0.049
14.51	0.0492
14.51	0.049
14.52	0.0486
14.53	0.0486
14.54	0.049
14.55	0.0492
14.56	0.0492
14.56	0.0496
14.57	0.0492
14.58	0.049
14.59	0.0492
14.6	0.049
14.61	0.0496
14.61	0.0496
14.62	0.0496
14.63	0.05
14.64	0.05
14.65	0.0496
14.66	0.0492
14.66	0.0496
14.67	0.0496
14.68	0.0496
14.69	0.049
14.7	0.0496
14.71	0.0496
14.71	0.0496
14.72	0.0496
14.73	0.0496
14.74	0.0496
14.75	0.0496
14.76	0.0496
14.76	0.0496
14.77	0.05
14.78	0.05
14.79	-0.0004
14.8	-0.001
14.81	-0.001
14.81	-0.001
14.82	-0.0012
14.83	-0.0012
14.84	-0.0012
14.85	-0.0486
14.86	-0.0496
14.86	-0.0496
14.87	-0.0496
14.88	-0.05
14.89	-0.05
14.9	-0.0502
14.91	-0.05
14.91	-0.05
14.92	-0.0502
14.93	-0.0502
14.94	-0.0506
14.95	-0.0502
14.96	-0.0506
14.96	-0.0502
14.97	-0.0502
14.97	-0.0506
14.97	-0.0506
14.98	-0.0506
14.98	-0.0506
14.98	-0.0508
14.99	-0.0506
14.99	-0.0506
14.99	-0.0506
15	-0.0506
15.01	-0.0506
15.01	-0.0502
15.02	-0.0506
15.03	-0.0506
15.04	-0.0508
15.05	-0.0508
15.06	-0.0508
15.06	-0.0508
15.07	-0.0512
15.08	-0.0508
15.09	-0.0508
15.1	-0.0512
15.11	-0.0512
15.11	-0.0512
15.12	-0.0512
15.13	-0.0514
[truncated: 35,650 more rows]

## Sheet: Figure 3a ASE
T	Voltage
s	V
0	0.0186
0.01	0.0274
0.02	0.0302
0.02	0.03205
0.03	0.0333
0.04	0.03455
0.05	0.03545
0.06	0.0361
0.07	0.0367
0.07	0.0372
0.08	0.03765
0.09	0.0381
0.1	0.03855
0.11	0.0389
0.11	0.0392
0.12	0.0395
0.13	0.03965
0.14	0.03995
0.15	0.0401
0.16	0.0403
0.16	0.04045
0.17	0.0406
0.18	0.0406
0.19	0.04075
0.2	0.04075
0.2	0.0409
0.21	0.0409
0.22	0.04105
0.23	0.04105
0.24	0.04105
0.25	0.0409
0.25	0.0409
0.26	0.0409
0.27	0.0409
0.28	0.0409
0.29	0.04075
0.29	0.0409
0.3	0.0409
0.31	0.04075
0.32	0.04075
0.33	0.04075
0.34	0.0406
0.34	0.0406
0.35	0.0403
0.36	0.0403
0.37	0.0401
0.38	0.0401
0.38	0.0401
0.39	0.0401
0.4	0.0401
0.41	0.0401
0.42	0.0401
0.43	0.03995
0.43	0.03995
0.44	0.03995
0.45	0.03995
0.46	0.03995
0.47	0.0398
0.47	0.03965
0.48	0.03965
0.49	0.0395
0.5	-0.01735
0.51	-0.0268
0.52	-0.02925
0.52	-0.03115
0.53	-0.0322
0.54	-0.03315
0.55	-0.03375
0.56	-0.0347
0.56	-0.03515
0.57	-0.03565
0.58	-0.03595
0.59	-0.0364
0.6	-0.0367
0.61	-0.037
0.61	-0.03735
0.62	-0.03765
0.63	-0.0378
0.64	-0.03825
0.65	-0.03855
0.65	-0.0389
0.66	-0.03905
0.67	-0.03935
0.68	-0.0395
0.69	-0.03965
0.7	-0.03995
0.7	-0.0403
0.71	-0.04045
0.72	-0.0406
0.73	-0.04075
0.74	-0.0409
0.74	-0.04105
0.75	-0.0412
0.76	-0.04135
0.77	-0.04135
0.78	-0.0415
0.79	-0.0415
0.79	-0.04165
0.8	-0.04185
0.81	-0.04215
0.82	-0.0423
0.83	-0.04245
0.83	-0.04245
0.84	-0.04245
0.85	-0.0426
0.86	-0.0426
0.87	-0.0426
0.88	-0.0426
0.88	-0.04275
0.89	-0.04275
0.9	-0.04275
0.91	-0.0429
0.92	-0.0429
0.93	-0.0429
0.93	-0.0429
0.94	-0.0429
0.95	-0.0429
0.96	-0.0429
0.97	-0.04305
0.97	-0.0429
0.98	-0.0429
0.99	-0.0429
1	0.01795
1.01	0.0271
1.02	0.02975
1.02	0.0316
1.03	0.033
1.04	0.0339
1.05	0.035
1.06	0.03565
1.06	0.03625
1.07	0.03685
1.08	0.03735
1.09	0.0378
1.1	0.0381
1.11	0.0384
1.11	0.0389
1.12	0.03905
1.13	0.03935
1.14	0.0395
1.15	0.03965
1.15	0.03995
1.16	0.03995
1.17	0.0401
1.18	0.0403
1.19	0.04045
1.2	0.04045
1.2	0.04045
1.21	0.0406
1.22	0.0406
1.23	0.04075
1.24	0.04075
1.24	0.04075
1.25	0.04075
1.26	0.04075
1.27	0.04075
1.28	0.04075
1.29	0.0406
1.29	0.04045
1.3	0.04045
1.31	0.04045
1.32	0.04045
1.33	0.0403
1.33	0.0401
1.34	0.0401
1.35	0.03995
1.36	0.03995
1.37	0.03995
1.38	0.0398
1.38	0.0398
1.39	0.0398
1.4	0.03965
1.41	0.03965
1.42	0.03965
1.42	0.03965
1.43	0.0395
1.44	0.03935
1.45	0.03935
1.46	0.03935
1.47	0.0392
1.47	0.0392
1.48	0.03905
1.49	0.03905
1.5	-0.01705
1.51	-0.02635
1.51	-0.0288
1.52	-0.0305
1.53	-0.03175
1.54	-0.0327
1.55	-0.0333
1.56	-0.03425
1.56	-0.0347
1.57	-0.03515
1.58	-0.03565
1.59	-0.03595
1.6	-0.03625
1.6	-0.0367
1.61	-0.03685
1.62	-0.0372
1.63	-0.0375
1.64	-0.0378
1.65	-0.0381
1.65	-0.0384
1.66	-0.03875
1.67	-0.0389
1.68	-0.0392
1.69	-0.03935
1.69	-0.03965
1.7	-0.0398
1.71	-0.03995
1.72	-0.0401
1.73	-0.04045
1.74	-0.0406
1.74	-0.04075
1.75	-0.0409
1.76	-0.04105
1.77	-0.0412
1.78	-0.0412
1.78	-0.04135
1.79	-0.04135
1.8	-0.0415
1.81	-0.04165
1.82	-0.04165
1.83	-0.04165
1.83	-0.04185
1.84	-0.04185
1.85	-0.04215
1.86	-0.04215
1.87	-0.04215
1.87	-0.0423
1.88	-0.0423
1.89	-0.0423
1.9	-0.04245
1.91	-0.04245
1.92	-0.04245
1.92	-0.04245
1.93	-0.04245
1.94	-0.04245
1.95	-0.04245
1.96	-0.04245
1.96	-0.04245
1.97	-0.04245
1.98	-0.04245
1.99	-0.04245
2	0.0172
2.01	0.02665
2.01	0.0291
2.02	0.03115
2.03	0.03235
2.04	0.03345
2.05	0.03455
2.05	0.0353
2.06	0.0358
2.07	0.0364
2.08	0.03685
2.09	0.03735
2.1	0.03765
2.1	0.03795
2.11	0.0384
2.12	0.03875
2.13	0.0389
2.14	0.0392
2.14	0.03935
2.15	0.0395
2.16	0.03965
2.17	0.0398
2.18	0.03995
2.19	0.0401
2.19	0.0401
2.2	0.0403
2.21	0.0403
2.22	0.0403
2.23	0.0403
2.23	0.04045
2.24	0.04045
2.25	0.0403
2.26	0.04045
2.27	0.0403
2.28	0.0403
2.28	0.04045
2.29	0.04045
2.3	0.04045
2.31	0.0403
2.32	0.04045
2.32	0.0403
2.33	0.04045
2.34	0.0403
2.35	0.0403
2.36	0.0403
2.37	0.0401
2.37	0.0401
2.38	0.03995
2.39	0.03995
2.4	0.0398
2.41	0.03995
2.41	0.0398
2.42	0.0398
2.43	0.03965
2.44	0.03965
2.45	0.0395
2.46	0.0395
2.46	0.03935
2.47	0.03935
2.48	0.03935
2.49	0.0392
2.5	-0.01705
2.5	-0.0265
2.51	-0.02895
2.52	-0.0308
2.53	-0.03205
2.54	-0.03285
2.55	-0.0336
2.55	-0.0344
2.56	-0.03485
2.57	-0.0353
2.58	-0.0358
2.59	-0.0361
2.6	-0.0364
2.6	-0.0367
2.61	-0.037
2.62	-0.03735
2.63	-0.03765
2.64	-0.0378
2.64	-0.03825
2.65	-0.03855
2.66	-0.03875
2.67	-0.0389
2.68	-0.0392
2.69	-0.03935
2.69	-0.03965
2.7	-0.0398
2.71	-0.0401
2.72	-0.0403
2.73	-0.04045
2.73	-0.0406
2.74	-0.04075
2.75	-0.04075
2.76	-0.0409
2.77	-0.04105
2.78	-0.0412
2.78	-0.0412
2.79	-0.04135
2.8	-0.04135
2.81	-0.0415
2.82	-0.0415
2.82	-0.04165
2.83	-0.04165
2.84	-0.04185
2.85	-0.04185
2.86	-0.04185
2.87	-0.04185
2.87	-0.04185
2.88	-0.04215
2.89	-0.04215
2.9	-0.04215
2.91	-0.04215
2.91	-0.0423
2.92	-0.0423
2.93	-0.0423
2.94	-0.0423
2.95	-0.0423
2.96	-0.0423
2.96	-0.04245
2.97	-0.0423
2.98	-0.0423
2.99	-0.0423
3	0.0172
3	0.0265
3.01	0.0291
3.02	0.031
3.03	0.03235
3.04	0.03345
3.05	0.0344
3.05	0.03515
3.06	0.0358
3.07	0.03625
3.08	0.0367
3.09	0.0372
3.09	0.0375
3.1	0.0378
3.11	0.0381
3.12	0.0384
3.13	0.03875
3.14	0.03905
3.14	0.0392
3.15	0.03935
3.16	0.0395
3.17	0.0398
3.18	0.03995
3.18	0.03995
3.19	0.0401
3.2	0.0403
3.21	0.0403
3.22	0.0403
3.23	0.04045
3.23	0.0401
3.24	0.0403
3.25	0.0403
3.26	0.0403
3.27	0.0403
3.27	0.0403
3.28	0.0403
3.29	0.0403
3.3	0.0401
3.31	0.0401
3.32	0.0401
3.32	0.0401
3.33	0.0398
3.34	0.0398
3.35	0.03965
3.36	0.03965
3.36	0.03965
3.37	0.0395
3.38	0.0395
3.39	0.0395
3.4	0.03935
3.41	0.03935
3.41	0.03935
3.42	0.03935
3.43	0.0392
3.44	0.0392
3.45	0.0392
3.45	0.03905
3.46	0.0389
3.47	0.0389
3.48	0.0389
3.49	0.0389
3.5	-0.01685
3.5	-0.026
3.51	-0.02865
3.52	-0.03035
3.53	-0.0316
3.54	-0.03255
3.54	-0.0333
3.55	-0.0339
3.56	-0.0347
3.57	-0.035
3.58	-0.03545
3.59	-0.03595
3.59	-0.03625
3.6	-0.0364
3.61	-0.0367
3.62	-0.037
3.63	-0.03735
3.63	-0.03765
3.64	-0.0378
3.65	-0.03825
3.66	-0.0384
3.67	-0.03875
3.68	-0.0389
3.68	-0.0392
3.69	-0.03935
3.7	-0.03965
3.71	-0.0398
3.72	-0.03995
3.72	-0.0401
3.73	-0.0403
3.74	-0.04045
3.75	-0.0406
3.76	-0.04075
3.77	-0.0409
3.77	-0.04105
3.78	-0.04105
3.79	-0.04105
3.8	-0.0412
3.81	-0.04135
3.81	-0.0415
3.82	-0.0415
3.83	-0.04165
3.84	-0.04165
3.85	-0.04165
3.86	-0.04185
3.86	-0.04185
3.87	-0.04185
3.88	-0.04215
3.89	-0.04215
3.9	-0.04215
3.9	-0.04215
3.91	-0.04215
3.92	-0.0423
3.93	-0.0423
3.94	-0.0423
3.95	-0.0423
3.95	-0.0423
3.96	-0.0423
3.97	-0.0423
3.98	-0.0423
3.99	-0.0423
3.99	0.01735
4	0.0265
4.01	0.0291
4.02	0.031
4.03	0.03235
4.04	0.03345
4.04	0.0344
4.05	0.03515
4.06	0.03565
4.07	0.03625
4.08	0.0367
4.08	0.0372
4.09	0.0375
4.1	0.0378
4.11	0.0381
4.12	0.03855
4.13	0.03875
4.13	0.0389
4.14	0.0392
4.15	0.03935
4.16	0.0395
4.17	0.03965
4.17	0.0398
4.18	0.03995
4.19	0.03995
4.2	0.0401
4.21	0.0401
4.22	0.0403
4.22	0.0403
4.23	0.0403
4.24	0.04045
4.25	0.04045
4.26	0.0403
4.26	0.0403
4.27	0.0403
4.28	0.04045
4.29	0.0403
4.3	0.04045
4.31	0.04045
4.31	0.04045
4.32	0.0401
4.33	0.0401
4.34	0.0401
4.35	0.0401
4.36	0.0401
4.36	0.03995
4.37	0.03995
4.38	0.03995
4.39	0.0398
4.4	0.0398
4.4	0.0398
4.41	0.0398
4.42	0.03965
4.43	0.03965
4.44	0.03965
4.45	0.03965
4.45	0.0395
4.46	0.0395
4.47	0.0395
4.48	0.03935
4.49	0.03935
4.49	-0.0172
4.5	-0.0265
4.51	-0.02895
4.52	-0.0308
4.53	-0.0319
4.54	-0.03285
4.54	-0.0336
4.55	-0.03425
4.56	-0.03485
4.57	-0.0353
4.58	-0.03565
4.58	-0.0361
4.59	-0.0364
4.6	-0.0367
4.61	-0.037
4.62	-0.0372
4.63	-0.0375
4.63	-0.03765
4.64	-0.0381
4.65	-0.03825
4.66	-0.03855
4.67	-0.03875
4.67	-0.03905
4.68	-0.0392
4.69	-0.03935
4.7	-0.03965
4.71	-0.03995
4.72	-0.0401
4.72	-0.0403
4.73	-0.04045
4.74	-0.0406
4.75	-0.04075
4.76	-0.0409
4.76	-0.0409
4.77	-0.04105
4.78	-0.04105
4.79	-0.0412
4.8	-0.0412
4.81	-0.04135
4.81	-0.0415
4.82	-0.0415
4.83	-0.0415
4.84	-0.04165
4.85	-0.04165
4.85	-0.04185
4.86	-0.04185
4.87	-0.04185
4.88	-0.04185
4.89	-0.04185
4.9	-0.04215
4.9	-0.04215
4.91	-0.04215
4.92	-0.04215
4.93	-0.04215
4.94	-0.0423
4.94	-0.0423
4.95	-0.0423
4.96	-0.0423
4.97	-0.0423
4.98	-0.0423
4.99	-0.0423
4.99	0.01735
5	0.02615
5.01	0.02895
5.02	0.031
5.03	0.03235
5.03	0.0333
5.04	0.0344
5.05	0.035
5.06	0.03565
5.07	0.03625
5.08	0.03655
5.08	0.037
5.09	0.03735
5.1	0.03765
5.11	0.0381
5.12	0.0384
5.12	0.03875
5.13	0.0389
5.14	0.0392
5.15	0.0392
5.16	0.03935
5.17	0.03965
5.17	0.03965
5.18	0.0398
5.19	0.03995
5.2	0.03995
5.21	0.03995
5.21	0.0401
5.22	0.0401
5.23	0.0401
5.24	0.0403
5.25	0.0403
5.26	0.0403
5.26	0.0403
5.27	0.0401
5.28	0.0401
5.29	0.0401
5.3	0.0401
5.3	0.0401
5.31	0.03995
5.32	0.03995
5.33	0.0398
5.34	0.0398
5.35	0.0398
5.35	0.0398
5.36	0.0395
5.37	0.0395
5.38	0.03965
5.39	0.0395
5.39	0.0395
5.4	0.03935
5.41	0.03935
5.42	0.0392
5.43	0.0392
5.44	0.03935
5.44	0.0392
5.45	0.0392
5.46	0.0392
5.47	0.0392
5.48	0.03905
5.48	0.03905
5.49	-0.01685
5.5	-0.02635
5.51	-0.02865
5.52	-0.0305
5.53	-0.03175
5.53	-0.0327
5.54	-0.03345
5.55	-0.03425
5.56	-0.0347
5.57	-0.03515
5.57	-0.03565
5.58	-0.03595
5.59	-0.03625
5.6	-0.03655
5.61	-0.03685
5.62	-0.037
5.62	-0.03735
5.63	-0.03765
5.64	-0.0381
5.65	-0.0384
5.66	-0.03855
5.66	-0.0389
5.67	-0.03905
5.68	-0.03935
5.69	-0.03965
5.7	-0.0398
5.71	-0.03995
5.71	-0.0401
5.72	-0.0403
5.73	-0.04045
5.74	-0.04045
5.75	-0.0406
5.75	-0.04075
5.76	-0.0409
5.77	-0.0409
5.78	-0.04105
5.79	-0.0412
5.8	-0.0412
5.8	-0.0412
5.81	-0.04135
5.82	-0.04135
5.83	-0.0415
5.84	-0.0415
5.84	-0.0415
5.85	-0.04165
5.86	-0.04165
5.87	-0.04165
5.88	-0.04165
5.89	-0.04185
5.89	-0.04185
5.9	-0.04185
5.91	-0.04185
5.92	-0.04185
5.93	-0.04185
5.93	-0.04185
5.94	-0.04185
5.95	-0.04215
5.96	-0.04215
5.97	-0.04215
5.98	-0.04215
5.98	-0.04215
5.99	0.0172
6	0.026
6.01	0.0288
6.02	0.0308
6.02	0.0322
6.03	0.03315
6.04	0.0341
6.05	0.03485
6.06	0.03545
6.07	0.03595
6.07	0.0364
6.08	0.03685
6.09	0.0372
6.1	0.03765
6.11	0.0378
6.12	0.0381
6.12	0.0384
6.13	0.03875
6.14	0.0389
6.15	0.0392
6.16	0.0392
6.16	0.03935
6.17	0.0395
6.18	0.03965
6.19	0.0398
6.2	0.0398
6.21	0.03995
6.21	0.03995
6.22	0.03995
6.23	0.03995
6.24	0.0401
6.25	0.0401
6.25	0.0401
6.26	0.0401
6.27	0.0401
6.28	0.0401
6.29	0.0403
6.3	0.03995
6.3	0.03995
6.31	0.03995
6.32	0.03995
6.33	0.0398
6.34	0.0398
6.34	0.0398
6.35	0.0398
6.36	0.0398
6.37	0.03965
6.38	0.03965
6.39	0.0395
6.39	0.0395
6.4	0.0395
6.41	0.0395
6.42	0.0395
6.43	0.03935
6.43	0.03935
6.44	0.0392
6.45	0.0392
6.46	0.0392
6.47	0.03905
6.48	0.03905
6.48	0.0389
6.49	-0.01685
6.5	-0.026
6.51	-0.02865
6.52	-0.0305
6.52	-0.0316
6.53	-0.03255
6.54	-0.03315
6.55	-0.03375
6.56	-0.03455
6.57	-0.03485
6.57	-0.0353
6.58	-0.0358
6.59	-0.03595
6.6	-0.0364
6.61	-0.0367
6.61	-0.03685
6.62	-0.0372
6.63	-0.0375
6.64	-0.03765
6.65	-0.0381
6.66	-0.0384
6.66	-0.03875
6.67	-0.0389
6.68	-0.03905
6.69	-0.03935
6.7	-0.03965
6.7	-0.0398
6.71	-0.03995
6.72	-0.0401
6.73	-0.0403
6.74	-0.04045
6.75	-0.0406
6.75	-0.04075
6.76	-0.0409
6.77	-0.0409
6.78	-0.0409
6.79	-0.04105
6.79	-0.0412
6.8	-0.0412
6.81	-0.04135
6.82	-0.04135
6.83	-0.04135
6.84	-0.04135
6.84	-0.0415
6.85	-0.0415
6.86	-0.0415
6.87	-0.04165
6.88	-0.04165
6.88	-0.04165
6.89	-0.04165
6.9	-0.04165
6.91	-0.04185
6.92	-0.04185
6.93	-0.04185
6.93	-0.04185
6.94	-0.04185
6.95	-0.04185
6.96	-0.04185
6.97	-0.04185
6.97	-0.04185
6.98	-0.04185
6.99	0.01705
7	0.026
7.01	0.0288
7.02	0.0308
7.02	0.03205
7.03	0.03315
7.04	0.0339
7.05	0.03485
7.06	0.03545
7.06	0.03595
7.07	0.0364
7.08	0.03685
7.09	0.0372
7.1	0.0375
7.11	0.0378
7.11	0.0381
7.12	0.0384
7.13	0.03875
7.14	0.0389
7.15	0.03905
7.15	0.0392
7.16	0.03935
7.17	0.0395
7.18	0.03965
7.19	0.0398
7.2	0.03995
7.2	0.03995
7.21	0.0401
7.22	0.0401
7.23	0.0401
7.24	0.0403
7.24	0.0403
7.25	0.0403
7.26	0.04045
7.27	0.04045
7.28	0.04045
7.29	0.04045
7.29	0.04045
7.3	0.04045
7.31	0.04045
7.32	0.0406
7.33	0.04045
7.33	0.04045
7.34	0.04045
7.35	0.04045
7.36	0.04045
7.37	0.04045
7.38	0.04045
7.38	0.04045
7.39	0.04045
7.4	0.0403
7.41	0.04045
7.42	0.0403
7.42	0.0403
7.43	0.0401
7.44	0.0401
7.45	0.03995
7.46	0.03995
7.47	0.0398
7.47	0.03965
7.48	0.03965
7.49	-0.0175
7.5	-0.0268
7.51	-0.02925
7.51	-0.03115
7.52	-0.03235
7.53	-0.03315
7.54	-0.0339
7.55	-0.0347
7.56	-0.03515
7.56	-0.03565
7.57	-0.0361
7.58	-0.0364
7.59	-0.03685
7.6	-0.0372
7.6	-0.0375
7.61	-0.0378
7.62	-0.0381
7.63	-0.0384
7.64	-0.03855
7.65	-0.0389
7.65	-0.03905
7.66	-0.03935
7.67	-0.0395
7.68	-0.0398
7.69	-0.03995
7.69	-0.0403
7.7	-0.04045
7.71	-0.0406
7.72	-0.0406
7.73	-0.04075
7.74	-0.0409
7.74	-0.0409
7.75	-0.04105
7.76	-0.0412
7.77	-0.0412
7.78	-0.04135
7.79	-0.04135
7.79	-0.0415
7.8	-0.0415
7.81	-0.04165
7.82	-0.04165
7.83	-0.04165
7.83	-0.04185
7.84	-0.04185
7.85	-0.04185
7.86	-0.04185
7.87	-0.04215
7.88	-0.04185
7.88	-0.04185
7.89	-0.04215
7.9	-0.04215
7.91	-0.04215
7.92	-0.04215
7.92	-0.04215
7.93	-0.04215
7.94	-0.04215
7.95	-0.0423
7.96	-0.04215
7.97	-0.04215
7.97	-0.04215
7.98	-0.04215
7.99	0.01705
8	0.02615
8.01	0.02895
8.01	0.0308
8.02	0.0322
8.03	0.0333
8.04	0.0341
8.05	0.03485
8.06	0.03545
8.06	0.0361
8.07	0.03655
8.08	0.03685
8.09	0.03735
8.1	0.03765
8.1	0.03795
8.11	0.0384
8.12	0.03855
8.13	0.0389
8.14	0.03905
8.15	0.03935
8.15	0.0395
8.16	0.03965
8.17	0.0398
8.18	0.0398
8.19	0.03995
8.19	0.0401
8.2	0.0403
8.21	0.04045
8.22	0.04045
8.23	0.0406
8.24	0.0406
8.24	0.0406
8.25	0.0406
8.26	0.04075
8.27	0.04075
8.28	0.0409
8.28	0.0409
8.29	0.0409
8.3	0.0409
8.31	0.0409
8.32	0.0409
8.33	0.04075
8.33	0.04075
8.34	0.04075
8.35	0.04075
8.36	0.04075
8.37	0.04075
8.37	0.0406
8.38	0.04045
8.39	0.0406
8.4	0.04045
8.41	0.04045
8.42	0.0403
8.42	0.0403
8.43	0.0403
8.44	0.03995
8.45	0.03995
8.46	0.03995
8.46	0.0398
8.47	0.0398
8.48	0.0398
8.49	-0.0175
8.5	-0.02695
8.51	-0.02925
8.51	-0.03115
8.52	-0.0322
8.53	-0.03315
8.54	-0.03425
8.55	-0.03485
8.55	-0.0353
8.56	-0.0358
8.57	-0.0361
8.58	-0.03655
8.59	-0.03685
8.6	-0.0372
8.6	-0.0375
8.61	-0.03765
8.62	-0.03825
8.63	-0.0384
8.64	-0.03875
8.64	-0.0389
8.65	-0.0392
8.66	-0.03935
8.67	-0.0395
8.68	-0.0398
8.69	-0.0401
8.69	-0.0403
8.7	-0.04045
8.71	-0.0406
8.72	-0.04075
8.73	-0.0409
8.73	-0.04105
8.74	-0.0412
8.75	-0.04135
8.76	-0.04135
8.77	-0.0415
8.78	-0.0415
8.78	-0.0415
8.79	-0.04165
8.8	-0.04165
8.81	-0.04165
8.82	-0.04185
8.82	-0.04185
8.83	-0.04185
8.84	-0.04215
8.85	-0.04215
8.86	-0.04215
8.87	-0.04215
8.87	-0.0423
8.88	-0.0423
8.89	-0.04245
8.9	-0.04245
8.91	-0.0426
8.91	-0.0426
8.92	-0.0426
8.93	-0.0426
8.94	-0.0426
8.95	-0.0426
8.96	-0.0426
8.96	-0.0426
8.97	-0.0426
8.98	-0.0426
8.99	0.01765
9	0.0268
9	0.02945
9.01	0.0313
9.02	0.0327
9.03	0.0336
9.04	0.0347
9.05	0.03545
9.05	0.03595
9.06	0.03655
9.07	0.037
9.08	0.03735
9.09	0.0378
9.09	0.0381
9.1	0.03855
9.11	0.0389
9.12	0.03905
9.13	0.03935
9.14	0.0395
9.14	0.03965
9.15	0.0398
9.16	0.03995
9.17	0.0401
9.18	0.0403
9.18	0.04045
9.19	0.04045
9.2	0.0406
9.21	0.0406
9.22	0.04075
9.23	0.04075
9.23	0.04075
9.24	0.0409
9.25	0.0409
9.26	0.0409
9.27	0.0409
9.27	0.0409
9.28	0.0409
9.29	0.0409
9.3	0.0409
9.31	0.0409
9.32	0.0409
9.32	0.04075
9.33	0.0409
9.34	0.04075
9.35	0.04075
9.36	0.04075
9.36	0.04075
9.37	0.0406
9.38	0.0406
9.39	0.04045
9.4	0.04045
9.41	0.0403
9.41	0.04045
9.42	0.04045
9.43	0.04045
9.44	0.0403
9.45	0.0403
9.45	0.0403
9.46	0.0401
9.47	0.0401
9.48	0.0401
9.49	-0.01765
9.5	-0.02695
9.5	-0.02945
9.51	-0.0313
9.52	-0.03255
9.53	-0.03345
9.54	-0.03425
9.55	-0.03485
9.55	-0.03545
9.56	-0.03595
9.57	-0.0364
9.58	-0.0367
9.59	-0.037
9.59	-0.03735
9.6	-0.03765
9.61	-0.0378
9.62	-0.03825
9.63	-0.0384
9.64	-0.03875
9.64	-0.0389
9.65	-0.0392
9.66	-0.03935
9.67	-0.03965
9.68	-0.0398
9.68	-0.0401
9.69	-0.0403
9.7	-0.04045
9.71	-0.0406
9.72	-0.04075
9.73	-0.0409
9.73	-0.04105
9.74	-0.04105
9.75	-0.0412
9.76	-0.04135
9.77	-0.0415
9.77	-0.0415
9.78	-0.04165
9.79	-0.04165
9.8	-0.04185
9.81	-0.04185
9.82	-0.04215
9.82	-0.04215
9.83	-0.04215
9.84	-0.04215
9.85	-0.0423
9.86	-0.0423
9.86	-0.0423
9.87	-0.0423
9.88	-0.0423
9.89	-0.04245
9.9	-0.04245
9.91	-0.04245
9.91	-0.04245
9.92	-0.04245
9.93	-0.04245
9.94	-0.04245
9.95	-0.04245
9.95	-0.04245
9.96	-0.04245
9.97	-0.04245
9.98	-0.04245
9.99	0.0172
10	0.0265
10	0.0291
10.01	0.031
10.02	0.03235
10.03	0.03345
10.04	0.0344
10.04	0.035
10.05	0.03565
10.06	0.03625
10.07	0.0367
10.08	0.037
10.09	0.0375
10.09	0.0378
10.1	0.0381
10.11	0.03855
10.12	0.03875
10.13	0.03905
10.13	0.0392
10.14	0.03935
10.15	0.03965
10.16	0.0398
10.17	0.03995
10.18	0.03995
10.18	0.0401
10.19	0.0403
10.2	0.0403
10.21	0.0403
10.22	0.04045
10.22	0.04045
10.23	0.04045
10.24	0.0406
10.25	0.0406
10.26	0.0406
10.27	0.0406
10.27	0.0406
10.28	0.04075
10.29	0.0406
10.3	0.0406
10.31	0.04045
10.31	0.04045
10.32	0.04045
10.33	0.04045
10.34	0.04045
10.35	0.0403
10.36	0.0403
10.36	0.0403
10.37	0.0403
10.38	0.0403
10.39	0.0401
10.4	0.0401
10.4	0.0401
10.41	0.03995
10.42	0.03995
10.43	0.0398
10.44	0.0398
10.45	0.0398
10.45	0.03965
10.46	0.03965
10.47	0.03965
10.48	0.0395
10.49	-0.0172
10.49	-0.02665
10.5	-0.0291
10.51	-0.0308
10.52	-0.03205
10.53	-0.033
10.54	-0.03375
10.54	-0.03455
10.55	-0.03515
10.56	-0.03545
10.57	-0.03595
10.58	-0.0364
10.58	-0.0367
10.59	-0.037
10.6	-0.03735
10.61	-0.03765
10.62	-0.0378
10.63	-0.03825
10.63	-0.0384
10.64	-0.03875
10.65	-0.03905
10.66	-0.0392
10.67	-0.03935
10.67	-0.03965
10.68	-0.0398
10.69	-0.0401
10.7	-0.0403
10.71	-0.04045
10.72	-0.0406
10.72	-0.04075
10.73	-0.0409
10.74	-0.0409
10.75	-0.04105
10.76	-0.0412
10.76	-0.0412
10.77	-0.04135
10.78	-0.04135
10.79	-0.0415
10.8	-0.0415
10.81	-0.0415
10.81	-0.04165
10.82	-0.04165
10.83	-0.04165
10.84	-0.04165
10.85	-0.04185
10.85	-0.04185
10.86	-0.04185
10.87	-0.04185
10.88	-0.04185
10.89	-0.04185
10.9	-0.04185
10.9	-0.04215
10.91	-0.04215
10.92	-0.04215
10.93	-0.04215
10.94	-0.04215
10.94	-0.04215
10.95	-0.04185
10.96	-0.04185
10.97	-0.04215
10.98	-0.04215
10.99	0.01685
10.99	0.026
11	0.0288
11.01	0.03065
11.02	0.03205
11.03	0.03315
11.03	0.0339
11.04	0.0347
11.05	0.03545
11.06	0.03595
11.07	0.0364
11.08	0.03685
11.08	0.0372
11.09	0.03765
11.1	0.03795
11.11	0.0384
11.12	0.03855
11.12	0.0389
11.13	0.03905
11.14	0.0392
11.15	0.03935
11.16	0.0395
11.17	0.03965
11.17	0.0398
11.18	0.03995
11.19	0.0401
11.2	0.0401
11.21	0.0401
11.21	0.0403
11.22	0.0403
11.23	0.0403
11.24	0.0403
11.25	0.0403
11.26	0.0403
11.26	0.04045
11.27	0.0403
11.28	0.0403
11.29	0.0403
11.3	0.0403
11.31	0.0403
11.31	0.0403
11.32	0.0403
11.33	0.0401
11.34	0.0401
11.35	0.0403
11.35	0.0401
11.36	0.0401
11.37	0.03995
11.38	0.03995
11.39	0.03995
11.4	0.03995
11.4	0.03995
11.41	0.0398
11.42	0.0398
11.43	0.0398
11.44	0.03965
11.44	0.0395
11.45	0.0395
11.46	0.03965
11.47	0.0395
11.48	0.0395
11.49	-0.0172
11.49	-0.0265
11.5	-0.02895
11.51	-0.0308
11.52	-0.03205
11.53	-0.033
11.53	-0.0336
11.54	-0.0344
11.55	-0.03485
11.56	-0.0353
11.57	-0.03565
11.58	-0.0361
11.58	-0.0364
11.59	-0.0367
11.6	-0.037
11.61	-0.03735
11.62	-0.0375
11.62	-0.0381
11.63	-0.03825
11.64	-0.03855
11.65	-0.0389
11.66	-0.03905
11.67	-0.03935
11.67	-0.0395
11.68	-0.0398
11.69	-0.03995
11.7	-0.0403
11.71	-0.04045
11.71	-0.04045
11.72	-0.0406
11.73	-0.04075
11.74	-0.04075
11.75	-0.0409
11.76	-0.0409
11.76	-0.04105
11.77	-0.04105
11.78	-0.0412
11.79	-0.0412
11.8	-0.04135
11.8	-0.04135
11.81	-0.0415
11.82	-0.0415
11.83	-0.04165
11.84	-0.04165
11.85	-0.04185
11.85	-0.04185
11.86	-0.04185
11.87	-0.04185
11.88	-0.04185
11.89	-0.04185
11.89	-0.04185
11.9	-0.04185
11.91	-0.04185
11.92	-0.04185
11.93	-0.04185
11.94	-0.04185
11.94	-0.04185
11.95	-0.04185
11.96	-0.04185
11.97	-0.04185
11.98	-0.04165
11.98	0.01705
11.99	0.026
12	0.02865
12.01	0.03065
12.02	0.0319
12.03	0.033
12.03	0.03375
12.04	0.0347
12.05	0.0353
12.06	0.0358
12.07	0.03625
12.07	0.0367
12.08	0.0372
12.09	0.0375
12.1	0.03795
12.11	0.0381
12.12	0.03855
12.12	0.03875
12.13	0.0389
12.14	0.0392
12.15	0.03935
12.16	0.0395
12.16	0.03965
12.17	0.0398
12.18	0.03995
12.19	0.03995
12.2	0.0401
12.21	0.0401
12.21	0.0401
12.22	0.0403
12.23	0.0403
12.24	0.0403
12.25	0.0403
12.25	0.04045
12.26	0.04045
12.27	0.04045
12.28	0.04045
12.29	0.04045
12.3	0.0403
12.3	0.0403
12.31	0.04045
12.32	0.0403
12.33	0.0403
12.34	0.04045
12.34	0.0403
12.35	0.0403
12.36	0.0403
12.37	0.0403
12.38	0.0401
12.39	0.03995
12.39	0.03995
12.4	0.0398
12.41	0.0398
12.42	0.0398
12.43	0.0398
12.43	0.0398
12.44	0.0398
12.45	0.03965
12.46	0.03965
12.47	0.03965
12.48	0.03965
12.48	-0.01735
12.49	-0.0265
12.5	-0.02895
12.51	-0.03065
12.52	-0.0319
12.52	-0.03285
12.53	-0.0336
12.54	-0.0344
12.55	-0.03485
12.56	-0.0353
12.57	-0.0358
12.57	-0.03625
12.58	-0.03655
12.59	-0.03685
12.6	-0.0372
12.61	-0.0375
12.61	-0.03765
12.62	-0.0381
12.63	-0.03825
12.64	-0.03855
12.65	-0.0389
12.66	-0.03905
12.66	-0.03935
12.67	-0.0395
12.68	-0.0398
12.69	-0.03995
12.7	-0.0401
12.7	-0.0401
12.71	-0.0403
12.72	-0.04045
12.73	-0.0406
12.74	-0.04075
12.75	-0.04075
12.75	-0.0409
12.76	-0.04105
12.77	-0.04105
12.78	-0.04105
12.79	-0.0412
12.79	-0.0412
12.8	-0.0412
12.81	-0.04135
12.82	-0.04135
12.83	-0.04135
12.84	-0.0415
12.84	-0.0415
12.85	-0.0415
12.86	-0.0415
12.87	-0.04165
12.88	-0.04165
12.88	-0.04165
12.89	-0.04185
12.9	-0.04185
12.91	-0.04185
12.92	-0.04185
12.93	-0.04185
12.93	-0.04215
12.94	-0.04215
12.95	-0.04215
12.96	-0.04215
12.97	-0.04215
12.98	-0.04215
12.98	0.01705
12.99	0.02615
13	0.02895
13.01	0.0308
13.02	0.03205
13.02	0.03315
13.03	0.0339
13.04	0.03485
13.05	0.03545
13.06	0.03595
13.07	0.0364
13.07	0.0367
13.08	0.0372
13.09	0.0375
13.1	0.0378
13.11	0.0381
13.11	0.0384
13.12	0.03875
13.13	0.03905
13.14	0.03905
13.15	0.03935
13.16	0.0395
13.16	0.03965
13.17	0.03965
13.18	0.0398
13.19	0.03995
13.2	0.03995
13.2	0.0401
13.21	0.0401
13.22	0.0403
13.23	0.0403
13.24	0.0403
13.25	0.0403
13.25	0.04045
13.26	0.0403
13.27	0.04045
13.28	0.04045
13.29	0.04045
13.29	0.04045
13.3	0.04045
13.31	0.04045
13.32	0.04045
13.33	0.04045
13.34	0.04045
13.34	0.04045
13.35	0.04045
13.36	0.0403
13.37	0.0403
13.38	0.0403
13.38	0.0401
13.39	0.0401
13.4	0.0401
13.41	0.0401
13.42	0.03995
13.43	0.0398
13.43	0.0398
13.44	0.0398
13.45	0.03965
13.46	0.03965
13.47	0.03965
13.47	0.0395
13.48	-0.0172
13.49	-0.0265
13.5	-0.02895
13.51	-0.0308
13.52	-0.03205
13.52	-0.033
13.53	-0.0336
13.54	-0.0344
13.55	-0.035
13.56	-0.03545
13.56	-0.03595
13.57	-0.03625
13.58	-0.03655
13.59	-0.03685
13.6	-0.0372
13.61	-0.03735
13.61	-0.0378
13.62	-0.0381
13.63	-0.03825
13.64	-0.03855
13.65	-0.03875
13.65	-0.03905
13.66	-0.0392
13.67	-0.0395
13.68	-0.03965
13.69	-0.0398
13.7	-0.03995
13.7	-0.0401
13.71	-0.0403
13.72	-0.04045
13.73	-0.0406
13.74	-0.04075
13.74	-0.04075
13.75	-0.0409
13.76	-0.0409
13.77	-0.04105
13.78	-0.04105
13.79	-0.04105
13.79	-0.0412
13.8	-0.0412
13.81	-0.04135
13.82	-0.04135
13.83	-0.04135
13.83	-0.0415
13.84	-0.0415
13.85	-0.0415
13.86	-0.0415
13.87	-0.04165
13.88	-0.04165
13.88	-0.04165
13.89	-0.04165
13.9	-0.0415
13.91	-0.04165
13.92	-0.04165
13.92	-0.04165
13.93	-0.04165
13.94	-0.04185
13.95	-0.04185
13.96	-0.04185
13.97	-0.04185
13.97	-0.04185
13.98	0.01705
13.99	0.026
14	0.0288
14.01	0.03065
14.01	0.03205
14.02	0.033
14.03	0.0339
14.04	0.03485
14.05	0.0353
14.06	0.03595
14.06	0.0364
14.07	0.0367
14.08	0.0372
14.09	0.0375
14.1	0.0378
14.1	0.0381
14.11	0.03855
14.12	0.03875
14.13	0.0389
14.14	0.0392
14.15	0.03935
14.15	0.0395
14.16	0.03965
14.17	0.0398
14.18	0.0398
14.19	0.03995
14.19	0.03995
14.2	0.0401
14.21	0.0401
14.22	0.0403
14.23	0.0403
14.24	0.0403
14.24	0.0403
14.25	0.0403
14.26	0.04045
14.27	0.04045
14.28	0.04045
14.28	0.04045
14.29	0.04045
14.3	0.04045
14.31	0.04045
14.32	0.04045
14.33	0.0403
14.33	0.0403
14.34	0.0403
14.35	0.0403
14.36	0.0403
14.37	0.0403
14.37	0.0403
14.38	0.0403
14.39	0.0403
14.4	0.0401
14.41	0.0401
14.42	0.0401
14.42	0.0401
14.43	0.0401
14.44	0.03995
14.45	0.03995
14.46	0.0398
14.46	0.0398
14.47	0.03965
14.48	-0.0172
14.49	-0.02665
14.5	-0.0291
14.51	-0.0308
14.51	-0.03205
14.52	-0.033
14.53	-0.03375
14.54	-0.03455
14.55	-0.03515
14.55	-0.03545
14.56	-0.03595
14.57	-0.0364
14.58	-0.0367
14.59	-0.037
14.6	-0.03735
14.6	-0.03765
14.61	-0.0378
14.62	-0.03825
14.63	-0.0384
14.64	-0.03875
14.64	-0.0389
14.65	-0.03905
14.66	-0.03935
14.67	-0.0395
14.68	-0.03965
14.69	-0.03995
14.69	-0.0401
14.7	-0.0403
14.71	-0.0403
14.72	-0.04045
14.73	-0.0406
14.74	-0.04075
14.74	-0.04075
14.75	-0.0409
14.76	-0.0409
14.77	-0.04105
14.78	-0.0412
14.78	-0.0412
14.79	-0.0412
14.8	-0.04135
14.81	-0.04135
14.82	-0.04135
14.83	-0.0415
14.83	-0.0415
14.84	-0.0415
14.85	-0.0415
14.86	-0.0415
14.87	-0.04165
14.87	-0.04165
14.88	-0.04165
14.89	-0.04165
14.9	-0.04165
14.91	-0.04165
14.92	-0.04165
14.92	-0.04165
14.93	-0.04165
14.94	-0.04165
14.95	-0.04165
14.96	-0.04165
14.96	-0.04165
14.97	-0.04165
14.98	0.01685
14.99	0.02585
15	0.02865
15.01	0.0305
15.01	0.0319
15.02	0.03285
15.03	0.03375
15.04	0.03455
15.05	0.03515
15.05	0.0358
15.06	0.03625
15.07	0.0367
15.08	0.037
15.09	0.03735
15.1	0.03765
15.1	0.03795
15.11	0.0381
15.12	0.03855
15.13	0.03875
15.14	0.03905
15.14	0.0392
15.15	0.03935
15.16	0.0395
15.17	0.03965
15.18	0.03965
15.19	0.03965
15.19	0.0398
15.2	0.0398
15.21	0.03995
15.22	0.0401
15.23	0.0401
15.23	0.0403
15.24	0.0403
15.25	0.0403
15.26	0.0403
15.27	0.0403
15.28	0.0403
15.28	0.0403
15.29	0.0403
15.3	0.0403
15.31	0.0403
15.32	0.0403
15.32	0.0403
15.33	0.0403
15.34	0.0401
15.35	0.0401
15.36	0.0401
15.37	0.0401
15.37	0.03995
15.38	0.03995
15.39	0.0398
15.4	0.0398
15.41	0.03965
15.41	0.03965
15.42	0.0395
15.43	0.0395
15.44	0.0395
15.45	0.0395
15.46	0.0395
15.46	0.0395
15.47	0.03935
15.48	-0.01705
15.49	-0.02635
15.5	-0.0288
15.5	-0.03065
15.51	-0.0319
15.52	-0.0327
15.53	-0.03345
15.54	-0.03425
15.55	-0.0347
15.55	-0.03515
15.56	-0.03565
15.57	-0.03595
15.58	-0.03625
15.59	-0.03655
15.59	-0.03685
15.6	-0.037
15.61	-0.03735
15.62	-0.0375
15.63	-0.0378
15.64	-0.0381
15.64	-0.0384
15.65	-0.03875
15.66	-0.03905
15.67	-0.0392
15.68	-0.03935
15.68	-0.0395
15.69	-0.03965
15.7	-0.03995
15.71	-0.03995
15.72	-0.0401
15.73	-0.0403
15.73	-0.0403
15.74	-0.04045
15.75	-0.0406
15.76	-0.0406
15.77	-0.04075
15.77	-0.04075
15.78	-0.0409
15.79	-0.0409
15.8	-0.0409
15.81	-0.04105
15.82	-0.04105
15.82	-0.04105
15.83	-0.04105
15.84	-0.04105
15.85	-0.0412
15.86	-0.0412
15.86	-0.0412
15.87	-0.0412
15.88	-0.0412
15.89	-0.0412
15.9	-0.0412
15.91	-0.04135
15.91	-0.0412
15.92	-0.04135
15.93	-0.04135
15.94	-0.0412
15.95	-0.04135
15.95	-0.0412
15.96	-0.04135
15.97	-0.04135
15.98	0.01655
15.99	0.02555
16	0.02835
16	0.03005
16.01	0.0316
16.02	0.03255
16.03	0.03345
16.04	0.0341
16.04	0.03485
16.05	0.0353
16.06	0.0358
16.07	0.03625
16.08	0.0367
16.09	0.037
16.09	0.03735
16.1	0.03765
16.11	0.0378
16.12	0.0381
16.13	0.0384
16.13	0.03855
16.14	0.03875
16.15	0.0389
16.16	0.0392
16.17	0.0392
16.18	0.03935
16.18	0.0395
16.19	0.0395
16.2	0.03965
16.21	0.0398
16.22	0.0398
16.22	0.0398
16.23	0.0398
16.24	0.03995
16.25	0.03995
16.26	0.0401
16.27	0.0401
16.27	0.0401
16.28	0.0401
16.29	0.0401
16.3	0.0401
16.31	0.0401
16.31	0.0401
16.32	0.0401
16.33	0.0401
16.34	0.0401
16.35	0.0401
[truncated: 91,008 more rows]

## Sheet: Figure 3a LASE
T	Voltage
s	V
0	-0.031
0.01	-0.0338
0.02	-0.0344
0.03	-0.0348
0.03	-0.0348
0.04	-0.0348
0.05	-0.0348
0.06	-0.035
0.07	-0.035
0.08	-0.035
0.08	-0.035
0.09	-0.035
0.1	-0.035
0.11	-0.035
0.12	-0.035
0.13	-0.035
0.13	-0.035
0.14	-0.035
0.15	-0.035
0.16	-0.035
0.17	-0.035
0.18	-0.035
0.18	-0.035
0.19	-0.035
0.2	-0.035
0.21	-0.0354
0.22	-0.035
0.23	-0.035
0.23	-0.035
0.24	-0.035
0.25	-0.0354
0.26	-0.035
0.27	-0.035
0.28	-0.035
0.28	-0.035
0.29	-0.035
0.3	-0.035
0.31	-0.035
0.32	-0.035
0.33	-0.035
0.33	-0.035
0.34	-0.035
0.35	-0.035
0.36	-0.035
0.37	-0.035
0.38	-0.035
0.38	-0.035
0.39	-0.035
0.4	-0.035
0.41	-0.035
0.42	-0.035
0.43	-0.035
0.43	-0.035
0.44	-0.035
0.45	-0.0348
0.46	-0.0348
0.47	-0.0348
0.48	-0.035
0.48	-0.0348
0.49	-0.0348
0.5	-0.0348
0.5	-0.0038
0.5	-0.0018
0.51	-0.0016
0.51	-0.0016
0.51	-0.0012
0.51	-0.0012
0.52	-0.0012
0.52	0.0294
0.53	0.032
0.53	0.0326
0.54	0.0326
0.55	0.0328
0.56	0.0328
0.57	0.0328
0.58	0.0328
0.58	0.0328
0.59	0.0328
0.6	0.0332
0.61	0.0332
0.62	0.0332
0.63	0.0328
0.63	0.0332
0.64	0.0332
0.65	0.0328
0.66	0.0332
0.67	0.0328
0.68	0.0328
0.68	0.0328
0.69	0.0328
0.7	0.0328
0.71	0.0328
0.72	0.0328
0.73	0.0328
0.73	0.0328
0.74	0.0328
0.75	0.0328
0.76	0.0328
0.77	0.0328
0.78	0.0328
0.78	0.0328
0.79	0.0328
0.8	0.0328
0.81	0.0328
0.82	0.0328
0.83	0.0332
0.83	0.0332
0.84	0.0332
0.85	0.0332
0.86	0.0332
0.87	0.0332
0.88	0.0332
0.88	0.0332
0.89	0.0332
0.9	0.0328
0.91	0.0332
0.92	0.0332
0.93	0.0332
0.93	0.0332
0.94	0.0332
0.95	0.0332
0.96	0.0332
0.97	0.0332
0.98	0.0332
0.98	0.0332
0.99	0.0332
1	0.0332
1.01	0.0332
1.02	0.0332
1.02	0.0018
1.02	0
1.02	0
1.03	0
1.03	-0.0004
1.03	-0.0004
1.03	-0.0004
1.03	-0.0306
1.04	-0.0338
1.05	-0.0342
1.06	-0.0344
1.07	-0.0344
1.08	-0.0344
1.08	-0.0348
1.09	-0.0348
1.1	-0.0348
1.11	-0.0348
1.12	-0.0348
1.13	-0.0348
1.13	-0.0348
1.14	-0.0348
1.15	-0.0348
1.16	-0.0348
1.17	-0.0348
1.18	-0.0348
1.18	-0.0348
1.19	-0.0344
1.2	-0.0344
1.21	-0.0348
1.22	-0.0344
1.23	-0.0344
1.23	-0.0344
1.24	-0.0344
1.25	-0.0344
1.26	-0.0344
1.27	-0.0344
1.28	-0.0344
1.28	-0.0344
1.29	-0.0344
1.3	-0.0344
1.31	-0.0344
1.32	-0.0344
1.33	-0.0344
1.33	-0.0344
1.34	-0.0344
1.35	-0.0344
1.36	-0.0344
1.37	-0.0344
1.38	-0.0344
1.38	-0.0344
1.39	-0.0344
1.4	-0.0344
1.41	-0.0344
1.42	-0.0344
1.43	-0.0344
1.43	-0.0344
1.44	-0.0344
1.45	-0.0344
1.46	-0.0344
1.47	-0.0344
1.48	-0.0344
1.48	-0.0344
1.49	-0.0344
1.5	-0.0344
1.51	-0.0344
1.52	-0.0344
1.53	-0.0344
1.53	-0.0348
1.54	-0.0034
1.54	-0.0018
1.54	-0.0016
1.54	-0.0016
1.55	-0.0012
1.55	-0.0012
1.55	-0.0012
1.55	-0.0012
1.55	0.0292
1.56	0.032
1.57	0.0322
1.58	0.0326
1.59	0.0326
1.59	0.0326
1.6	0.0326
1.61	0.0326
1.62	0.0328
1.63	0.0328
1.64	0.0328
1.64	0.0328
1.65	0.0328
1.66	0.0328
1.67	0.0328
1.68	0.0328
1.69	0.0328
1.69	0.0328
1.7	0.0328
1.71	0.0328
1.72	0.0328
1.73	0.0328
1.74	0.0328
1.74	0.0328
1.75	0.0328
1.76	0.0328
1.77	0.0328
1.78	0.0328
1.79	0.0328
1.79	0.0328
1.8	0.0328
1.81	0.0328
1.82	0.0328
1.83	0.0328
1.84	0.0328
1.84	0.0328
1.85	0.0328
1.86	0.0328
1.87	0.0328
1.88	0.0328
1.89	0.0328
1.89	0.0328
1.9	0.0328
1.91	0.0328
1.92	0.0328
1.93	0.0328
1.94	0.0328
1.94	0.0328
1.95	0.0328
1.96	0.0328
1.97	0.0328
1.98	0.0328
1.99	0.0328
1.99	0.0328
2	0.0328
2.01	0.0328
2.02	0.0328
2.03	0.0328
2.04	0.0328
2.04	0.0328
2.05	0.0328
2.05	0.0328
2.05	0.0018
2.06	0
2.06	0
2.06	0
2.06	-0.0004
2.07	-0.0004
2.07	-0.0004
2.07	-0.0306
2.08	-0.0334
2.09	-0.0338
2.09	-0.0342
2.1	-0.0342
2.11	-0.0342
2.12	-0.0344
2.13	-0.0344
2.14	-0.0344
2.14	-0.0344
2.15	-0.0344
2.16	-0.0344
2.17	-0.0344
2.18	-0.0344
2.19	-0.0344
2.19	-0.0344
2.2	-0.0344
2.21	-0.0344
2.22	-0.0344
2.23	-0.0344
2.24	-0.0344
2.24	-0.0344
2.25	-0.0344
2.26	-0.0344
2.27	-0.0344
2.28	-0.0344
2.29	-0.0344
2.29	-0.0344
2.3	-0.0344
2.31	-0.0344
2.32	-0.0344
2.33	-0.0344
2.34	-0.0344
2.34	-0.0344
2.35	-0.0344
2.36	-0.0344
2.37	-0.0344
2.38	-0.0344
2.39	-0.0344
2.39	-0.0344
2.4	-0.0344
2.41	-0.0344
2.42	-0.0344
2.43	-0.0344
2.44	-0.0344
2.44	-0.0344
2.45	-0.0344
2.46	-0.0344
2.47	-0.0344
2.48	-0.0344
2.49	-0.0344
2.49	-0.0344
2.5	-0.0342
2.51	-0.0344
2.52	-0.0344
2.53	-0.0342
2.54	-0.0342
2.54	-0.0342
2.55	-0.0342
2.56	-0.0342
2.57	-0.0342
2.57	-0.0034
2.57	-0.0018
2.58	-0.0016
2.58	-0.0016
2.58	-0.0012
2.58	-0.0012
2.59	-0.0012
2.59	0.0288
2.59	0.0314
2.6	0.032
2.61	0.032
2.62	0.0322
2.63	0.0322
2.64	0.0322
2.64	0.0322
2.65	0.0322
2.66	0.0322
2.67	0.0322
2.68	0.0322
2.69	0.0322
2.69	0.0322
2.7	0.0322
2.71	0.0322
2.72	0.0322
2.73	0.0322
2.74	0.0322
2.74	0.0322
2.75	0.0322
2.76	0.0322
2.77	0.0322
2.78	0.0322
2.79	0.0322
2.79	0.0322
2.8	0.0322
2.81	0.0322
2.82	0.0322
2.83	0.0322
2.84	0.0322
2.84	0.0322
2.85	0.0322
2.86	0.0322
2.87	0.0322
2.88	0.0322
2.89	0.0322
2.89	0.0322
2.9	0.0322
2.91	0.0322
2.92	0.0322
2.93	0.0322
2.94	0.0322
2.94	0.0322
2.95	0.0322
2.96	0.0322
2.97	0.0326
2.98	0.0322
2.99	0.0326
2.99	0.0326
3	0.0322
3.01	0.0322
3.02	0.0326
3.03	0.0326
3.04	0.0326
3.04	0.0326
3.05	0.0326
3.06	0.0326
3.07	0.0326
3.08	0.0326
3.09	0.0326
3.09	0.0016
3.09	0
3.09	0
3.1	0
3.1	-0.0004
3.1	-0.0004
3.1	-0.0004
3.1	-0.0004
3.1	-0.0304
3.11	-0.0328
3.12	-0.0334
3.13	-0.0338
3.14	-0.0338
3.15	-0.0338
3.15	-0.0338
3.16	-0.0338
3.17	-0.0342
3.18	-0.0342
3.19	-0.0342
3.2	-0.0342
3.2	-0.0342
3.21	-0.0342
3.22	-0.0342
3.23	-0.0342
3.24	-0.0342
3.25	-0.0342
3.25	-0.0342
3.26	-0.0342
3.27	-0.0342
3.28	-0.0342
3.29	-0.0342
3.3	-0.0342
3.3	-0.0342
3.31	-0.0342
3.32	-0.0342
3.33	-0.0342
3.34	-0.0342
3.35	-0.0342
3.35	-0.0342
3.36	-0.0342
3.37	-0.0342
3.38	-0.0342
3.39	-0.0342
3.4	-0.0342
3.4	-0.0342
3.41	-0.0342
3.42	-0.0342
3.43	-0.0342
3.44	-0.0342
3.45	-0.0342
3.45	-0.0342
3.46	-0.0342
3.47	-0.0342
3.48	-0.0342
3.49	-0.0342
3.5	-0.0342
3.5	-0.0342
3.51	-0.0342
3.52	-0.0342
3.53	-0.0342
3.54	-0.0342
3.55	-0.0342
3.55	-0.0342
3.56	-0.0342
3.57	-0.0342
3.58	-0.0342
3.59	-0.0342
3.6	-0.0342
3.6	-0.0342
3.6	-0.0024
3.61	-0.0018
3.61	-0.0016
3.61	-0.0012
3.61	-0.0012
3.62	-0.0012
3.62	-0.0012
3.62	0.0292
3.63	0.0316
3.64	0.032
3.65	0.0322
3.65	0.0322
3.66	0.0322
3.67	0.0322
3.68	0.0322
3.69	0.0322
3.7	0.0322
3.7	0.0322
3.71	0.0322
3.72	0.0322
3.73	0.0322
3.74	0.0322
3.75	0.0322
3.75	0.0322
3.76	0.0322
3.77	0.0322
3.78	0.0322
3.79	0.0322
3.8	0.0322
3.8	0.0322
3.81	0.0322
3.82	0.0322
3.83	0.0322
3.84	0.0322
3.85	0.0322
3.85	0.0322
3.86	0.0322
3.87	0.0322
3.88	0.0322
3.89	0.0322
3.9	0.0322
3.9	0.0322
3.91	0.0322
3.92	0.0322
3.93	0.032
3.94	0.032
3.95	0.0322
3.95	0.032
3.96	0.032
3.97	0.032
3.98	0.032
3.99	0.032
4	0.032
4	0.032
4.01	0.032
4.02	0.032
4.03	0.032
4.04	0.032
4.05	0.032
4.05	0.032
4.06	0.032
4.07	0.032
4.08	0.032
4.09	0.032
4.1	0.032
4.1	0.0322
4.11	0.0322
4.12	0.032
4.12	0.0018
4.12	0
4.13	0
4.13	0
4.13	-0.0004
4.13	-0.0004
4.14	-0.0004
4.14	-0.03
4.15	-0.0326
4.15	-0.0332
4.16	-0.0332
4.17	-0.0334
4.18	-0.0334
4.19	-0.0334
4.2	-0.0338
4.2	-0.0338
4.21	-0.0338
4.22	-0.0338
4.23	-0.0338
4.24	-0.0338
4.25	-0.0338
4.25	-0.0338
4.26	-0.0338
4.27	-0.0338
4.28	-0.0338
4.29	-0.0338
4.3	-0.0338
4.3	-0.0338
4.31	-0.0342
4.32	-0.0338
4.33	-0.0338
4.34	-0.0342
4.35	-0.0338
4.35	-0.0342
4.36	-0.0338
4.37	-0.0338
4.38	-0.0342
4.39	-0.0338
4.4	-0.0342
4.4	-0.0342
4.41	-0.0342
4.42	-0.0342
4.43	-0.0342
4.44	-0.0342
4.45	-0.0338
4.45	-0.0342
4.46	-0.0342
4.47	-0.0342
4.48	-0.0342
4.49	-0.0342
4.5	-0.0342
4.5	-0.0342
4.51	-0.0342
4.52	-0.0342
4.53	-0.0342
4.54	-0.0342
4.55	-0.0342
4.55	-0.0342
4.56	-0.0342
4.57	-0.0342
4.58	-0.0342
4.59	-0.0342
4.6	-0.0342
4.6	-0.0342
4.61	-0.0342
4.62	-0.0342
4.63	-0.0342
4.64	-0.0342
4.64	-0.0034
4.64	-0.0018
4.64	-0.0016
4.65	-0.0012
4.65	-0.0012
4.65	-0.0012
4.65	-0.0012
4.65	0.0292
4.66	0.0314
4.67	0.032
4.68	0.032
4.69	0.0322
4.7	0.0322
4.7	0.0322
4.71	0.0322
4.72	0.0322
4.73	0.0322
4.74	0.0322
4.75	0.0322
4.75	0.0322
4.76	0.0322
4.77	0.0322
4.78	0.0322
4.79	0.0322
4.8	0.0322
4.8	0.0322
4.81	0.0322
4.82	0.0322
4.83	0.0322
4.84	0.0322
4.85	0.0322
4.85	0.0322
4.86	0.0322
4.87	0.0322
4.88	0.0322
4.89	0.0322
4.9	0.0322
4.9	0.0322
4.91	0.0322
4.92	0.0322
4.93	0.0322
4.94	0.032
4.95	0.032
4.95	0.0322
4.96	0.032
4.97	0.032
4.98	0.032
4.99	0.032
5	0.032
5	0.032
5.01	0.032
5.02	0.032
5.03	0.032
5.04	0.032
5.05	0.032
5.05	0.032
5.06	0.032
5.07	0.032
5.08	0.032
5.09	0.032
5.1	0.032
5.1	0.032
5.11	0.032
5.12	0.032
5.13	0.032
5.14	0.032
5.15	0.032
5.15	0.032
5.15	0.0018
5.16	0
5.16	0
5.16	0
5.17	-0.0004
5.17	-0.0004
5.17	-0.0004
5.17	-0.0298
5.18	-0.0322
5.19	-0.0328
5.2	-0.0328
5.2	-0.0332
5.21	-0.0332
5.22	-0.0332
5.23	-0.0334
5.24	-0.0334
5.25	-0.0334
5.25	-0.0334
5.26	-0.0334
5.27	-0.0334
5.28	-0.0334
5.29	-0.0334
5.3	-0.0338
5.3	-0.0338
5.31	-0.0338
5.32	-0.0338
5.33	-0.0338
5.34	-0.0338
5.35	-0.0338
5.35	-0.0338
5.36	-0.0338
5.37	-0.0338
5.38	-0.0338
5.39	-0.0338
5.4	-0.0338
5.4	-0.0338
5.41	-0.0338
5.42	-0.0338
5.43	-0.0338
5.44	-0.0338
5.45	-0.0338
5.45	-0.0338
5.46	-0.0338
5.47	-0.0338
5.48	-0.0338
5.49	-0.0338
5.5	-0.0338
5.5	-0.0338
5.51	-0.0338
5.52	-0.0338
5.53	-0.0338
5.54	-0.0338
5.55	-0.0338
5.55	-0.0338
5.56	-0.0338
5.57	-0.0338
5.58	-0.0338
5.59	-0.0338
5.6	-0.0338
5.6	-0.0338
5.61	-0.0338
5.62	-0.0338
5.63	-0.0338
5.64	-0.0338
5.65	-0.0338
5.65	-0.0338
5.66	-0.0338
5.67	-0.0338
5.67	-0.0034
5.67	-0.0018
5.68	-0.0016
5.68	-0.0012
5.68	-0.0012
5.69	-0.0012
5.69	-0.0012
5.69	0.0288
5.7	0.0314
5.7	0.0316
5.71	0.032
5.72	0.032
5.73	0.032
5.74	0.0322
5.75	0.0322
5.75	0.0322
5.76	0.0322
5.77	0.0322
5.78	0.0322
5.79	0.0322
5.8	0.0322
5.8	0.0322
5.81	0.0322
5.82	0.0322
5.83	0.0322
5.84	0.0322
5.85	0.0322
5.85	0.0322
5.86	0.032
5.87	0.032
5.88	0.0322
5.89	0.032
5.9	0.032
5.9	0.032
5.91	0.032
5.92	0.032
5.93	0.032
5.94	0.032
5.95	0.032
5.95	0.032
5.96	0.032
5.97	0.032
5.98	0.032
5.99	0.032
6	0.032
6	0.032
6.01	0.032
6.02	0.032
6.03	0.032
6.04	0.032
6.05	0.032
6.05	0.032
6.06	0.032
6.07	0.032
6.08	0.032
6.09	0.032
6.1	0.032
6.1	0.032
6.11	0.0316
6.12	0.032
6.13	0.032
6.14	0.032
6.15	0.0316
6.15	0.0316
6.16	0.0316
6.17	0.0316
6.18	0.0316
6.19	0.0316
6.19	0.0016
6.19	0
6.19	0
6.2	0
6.2	-0.0004
6.2	-0.0004
6.2	-0.0004
6.2	-0.0298
6.21	-0.0322
6.22	-0.0326
6.23	-0.0328
6.24	-0.0328
6.25	-0.0332
6.25	-0.0332
6.26	-0.0332
6.27	-0.0332
6.28	-0.0332
6.29	-0.0332
6.3	-0.0334
6.3	-0.0334
6.31	-0.0334
6.32	-0.0334
6.33	-0.0334
6.34	-0.0334
6.35	-0.0334
6.35	-0.0334
6.36	-0.0334
6.37	-0.0334
6.38	-0.0334
6.39	-0.0334
6.4	-0.0334
6.4	-0.0334
6.41	-0.0334
6.42	-0.0338
6.43	-0.0338
6.44	-0.0338
6.45	-0.0334
6.45	-0.0338
6.46	-0.0338
6.47	-0.0338
6.48	-0.0338
6.49	-0.0338
6.5	-0.0338
6.5	-0.0338
6.51	-0.0338
6.52	-0.0338
6.53	-0.0338
6.54	-0.0338
6.55	-0.0338
6.55	-0.0338
6.56	-0.0338
6.57	-0.0338
6.58	-0.0338
6.59	-0.0338
6.6	-0.0338
6.6	-0.0338
6.61	-0.0338
6.62	-0.0338
6.63	-0.0338
6.64	-0.0338
6.65	-0.0338
6.65	-0.0338
6.66	-0.0338
6.67	-0.0338
6.68	-0.0338
6.69	-0.0338
6.7	-0.0338
6.7	-0.0338
6.71	-0.0338
6.71	-0.0034
6.71	-0.0018
6.71	-0.0016
6.71	-0.0012
6.72	-0.0012
6.72	-0.0012
6.72	-0.0012
6.72	0.0288
6.73	0.031
6.74	0.0316
6.75	0.0316
6.76	0.032
6.76	0.032
6.77	0.032
6.78	0.032
6.79	0.032
6.8	0.032
6.81	0.032
6.81	0.032
6.82	0.032
6.83	0.032
6.84	0.032
6.85	0.032
6.86	0.032
6.86	0.032
6.87	0.032
6.88	0.032
6.89	0.032
6.9	0.032
6.91	0.032
6.91	0.032
6.92	0.032
6.93	0.032
6.94	0.032
6.95	0.032
6.96	0.032
6.96	0.032
6.97	0.032
6.98	0.032
6.99	0.032
7	0.032
7.01	0.032
7.01	0.032
7.02	0.032
7.03	0.032
7.04	0.0316
7.05	0.032
7.06	0.0316
7.06	0.0316
7.07	0.0316
7.08	0.0316
7.09	0.0316
7.1	0.0316
7.11	0.0316
7.11	0.0316
7.12	0.0316
7.13	0.0316
7.14	0.0316
7.15	0.0316
7.16	0.0316
7.16	0.0316
7.17	0.0316
7.18	0.0316
7.19	0.0316
7.2	0.0316
7.21	0.0316
7.21	0.0316
7.22	0.0316
7.22	0.0018
7.22	0
7.23	0
7.23	0
7.23	-0.0004
7.24	-0.0004
7.24	-0.0004
7.24	-0.0294
7.25	-0.032
7.26	-0.0322
7.26	-0.0326
7.27	-0.0328
7.28	-0.0328
7.29	-0.0328
7.3	-0.0328
7.31	-0.0332
7.31	-0.0332
7.32	-0.0332
7.33	-0.0332
7.34	-0.0332
7.35	-0.0332
7.36	-0.0332
7.36	-0.0332
7.37	-0.0332
7.38	-0.0334
7.39	-0.0334
7.4	-0.0334
7.41	-0.0334
7.41	-0.0334
7.42	-0.0334
7.43	-0.0334
7.44	-0.0334
7.45	-0.0334
7.46	-0.0334
7.46	-0.0334
7.47	-0.0334
7.48	-0.0334
7.49	-0.0334
7.5	-0.0334
7.51	-0.0334
7.51	-0.0334
7.52	-0.0334
7.53	-0.0334
7.54	-0.0334
7.55	-0.0334
7.56	-0.0334
7.56	-0.0334
7.57	-0.0334
7.58	-0.0334
7.59	-0.0334
7.6	-0.0334
7.61	-0.0334
7.61	-0.0334
7.62	-0.0334
7.63	-0.0334
7.64	-0.0334
7.65	-0.0334
7.66	-0.0334
7.66	-0.0334
7.67	-0.0334
7.68	-0.0334
7.69	-0.0334
7.7	-0.0334
7.71	-0.0334
7.71	-0.0334
7.72	-0.0334
7.73	-0.0334
7.74	-0.0334
7.74	-0.0032
7.74	-0.0018
7.74	-0.0016
7.75	-0.0012
7.75	-0.0012
7.75	-0.0012
7.76	-0.0012
7.76	0.0286
7.76	0.031
7.77	0.0314
7.78	0.0316
7.79	0.0316
7.8	0.0316
7.81	0.0316
7.81	0.0316
7.82	0.0316
7.83	0.0316
7.84	0.0316
7.85	0.0316
7.86	0.0316
7.86	0.0316
7.87	0.0316
7.88	0.0316
7.89	0.0316
7.9	0.0316
7.91	0.0316
7.91	0.0316
7.92	0.0316
7.93	0.0316
7.94	0.0316
7.95	0.0316
7.96	0.0316
7.96	0.0316
7.97	0.0316
7.98	0.0316
7.99	0.0316
8	0.0316
8.01	0.0316
8.01	0.0316
8.02	0.0316
8.03	0.0316
8.04	0.0316
8.05	0.0316
8.06	0.0316
8.06	0.0316
8.07	0.0316
8.08	0.0316
8.09	0.0316
8.1	0.0316
8.11	0.0314
8.11	0.0314
8.12	0.0314
8.13	0.0314
8.14	0.0314
8.15	0.0314
8.16	0.0314
8.16	0.0314
8.17	0.0314
8.18	0.0314
8.19	0.0314
8.2	0.0314
8.21	0.0314
8.21	0.0314
8.22	0.0314
8.23	0.0314
8.24	0.0314
8.25	0.0314
8.26	0.0314
8.26	0.0016
8.26	0
8.26	0
8.26	0
8.27	-0.0004
8.27	-0.0004
8.27	-0.0004
8.27	-0.0294
8.28	-0.032
8.29	-0.0322
8.3	-0.0326
8.31	-0.0328
8.31	-0.0328
8.32	-0.0328
8.33	-0.0328
8.34	-0.0332
8.35	-0.0332
8.36	-0.0332
8.36	-0.0332
8.37	-0.0332
8.38	-0.0332
8.39	-0.0332
8.4	-0.0332
8.41	-0.0332
8.41	-0.0332
8.42	-0.0332
8.43	-0.0332
8.44	-0.0334
8.45	-0.0334
8.46	-0.0334
8.46	-0.0334
8.47	-0.0334
8.48	-0.0334
8.49	-0.0334
8.5	-0.0334
8.51	-0.0334
8.51	-0.0334
8.52	-0.0334
8.53	-0.0334
8.54	-0.0334
8.55	-0.0334
8.56	-0.0334
8.56	-0.0334
8.57	-0.0334
8.58	-0.0334
8.59	-0.0334
8.6	-0.0334
8.61	-0.0334
8.61	-0.0334
8.62	-0.0334
8.63	-0.0334
8.64	-0.0334
8.65	-0.0334
8.66	-0.0334
8.66	-0.0334
8.67	-0.0334
8.68	-0.0334
8.69	-0.0334
8.7	-0.0334
8.71	-0.0334
8.71	-0.0334
8.72	-0.0334
8.73	-0.0334
8.74	-0.0334
8.75	-0.0334
8.76	-0.0334
8.76	-0.0334
8.77	-0.0334
8.77	-0.0032
8.78	-0.0018
8.78	-0.0016
8.78	-0.0012
8.78	-0.0012
8.79	-0.0012
8.79	-0.0012
8.79	0.0286
8.8	0.0306
8.81	0.0314
8.81	0.0314
8.82	0.0316
8.83	0.0316
8.84	0.0316
8.85	0.0316
8.86	0.0316
8.86	0.0316
8.87	0.0316
8.88	0.0316
8.89	0.0316
8.9	0.0316
8.91	0.0316
8.91	0.0316
8.92	0.0316
8.93	0.0316
8.94	0.0316
8.95	0.0316
8.96	0.0316
8.96	0.0316
8.97	0.0316
8.98	0.0316
8.99	0.0316
9	0.0316
9.01	0.0316
9.01	0.0316
9.02	0.0316
9.03	0.0316
9.04	0.0316
9.05	0.0316
9.06	0.0316
9.06	0.0314
9.07	0.0314
9.08	0.0314
9.09	0.0314
9.1	0.0314
9.11	0.0314
9.11	0.0314
9.12	0.0314
9.13	0.0314
9.14	0.0314
9.15	0.0314
9.16	0.0314
9.16	0.0314
9.17	0.0314
9.18	0.0314
9.19	0.0314
9.2	0.0314
9.21	0.0314
9.21	0.0314
9.22	0.0314
9.23	0.0314
9.24	0.0314
9.25	0.0314
9.26	0.0314
9.26	0.0314
9.27	0.0314
9.28	0.0314
9.29	0.0314
9.29	0.0012
9.29	0
9.3	0
9.3	0
9.3	-0.0004
9.3	-0.0004
9.31	-0.0004
9.31	-0.0292
9.31	-0.032
9.32	-0.0322
9.33	-0.0326
9.34	-0.0326
9.35	-0.0326
9.36	-0.0326
9.36	-0.0326
9.37	-0.0328
9.38	-0.0328
9.39	-0.0328
9.4	-0.0328
9.41	-0.0328
9.41	-0.0328
9.42	-0.0328
9.43	-0.0328
9.44	-0.0328
9.45	-0.0328
9.46	-0.0328
9.46	-0.0328
9.47	-0.0332
9.48	-0.0328
9.49	-0.0328
9.5	-0.0328
9.51	-0.0328
9.51	-0.0328
9.52	-0.0328
9.53	-0.0328
9.54	-0.0328
9.55	-0.0328
9.56	-0.0328
9.56	-0.0328
9.57	-0.0332
9.58	-0.0332
9.59	-0.0332
9.6	-0.0332
9.61	-0.0332
9.61	-0.0332
9.62	-0.0332
9.63	-0.0332
9.64	-0.0332
9.65	-0.0332
9.66	-0.0332
9.66	-0.0332
9.67	-0.0332
9.68	-0.0332
9.69	-0.0332
9.7	-0.0332
9.71	-0.0328
9.71	-0.0332
9.72	-0.0332
9.73	-0.0332
9.74	-0.0332
9.75	-0.0328
9.76	-0.0332
9.76	-0.0332
9.77	-0.0332
9.78	-0.0332
9.79	-0.0332
9.8	-0.0332
9.81	-0.0332
9.81	-0.0032
9.81	-0.0018
9.81	-0.0016
9.81	-0.0012
9.82	-0.0012
9.82	-0.0012
9.82	-0.0012
9.82	0.0282
9.83	0.0304
9.84	0.0306
9.85	0.031
9.86	0.031
9.86	0.0314
9.87	0.0314
9.88	0.0314
9.89	0.0314
9.9	0.0314
9.91	0.0314
9.91	0.0314
9.92	0.0314
9.93	0.0314
9.94	0.0314
9.95	0.0314
9.96	0.0314
9.96	0.0314
9.97	0.0316
9.98	0.0314
9.99	0.0316
10	0.0314
10.01	0.0314
10.01	0.0314
10.02	0.0314
10.03	0.0316
10.04	0.0314
10.05	0.0314
10.06	0.0316
10.06	0.0314
10.07	0.0316
10.08	0.0316
10.09	0.0316
10.1	0.0316
10.11	0.0314
10.11	0.0314
10.12	0.0314
10.13	0.0314
10.14	0.0314
10.15	0.0314
10.16	0.0314
10.16	0.0314
10.17	0.0314
10.18	0.0314
10.19	0.0314
10.2	0.0314
10.21	0.0314
10.21	0.0316
10.22	0.0314
10.23	0.0314
10.24	0.0314
10.25	0.0314
10.26	0.0314
10.26	0.0314
10.27	0.0314
10.28	0.0314
10.29	0.0314
10.3	0.0314
10.31	0.0314
10.31	0.0314
10.32	0.0314
10.32	0.0314
10.32	0.0016
10.33	0
10.33	0
10.33	-0.0004
10.33	-0.0004
10.34	-0.0004
10.34	-0.0004
10.34	-0.0298
10.35	-0.032
10.36	-0.0322
10.36	-0.0326
10.37	-0.0326
10.38	-0.0326
10.39	-0.0328
10.4	-0.0328
10.41	-0.0328
10.42	-0.0328
10.42	-0.0328
10.43	-0.0328
10.44	-0.0328
10.45	-0.0328
10.46	-0.0328
10.47	-0.0328
10.47	-0.0328
10.48	-0.0328
10.49	-0.0328
10.5	-0.0328
10.51	-0.0328
10.52	-0.0328
10.52	-0.0328
10.53	-0.0332
10.54	-0.0328
10.55	-0.0332
10.56	-0.0328
10.56	-0.0328
10.57	-0.0332
10.58	-0.0332
10.59	-0.0328
10.6	-0.0328
10.61	-0.0332
10.62	-0.0332
10.62	-0.0332
10.63	-0.0332
10.64	-0.0332
10.65	-0.0332
10.66	-0.0332
10.67	-0.0332
10.67	-0.0332
10.68	-0.0332
10.69	-0.0332
10.7	-0.0332
10.71	-0.0332
10.72	-0.0332
10.72	-0.0332
10.73	-0.0332
10.74	-0.0332
10.75	-0.0332
10.76	-0.0332
10.76	-0.0332
10.77	-0.0332
10.78	-0.0332
10.79	-0.0332
10.8	-0.0332
10.81	-0.0332
10.82	-0.0332
10.82	-0.0332
10.83	-0.0332
10.84	-0.0332
10.84	-0.0032
10.84	-0.0018
10.85	-0.0016
10.85	-0.0012
10.85	-0.0012
10.85	-0.0012
10.86	-0.0012
10.86	0.0282
10.87	0.0306
10.87	0.031
10.88	0.031
10.89	0.0314
10.9	0.0314
10.91	0.0314
10.92	0.0314
10.92	0.0314
10.93	0.0314
10.94	0.0314
10.95	0.0314
10.96	0.0314
10.97	0.0314
10.97	0.0314
10.98	0.0316
10.99	0.0316
11	0.0316
11.01	0.0316
11.02	0.0316
11.02	0.0316
11.03	0.0316
11.04	0.0316
11.05	0.0314
11.06	0.0314
11.07	0.0314
11.07	0.0316
11.08	0.0316
11.09	0.0314
11.1	0.0316
11.11	0.0316
11.12	0.0316
11.12	0.0316
11.13	0.0316
11.14	0.0316
11.15	0.0316
11.16	0.0316
11.17	0.0316
11.17	0.0316
11.18	0.0316
11.19	0.0316
11.2	0.0316
11.21	0.0316
11.22	0.0316
11.22	0.0316
11.23	0.0316
11.24	0.0316
11.25	0.0316
11.26	0.0316
11.27	0.0316
11.27	0.0316
11.28	0.0316
11.29	0.0316
11.3	0.0316
11.31	0.0316
11.32	0.0316
11.32	0.0316
11.33	0.0316
11.34	0.0316
11.35	0.0314
11.36	0.0316
11.36	0.0316
11.36	0.0016
11.36	0
11.36	0
11.37	-0.0004
11.37	-0.0004
11.37	-0.0004
11.37	-0.0004
11.37	-0.0298
11.38	-0.032
11.39	-0.0322
11.4	-0.0326
11.41	-0.0326
11.42	-0.0326
11.42	-0.0328
11.43	-0.0328
11.44	-0.0328
11.45	-0.0328
11.46	-0.0328
11.47	-0.0328
11.47	-0.0328
11.48	-0.0328
11.49	-0.0328
11.5	-0.0328
11.51	-0.0328
11.52	-0.0328
11.52	-0.0328
11.53	-0.0328
11.54	-0.0328
11.55	-0.0328
11.56	-0.0328
11.57	-0.0328
11.57	-0.0328
11.58	-0.0328
11.59	-0.0328
11.6	-0.0328
11.61	-0.0328
11.62	-0.0328
11.62	-0.0328
11.63	-0.0328
11.64	-0.0328
11.65	-0.0328
11.66	-0.0328
11.67	-0.0328
11.67	-0.0328
11.68	-0.0328
11.69	-0.0328
11.7	-0.0328
11.71	-0.0328
11.72	-0.0328
11.72	-0.0328
11.73	-0.0328
11.74	-0.0328
11.75	-0.0328
11.76	-0.0328
11.77	-0.0328
11.77	-0.0328
11.78	-0.0328
11.79	-0.0328
11.8	-0.0328
11.81	-0.0328
11.82	-0.0328
11.82	-0.0328
11.83	-0.0328
11.84	-0.0328
11.85	-0.0328
11.86	-0.0328
11.87	-0.0328
11.87	-0.0328
11.87	-0.0032
11.88	-0.0018
11.88	-0.0016
11.88	-0.0016
11.89	-0.0012
11.89	-0.0012
11.89	-0.0012
11.89	0.0276
11.9	0.03
11.91	0.0304
11.92	0.0306
11.92	0.0306
11.93	0.031
11.94	0.031
11.95	0.031
11.96	0.031
11.97	0.031
11.97	0.031
11.98	0.031
11.99	0.031
12	0.031
12.01	0.0314
12.02	0.0314
12.02	0.0314
12.03	0.031
12.04	0.0314
12.05	0.031
12.06	0.031
12.07	0.0314
12.07	0.0314
12.08	0.0314
12.09	0.031
12.1	0.0314
12.11	0.0314
12.12	0.031
12.12	0.0314
12.13	0.031
12.14	0.031
12.15	0.031
12.16	0.031
12.17	0.031
12.17	0.0314
12.18	0.031
12.19	0.031
12.2	0.031
12.21	0.031
12.22	0.031
12.22	0.031
12.23	0.031
12.24	0.031
12.25	0.031
12.26	0.031
12.27	0.031
12.27	0.031
12.28	0.031
12.29	0.031
12.3	0.031
12.31	0.031
12.32	0.031
12.32	0.031
12.33	0.031
12.34	0.031
12.35	0.031
12.36	0.031
12.37	0.031
12.37	0.031
12.38	0.031
12.39	0.031
12.39	0.0016
12.39	0
12.4	0
12.4	0
12.4	-0.0004
12.4	-0.0004
12.41	-0.0004
12.41	-0.0292
12.42	-0.0316
12.42	-0.032
12.43	-0.0322
12.44	-0.0322
12.45	-0.0322
12.46	-0.0322
12.47	-0.0322
12.47	-0.0326
12.48	-0.0326
12.49	-0.0326
12.5	-0.0326
12.51	-0.0326
12.52	-0.0326
12.52	-0.0326
12.53	-0.0326
12.54	-0.0326
12.55	-0.0326
12.56	-0.0326
12.57	-0.0326
12.57	-0.0326
12.58	-0.0326
12.59	-0.0326
12.6	-0.0326
12.61	-0.0326
12.62	-0.0326
12.62	-0.0326
12.63	-0.0326
12.64	-0.0326
12.65	-0.0326
12.66	-0.0326
12.67	-0.0326
12.67	-0.0326
12.68	-0.0326
12.69	-0.0326
12.7	-0.0326
12.71	-0.0326
12.72	-0.0326
12.72	-0.0326
12.73	-0.0326
12.74	-0.0326
12.75	-0.0326
12.76	-0.0326
12.77	-0.0326
12.77	-0.0326
12.78	-0.0326
12.79	-0.0326
12.8	-0.0326
12.81	-0.0326
12.82	-0.0326
12.82	-0.0326
12.83	-0.0326
12.84	-0.0326
12.85	-0.0326
12.86	-0.0326
12.87	-0.0326
12.87	-0.0326
12.88	-0.0326
12.89	-0.0326
12.9	-0.0326
12.91	-0.0326
12.91	-0.0034
12.91	-0.0018
12.91	-0.0016
12.92	-0.0016
12.92	-0.0012
12.92	-0.0012
12.92	-0.0012
12.92	0.0272
12.93	0.0298
12.94	0.03
12.95	0.0304
12.96	0.0304
12.97	0.0306
12.97	0.0306
12.98	0.0306
12.99	0.0306
13	0.0306
13.01	0.0306
13.02	0.0306
13.02	0.0306
13.03	0.031
13.04	0.031
13.05	0.0306
13.06	0.031
13.07	0.031
13.07	0.0306
13.08	0.031
13.09	0.031
13.1	0.031
13.11	0.031
13.12	0.031
13.12	0.031
13.13	0.031
13.14	0.031
13.15	0.031
13.16	0.031
13.17	0.031
13.17	0.031
13.18	0.031
13.19	0.031
13.2	0.031
13.21	0.031
13.22	0.031
13.22	0.031
13.23	0.031
13.24	0.031
13.25	0.031
13.26	0.031
13.27	0.031
13.27	0.031
13.28	0.031
13.29	0.031
13.3	0.031
13.31	0.031
13.32	0.031
13.32	0.031
13.33	0.031
13.34	0.031
13.35	0.031
13.36	0.0306
13.37	0.031
13.37	0.031
13.38	0.031
13.39	0.031
13.4	0.031
13.41	0.031
13.42	0.031
13.42	0.031
13.42	0.0016
13.43	0
13.43	0
13.43	0
13.44	-0.0004
13.44	-0.0004
13.44	-0.0004
13.44	-0.0292
13.45	-0.0316
13.46	-0.032
13.47	-0.0322
13.47	-0.0322
13.48	-0.0326
13.49	-0.0326
13.5	-0.0326
13.51	-0.0326
13.52	-0.0326
13.52	-0.0326
13.53	-0.0326
13.54	-0.0326
13.55	-0.0326
13.56	-0.0326
13.57	-0.0326
13.57	-0.0326
13.58	-0.0326
13.59	-0.0326
13.6	-0.0326
13.61	-0.0328
13.62	-0.0326
13.62	-0.0328
13.63	-0.0328
13.64	-0.0328
13.65	-0.0328
13.66	-0.0328
13.67	-0.0328
13.67	-0.0328
13.68	-0.0328
13.69	-0.0326
13.7	-0.0326
13.71	-0.0326
13.72	-0.0326
13.72	-0.0326
13.73	-0.0326
13.74	-0.0326
13.75	-0.0326
13.76	-0.0326
13.77	-0.0326
13.77	-0.0326
13.78	-0.0326
13.79	-0.0326
13.8	-0.0326
13.81	-0.0326
13.82	-0.0326
13.82	-0.0326
13.83	-0.0326
13.84	-0.0326
13.85	-0.0326
13.86	-0.0326
13.87	-0.0326
13.87	-0.0326
13.88	-0.0326
13.89	-0.0328
13.9	-0.0328
13.91	-0.0328
13.92	-0.0328
13.92	-0.0328
13.93	-0.0328
13.94	-0.0328
13.94	-0.0034
13.94	-0.0018
13.95	-0.0016
13.95	-0.0016
13.95	-0.0012
13.96	-0.0012
13.96	-0.0012
13.96	-0.0012
13.96	0.0272
13.97	0.0298
13.97	0.0304
13.98	0.0304
13.99	0.0306
14	0.0306
14.01	0.0306
14.02	0.0306
14.02	0.0306
14.03	0.0306
14.04	0.031
14.05	0.031
14.06	0.031
14.07	0.031
14.07	0.031
14.08	0.031
14.09	0.031
14.1	0.031
14.11	0.031
14.12	0.031
14.12	0.031
14.13	0.031
14.14	0.031
14.15	0.031
14.16	0.031
14.17	0.031
14.17	0.031
14.18	0.031
14.19	0.031
14.2	0.031
14.21	0.031
14.22	0.031
14.22	0.031
14.23	0.031
14.24	0.031
14.25	0.031
14.26	0.031
14.27	0.031
14.27	0.031
14.28	0.031
14.29	0.031
14.3	0.031
14.31	0.031
14.32	0.031
14.33	0.031
14.33	0.031
14.34	0.031
14.35	0.031
14.36	0.031
14.37	0.031
14.37	0.031
14.38	0.031
14.39	0.031
14.4	0.031
14.41	0.031
14.42	0.031
14.43	0.031
14.43	0.031
14.44	0.031
14.45	0.031
14.46	0.031
14.46	0.0016
14.46	0
14.46	0
14.47	-0.0004
14.47	-0.0004
14.47	-0.0004
14.47	-0.0006
14.47	-0.0294
14.48	-0.0316
14.49	-0.0322
14.5	-0.0322
14.51	-0.0326
14.52	-0.0326
14.53	-0.0326
14.53	-0.0326
14.54	-0.0326
14.55	-0.0326
14.56	-0.0328
14.57	-0.0328
14.57	-0.0328
14.58	-0.0328
14.59	-0.0328
14.6	-0.0328
14.61	-0.0328
14.62	-0.0328
14.62	-0.0328
14.63	-0.0328
14.64	-0.0328
14.65	-0.0328
14.66	-0.0328
14.67	-0.0328
14.68	-0.0328
14.68	-0.0328
14.69	-0.0328
14.7	-0.0328
14.71	-0.0328
14.72	-0.0328
14.73	-0.0328
14.73	-0.0328
14.74	-0.0328
14.75	-0.0328
14.76	-0.0328
14.77	-0.0328
14.78	-0.0328
14.78	-0.0328
14.79	-0.0328
14.8	-0.0332
14.81	-0.0332
14.82	-0.0332
14.83	-0.0332
14.83	-0.0332
14.84	-0.0332
14.85	-0.0332
14.86	-0.0332
14.87	-0.0332
14.88	-0.0332
14.88	-0.0332
14.89	-0.0328
14.9	-0.0332
14.91	-0.0332
14.92	-0.0328
14.92	-0.0332
14.93	-0.0328
14.94	-0.0332
14.95	-0.0328
14.96	-0.0328
14.97	-0.0332
14.98	-0.0328
14.98	-0.0034
14.98	-0.0018
14.98	-0.0016
14.98	-0.0012
14.99	-0.0012
14.99	-0.0012
14.99	-0.0012
14.99	0.028
15	0.0304
15.01	0.0306
15.02	0.031
15.03	0.031
15.03	0.031
15.04	0.031
15.05	0.031
15.06	0.031
15.07	0.0314
15.08	0.0314
15.08	0.0314
15.09	0.0314
15.1	0.0314
15.11	0.0314
15.12	0.0314
15.13	0.0314
15.13	0.0314
15.14	0.0314
[truncated: 196,072 more rows]

## Sheet: Figure 3b
T	Voltage
s	V
0	-0.0411
0.01	-0.0569
0.02	-0.0597
0.03	-0.0608
0.03	-0.0611
0.04	-0.0614
0.05	-0.0614
0.06	-0.0614
0.07	-0.0614
0.08	-0.0612
0.08	-0.0611
0.09	-0.0609
0.1	-0.0606
0.11	-0.0605
0.12	-0.0605
0.13	-0.0603
0.13	-0.0598
0.14	-0.0597
0.15	-0.0597
0.16	-0.0595
0.17	-0.0595
0.18	-0.0594
0.18	-0.0591
0.19	-0.0589
0.2	-0.0591
0.21	-0.0591
0.22	-0.0591
0.23	-0.0587
0.23	-0.0589
0.24	-0.0589
0.25	-0.0589
0.26	-0.0591
0.27	-0.0592
0.27	-0.0592
0.28	-0.0594
0.29	-0.0592
0.3	-0.0595
0.31	-0.0595
0.32	-0.0597
0.33	-0.0597
0.33	-0.0597
0.34	-0.0597
0.35	-0.0598
0.36	-0.0597
0.37	-0.0598
0.38	-0.0598
0.38	-0.06
0.39	-0.0603
0.4	-0.06
0.41	-0.0601
0.42	-0.0601
0.43	-0.0601
0.43	-0.0603
0.44	-0.0601
0.45	-0.0598
0.46	-0.0603
0.47	-0.0601
0.48	-0.06
0.48	-0.0598
0.49	-0.0601
0.5	-0.0598
0.5	-0.0172
0.5	-0.0093
0.51	-0.006
0.51	-0.0045
0.51	-0.0036
0.51	-0.0029
0.52	-0.0023
0.52	0.0401
0.53	0.0549
0.53	0.0575
0.54	0.0584
0.55	0.0586
0.56	0.0589
0.57	0.0587
0.58	0.0589
0.58	0.0587
0.59	0.0586
0.6	0.0584
0.61	0.0584
0.62	0.0581
0.63	0.058
0.63	0.0581
0.64	0.0578
0.65	0.0577
0.66	0.0575
0.67	0.0577
0.68	0.0577
0.68	0.0574
0.69	0.0574
0.7	0.0572
0.71	0.0577
0.72	0.0577
0.73	0.0578
0.73	0.0578
0.74	0.058
0.75	0.0581
0.76	0.0586
0.77	0.0589
0.78	0.0589
0.78	0.0594
0.79	0.0597
0.8	0.0601
0.81	0.0605
0.82	0.0608
0.83	0.0611
0.83	0.0611
0.84	0.0614
0.85	0.0618
0.86	0.062
0.87	0.0622
0.88	0.0622
0.88	0.0622
0.89	0.0622
0.9	0.0623
0.91	0.0622
0.92	0.0622
0.93	0.0623
0.93	0.0623
0.94	0.0626
0.95	0.0626
0.96	0.0625
0.97	0.0625
0.98	0.0623
0.98	0.0626
0.99	0.0625
1	0.0626
1.01	0.0626
1.02	0.0625
1.02	0.0188
1.02	0.0098
1.02	0.0067
1.03	0.0043
1.03	0.0034
1.03	0.0025
1.03	0.0022
1.03	-0.0406
1.04	-0.0566
1.05	-0.0594
1.06	-0.0603
1.07	-0.0605
1.08	-0.0608
1.08	-0.0608
1.09	-0.0606
1.1	-0.0608
1.11	-0.0608
1.12	-0.0603
1.13	-0.0606
1.13	-0.0601
1.14	-0.06
1.15	-0.0597
1.16	-0.0597
1.17	-0.0595
1.18	-0.0591
1.18	-0.0592
1.19	-0.0589
1.2	-0.0586
1.21	-0.0587
1.22	-0.0584
1.23	-0.0583
1.23	-0.0583
1.24	-0.0581
1.25	-0.0583
1.26	-0.0581
1.27	-0.0581
1.28	-0.058
1.28	-0.058
1.29	-0.0581
1.3	-0.0581
1.31	-0.0581
1.32	-0.0583
1.33	-0.0584
1.33	-0.0587
1.34	-0.0586
1.35	-0.0587
1.36	-0.0589
1.37	-0.0591
1.38	-0.0591
1.38	-0.0592
1.39	-0.0592
1.4	-0.0592
1.41	-0.0595
1.42	-0.0592
1.43	-0.0595
1.43	-0.0592
1.44	-0.0595
1.45	-0.0595
1.46	-0.0594
1.47	-0.0597
1.48	-0.0597
1.48	-0.0594
1.49	-0.0595
1.5	-0.0595
1.51	-0.0594
1.52	-0.0595
1.53	-0.0594
1.53	-0.0592
1.53	-0.0175
1.54	-0.0091
1.54	-0.0064
1.54	-0.0047
1.54	-0.0036
1.55	-0.0029
1.55	-0.0025
1.55	-0.0025
1.56	0.0395
1.57	0.0539
1.58	0.0567
1.58	0.0574
1.59	0.0577
1.6	0.0578
1.61	0.0581
1.62	0.0578
1.63	0.058
1.63	0.0577
1.64	0.0577
1.65	0.0577
1.66	0.0575
1.67	0.0574
1.68	0.0574
1.68	0.0572
1.69	0.0572
1.7	0.0574
1.71	0.0572
1.72	0.0572
1.73	0.0569
1.73	0.0567
1.74	0.0569
1.75	0.0569
1.76	0.057
1.77	0.057
1.78	0.0572
1.78	0.0572
1.79	0.0577
1.8	0.058
1.81	0.058
1.82	0.0584
1.83	0.0587
1.83	0.0592
1.84	0.0595
1.85	0.0595
1.86	0.0598
1.87	0.0601
1.88	0.0606
1.88	0.0609
1.89	0.0608
1.9	0.0609
1.91	0.0611
1.92	0.0614
1.93	0.0615
1.93	0.0617
1.94	0.0615
1.95	0.0617
1.96	0.0618
1.97	0.0615
1.98	0.0617
1.98	0.0617
1.99	0.0615
2	0.0615
2.01	0.0615
2.02	0.0615
2.03	0.0614
2.03	0.0617
2.04	0.0615
2.05	0.0615
2.05	0.0617
2.05	0.0617
2.06	0.0191
2.06	0.0098
2.06	0.0064
2.06	0.0045
2.07	0.0034
2.07	0.0028
2.08	0.002
2.08	-0.04
2.09	-0.056
2.1	-0.0586
2.11	-0.0595
2.12	-0.06
2.13	-0.0605
2.13	-0.0605
2.14	-0.0605
2.15	-0.06
2.16	-0.06
2.17	-0.0598
2.18	-0.0597
2.18	-0.0594
2.19	-0.0594
2.2	-0.0589
2.21	-0.0586
2.22	-0.0584
2.23	-0.0584
2.23	-0.0581
2.24	-0.0583
2.25	-0.0581
2.26	-0.0578
2.27	-0.0577
2.28	-0.0578
2.28	-0.0577
2.29	-0.0577
2.3	-0.0575
2.31	-0.0574
2.32	-0.0574
2.33	-0.0575
2.33	-0.0577
2.34	-0.0575
2.35	-0.0578
2.36	-0.058
2.37	-0.058
2.38	-0.0581
2.38	-0.0583
2.39	-0.0581
2.4	-0.0584
2.41	-0.0586
2.42	-0.0587
2.43	-0.0586
2.43	-0.0586
2.44	-0.0586
2.45	-0.0586
2.46	-0.0587
2.47	-0.0586
2.48	-0.0589
2.48	-0.0589
2.49	-0.0591
2.5	-0.0587
2.51	-0.0587
2.52	-0.0591
2.53	-0.0589
2.53	-0.0591
2.54	-0.0592
2.55	-0.0589
2.56	-0.0592
2.57	-0.0591
2.57	-0.0589
2.57	-0.0589
2.57	-0.0172
2.58	-0.0091
2.58	-0.0065
2.58	-0.0047
2.58	-0.0036
2.58	-0.0031
2.58	-0.0023
2.59	0.0394
2.6	0.0536
2.61	0.0563
2.62	0.0572
2.63	0.0577
2.63	0.0577
2.64	0.0577
2.65	0.0577
2.66	0.0578
2.67	0.0575
2.68	0.0575
2.68	0.0572
2.69	0.057
2.7	0.057
2.71	0.057
2.72	0.0567
2.73	0.0566
2.73	0.0569
2.74	0.0569
2.75	0.0569
2.76	0.0569
2.77	0.0566
2.78	0.0566
2.78	0.0566
2.79	0.0566
2.8	0.0566
2.81	0.0567
2.82	0.057
2.83	0.0572
2.83	0.0572
2.84	0.0575
2.85	0.058
2.86	0.0583
2.87	0.0586
2.88	0.0587
2.88	0.0594
2.89	0.0598
2.9	0.06
2.91	0.0603
2.92	0.0606
2.93	0.0608
2.93	0.0609
2.94	0.0609
2.95	0.0612
2.96	0.0611
2.97	0.0612
2.98	0.0612
2.98	0.0615
2.99	0.0615
3	0.0612
3.01	0.0615
3.02	0.0615
3.03	0.0615
3.03	0.0615
3.04	0.0615
3.05	0.0614
3.06	0.0614
3.07	0.0612
3.08	0.0617
3.08	0.0615
3.08	0.0612
3.09	0.0189
3.09	0.0101
3.09	0.0068
3.1	0.0048
3.1	0.0036
3.1	0.0026
3.1	0.0022
3.11	-0.0395
3.12	-0.0556
3.13	-0.0584
3.13	-0.0594
3.14	-0.0597
3.15	-0.0597
3.16	-0.0598
3.17	-0.0597
3.18	-0.0598
3.18	-0.0597
3.19	-0.0595
3.2	-0.0592
3.21	-0.0589
3.22	-0.0589
3.23	-0.0589
3.23	-0.0587
3.24	-0.0583
3.25	-0.058
3.26	-0.0578
3.27	-0.0578
3.28	-0.0577
3.28	-0.0575
3.29	-0.0575
3.3	-0.0572
3.31	-0.057
3.32	-0.0572
3.33	-0.0569
3.33	-0.0572
3.34	-0.0569
3.35	-0.057
3.36	-0.0569
3.37	-0.057
3.38	-0.0572
3.38	-0.0572
3.39	-0.0575
3.4	-0.0577
3.41	-0.0577
3.42	-0.058
3.43	-0.058
3.43	-0.0581
3.44	-0.0581
3.45	-0.0583
3.46	-0.0584
3.47	-0.0584
3.48	-0.0583
3.48	-0.0584
3.49	-0.0583
3.5	-0.0583
3.51	-0.0586
3.52	-0.0583
3.53	-0.0586
3.53	-0.0586
3.54	-0.0584
3.55	-0.0583
3.56	-0.0584
3.57	-0.0586
3.58	-0.0586
3.58	-0.0584
3.59	-0.0586
3.6	-0.0583
3.6	-0.0586
3.6	-0.0172
3.61	-0.0091
3.61	-0.0064
3.61	-0.0048
3.62	-0.0037
3.62	-0.0028
3.62	-0.0025
3.63	0.0381
3.63	0.0532
3.64	0.0555
3.65	0.0566
3.66	0.0569
3.67	0.057
3.68	0.0572
3.68	0.0572
3.69	0.057
3.7	0.057
3.71	0.057
3.72	0.0569
3.73	0.0566
3.73	0.0566
3.74	0.0563
3.75	0.0561
3.76	0.0561
3.77	0.0561
3.78	0.0558
3.78	0.0556
3.79	0.0558
3.8	0.0555
3.81	0.0556
3.82	0.0555
3.83	0.0555
3.83	0.0556
3.84	0.0553
3.85	0.0556
3.86	0.0556
3.87	0.056
3.88	0.0561
3.88	0.0564
3.89	0.0569
3.9	0.0569
3.91	0.0575
3.92	0.0577
3.93	0.058
3.93	0.0584
3.94	0.0586
3.95	0.0587
3.96	0.0589
3.97	0.0591
3.98	0.0595
3.98	0.0594
3.99	0.0594
4	0.0597
4.01	0.0598
4.02	0.0597
4.03	0.0598
4.03	0.0597
4.04	0.06
4.05	0.0598
4.06	0.0597
4.07	0.0597
4.08	0.06
4.08	0.0598
4.09	0.0597
4.1	0.0598
4.11	0.0597
4.12	0.0597
4.12	0.0595
4.12	0.0189
4.12	0.0096
4.13	0.0067
4.13	0.0047
4.13	0.0034
4.13	0.0028
4.13	0.0023
4.14	0.002
4.15	-0.0381
4.16	-0.0539
4.17	-0.0567
4.18	-0.0578
4.18	-0.0581
4.19	-0.0583
4.2	-0.0583
4.21	-0.0584
4.22	-0.0581
4.23	-0.0583
4.23	-0.0581
4.24	-0.0578
4.25	-0.0574
4.26	-0.0574
4.27	-0.0569
4.28	-0.0569
4.28	-0.0566
4.29	-0.0564
4.3	-0.0564
4.31	-0.0564
4.32	-0.0561
4.33	-0.056
4.33	-0.0558
4.34	-0.056
4.35	-0.0558
4.36	-0.0555
4.37	-0.0555
4.38	-0.0553
4.38	-0.0555
4.39	-0.0555
4.4	-0.0553
4.41	-0.0555
4.42	-0.0555
4.43	-0.0556
4.43	-0.0558
4.44	-0.056
4.45	-0.056
4.46	-0.0563
4.47	-0.0563
4.48	-0.0563
4.48	-0.0564
4.49	-0.0566
4.5	-0.0566
4.51	-0.0566
4.52	-0.0569
4.53	-0.0566
4.53	-0.0567
4.54	-0.0569
4.55	-0.0567
4.56	-0.0567
4.57	-0.057
4.58	-0.0569
4.58	-0.0567
4.59	-0.0567
4.6	-0.0569
4.61	-0.0569
4.62	-0.0569
4.63	-0.0569
4.63	-0.0569
4.63	-0.0566
4.64	-0.0567
4.64	-0.0177
4.64	-0.0091
4.65	-0.0062
4.65	-0.0047
4.65	-0.0036
4.65	-0.0028
4.66	-0.0023
4.67	0.0366
4.68	0.0513
4.68	0.0539
4.69	0.0544
4.7	0.055
4.71	0.055
4.72	0.0553
4.73	0.0553
4.73	0.0553
4.74	0.055
4.75	0.055
4.76	0.0547
4.77	0.0547
4.78	0.0547
4.78	0.0549
4.79	0.0546
4.8	0.0547
4.81	0.0543
4.82	0.0544
4.83	0.0544
4.83	0.0543
4.84	0.0544
4.85	0.0544
4.86	0.0543
4.87	0.0544
4.88	0.0541
4.88	0.0543
4.89	0.0543
4.9	0.0546
4.91	0.0547
4.92	0.055
4.93	0.0553
4.93	0.0555
4.94	0.0558
4.95	0.0566
4.96	0.0567
4.97	0.0572
4.98	0.0574
4.98	0.0575
4.99	0.0577
5	0.0581
5.01	0.0586
5.02	0.0584
5.03	0.0586
5.03	0.0587
5.04	0.0591
5.05	0.0587
5.06	0.0589
5.07	0.0591
5.08	0.0589
5.08	0.0589
5.09	0.0591
5.1	0.0592
5.11	0.0591
5.12	0.0592
5.13	0.0592
5.13	0.0591
5.14	0.0592
5.15	0.0592
5.15	0.0591
5.15	0.0589
5.16	0.0589
5.16	0.0184
5.16	0.0096
5.17	0.0065
5.17	0.0045
5.17	0.0033
5.18	0.0028
5.19	0.0022
5.19	-0.0378
5.2	-0.0532
5.21	-0.056
5.22	-0.0574
5.23	-0.0578
5.23	-0.0578
5.24	-0.0581
5.25	-0.0581
5.26	-0.0578
5.27	-0.058
5.28	-0.0575
5.29	-0.0572
5.29	-0.0572
5.3	-0.057
5.31	-0.0569
5.32	-0.057
5.33	-0.0567
5.34	-0.0567
5.34	-0.0569
5.35	-0.0564
5.36	-0.0564
5.37	-0.0561
5.38	-0.0561
5.39	-0.056
5.39	-0.056
5.4	-0.056
5.41	-0.056
5.42	-0.0556
5.43	-0.0556
5.43	-0.0556
5.44	-0.0558
5.45	-0.056
5.46	-0.0561
5.47	-0.056
5.48	-0.0563
5.48	-0.0564
5.49	-0.0563
5.5	-0.0564
5.51	-0.0566
5.52	-0.0567
5.53	-0.057
5.53	-0.057
5.54	-0.0572
5.55	-0.0575
5.56	-0.0574
5.57	-0.0574
5.58	-0.0575
5.58	-0.0574
5.59	-0.0577
5.6	-0.0577
5.61	-0.0577
5.62	-0.0577
5.63	-0.0577
5.64	-0.0577
5.64	-0.0574
5.65	-0.0575
5.66	-0.0575
5.67	-0.0575
5.67	-0.0575
5.67	-0.0572
5.67	-0.0572
5.68	-0.0174
5.68	-0.0096
5.68	-0.0065
5.69	-0.0048
5.69	-0.0039
5.69	-0.0029
5.69	-0.0028
5.7	-0.0028
5.71	0.0369
5.72	0.0516
5.73	0.0546
5.74	0.0553
5.74	0.0556
5.75	0.056
5.76	0.0558
5.77	0.056
5.78	0.0556
5.79	0.0558
5.79	0.0556
5.8	0.0556
5.81	0.0558
5.82	0.0555
5.83	0.0553
5.84	0.0553
5.84	0.0555
5.85	0.0552
5.86	0.0553
5.87	0.0552
5.88	0.0553
5.89	0.0555
5.89	0.0552
5.9	0.0553
5.91	0.0555
5.92	0.0553
5.93	0.0555
5.94	0.0555
5.94	0.0558
5.95	0.056
5.96	0.056
5.97	0.0563
5.98	0.0569
5.99	0.0572
5.99	0.0575
6	0.0581
6.01	0.0581
6.02	0.0587
6.03	0.0591
6.04	0.0594
6.04	0.0595
6.05	0.0597
6.06	0.0598
6.07	0.06
6.08	0.06
6.09	0.0601
6.09	0.0605
6.1	0.0605
6.11	0.0605
6.12	0.0606
6.13	0.0605
6.14	0.0608
6.14	0.0606
6.15	0.0609
6.16	0.0609
6.17	0.0606
6.18	0.0608
6.19	0.0606
6.19	0.0608
6.19	0.0605
6.19	0.0608
6.19	0.0189
6.2	0.0099
6.2	0.0068
6.2	0.0051
6.2	0.0039
6.21	0.0029
6.22	0.0025
6.23	-0.0378
6.24	-0.0544
6.24	-0.0574
6.25	-0.0581
6.26	-0.0587
6.27	-0.0587
6.28	-0.0592
6.29	-0.0591
6.29	-0.0589
6.3	-0.0587
6.31	-0.0584
6.32	-0.0584
6.33	-0.0583
6.34	-0.0578
6.34	-0.0577
6.35	-0.0575
6.36	-0.0574
6.37	-0.0574
6.38	-0.057
6.39	-0.057
6.39	-0.0567
6.4	-0.0566
6.41	-0.0566
6.42	-0.0566
6.43	-0.0564
6.44	-0.0564
6.44	-0.0563
6.45	-0.0564
6.46	-0.0563
6.47	-0.0566
6.48	-0.0564
6.49	-0.0561
6.49	-0.0558
6.5	-0.0561
6.51	-0.0564
6.52	-0.0564
6.53	-0.0566
6.54	-0.0569
6.54	-0.0569
6.55	-0.0572
6.56	-0.057
6.57	-0.0574
6.58	-0.0575
6.59	-0.0574
6.59	-0.0575
6.6	-0.0574
6.61	-0.0574
6.62	-0.0575
6.63	-0.0574
6.64	-0.0572
6.64	-0.0574
6.65	-0.0572
6.66	-0.0572
6.67	-0.057
6.68	-0.057
6.69	-0.0572
6.69	-0.0572
6.7	-0.0574
6.7	-0.0572
6.7	-0.057
6.71	-0.057
6.71	-0.0178
6.71	-0.0098
6.72	-0.0067
6.72	-0.005
6.72	-0.0037
6.73	-0.0033
6.74	-0.0026
6.74	0.0363
6.75	0.0512
6.76	0.0541
6.77	0.0553
6.78	0.0555
6.79	0.0556
6.79	0.056
6.8	0.0556
6.81	0.0556
6.82	0.0553
6.83	0.0556
6.84	0.0552
6.84	0.0553
6.85	0.055
6.86	0.0549
6.87	0.055
6.88	0.055
6.89	0.055
6.89	0.0549
6.9	0.055
6.91	0.0547
6.92	0.0549
6.93	0.0549
6.94	0.055
6.94	0.0549
6.95	0.0549
6.96	0.055
6.97	0.0549
6.98	0.0553
6.99	0.0553
6.99	0.0555
7	0.0556
7.01	0.0561
7.02	0.0564
7.03	0.0567
7.04	0.057
7.04	0.0575
7.05	0.0578
7.06	0.058
7.07	0.0584
7.08	0.0586
7.09	0.0589
7.09	0.0591
7.1	0.0592
7.11	0.0594
7.12	0.0595
7.13	0.0595
7.14	0.0592
7.14	0.0594
7.15	0.0594
7.16	0.0597
7.17	0.0597
7.18	0.0597
7.19	0.0598
7.19	0.0598
7.2	0.06
7.21	0.0597
7.22	0.0597
7.22	0.0598
7.22	0.0598
7.22	0.06
7.23	0.0189
7.23	0.0105
7.23	0.007
7.24	0.0051
7.24	0.0037
7.24	0.0028
7.25	0.0022
7.26	-0.0375
7.27	-0.0535
7.28	-0.0566
7.29	-0.0575
7.29	-0.0583
7.3	-0.0583
7.31	-0.0586
7.32	-0.0584
7.33	-0.0581
7.34	-0.0581
7.34	-0.0581
7.35	-0.0578
7.36	-0.0577
7.37	-0.0575
7.38	-0.0575
7.39	-0.0569
7.39	-0.057
7.4	-0.0569
7.41	-0.0567
7.42	-0.0566
7.43	-0.0563
7.44	-0.0563
7.44	-0.0564
7.45	-0.0563
7.46	-0.0561
7.47	-0.0561
7.48	-0.0561
7.49	-0.056
7.49	-0.0558
7.5	-0.0558
7.51	-0.056
7.52	-0.0561
7.53	-0.0564
7.54	-0.0563
7.54	-0.0566
7.55	-0.0564
7.56	-0.0567
7.57	-0.0567
7.58	-0.057
7.59	-0.0567
7.59	-0.0569
7.6	-0.0572
7.61	-0.057
7.62	-0.0572
7.63	-0.0572
7.64	-0.0574
7.64	-0.0575
7.65	-0.0574
7.66	-0.0572
7.67	-0.0574
7.68	-0.0572
7.69	-0.0574
7.69	-0.0574
7.7	-0.0575
7.71	-0.0575
7.72	-0.0574
7.73	-0.0574
7.74	-0.0572
7.74	-0.0574
7.74	-0.0572
7.74	-0.0572
7.74	-0.0178
7.74	-0.0098
7.75	-0.007
7.75	-0.0053
7.75	-0.004
7.75	-0.0033
7.76	-0.0026
7.77	0.0363
7.78	0.0515
7.79	0.0544
7.79	0.0552
7.8	0.0556
7.81	0.0558
7.82	0.0561
7.83	0.0561
7.84	0.056
7.84	0.0558
7.85	0.0556
7.86	0.0555
7.87	0.0553
7.88	0.0553
7.89	0.055
7.89	0.0549
7.9	0.055
7.91	0.055
7.92	0.0547
7.93	0.0546
7.94	0.0547
7.94	0.0549
7.95	0.0547
7.96	0.055
7.97	0.055
7.98	0.055
7.99	0.0549
7.99	0.0552
8	0.0553
8.01	0.0553
8.02	0.0556
8.03	0.0561
8.04	0.0566
8.04	0.0569
8.05	0.0572
8.06	0.0577
8.07	0.0577
8.08	0.0583
8.09	0.0583
8.09	0.0586
8.1	0.0587
8.11	0.0591
8.12	0.0592
8.13	0.0592
8.14	0.0594
8.14	0.0594
8.15	0.0594
8.16	0.0595
8.17	0.0598
8.18	0.0601
8.19	0.06
8.19	0.06
8.2	0.06
8.21	0.0598
8.22	0.0598
8.23	0.06
8.24	0.06
8.24	0.0601
8.25	0.0601
8.25	0.0601
8.26	0.06
8.26	0.0195
8.26	0.0105
8.26	0.007
8.27	0.0053
8.27	0.0037
8.27	0.0031
8.28	0.0023
8.29	0.0025
8.29	-0.0375
8.3	-0.0535
8.31	-0.0564
8.32	-0.0575
8.33	-0.0583
8.34	-0.0581
8.34	-0.0583
8.35	-0.0584
8.36	-0.0583
8.37	-0.0581
8.38	-0.0581
8.39	-0.058
8.39	-0.0578
8.4	-0.0574
8.41	-0.0575
8.42	-0.057
8.43	-0.0567
8.44	-0.0566
8.44	-0.0564
8.45	-0.0564
8.46	-0.0563
8.47	-0.0561
8.48	-0.0563
8.49	-0.0561
8.49	-0.0558
8.5	-0.0555
8.51	-0.0555
8.52	-0.0555
8.53	-0.0556
8.54	-0.0555
8.54	-0.0553
8.55	-0.0555
8.56	-0.0558
8.57	-0.0556
8.58	-0.056
8.59	-0.0561
8.59	-0.056
8.6	-0.0561
8.61	-0.0566
8.62	-0.0566
8.63	-0.0567
8.64	-0.0567
8.64	-0.0567
8.65	-0.0566
8.66	-0.0569
8.67	-0.0569
8.68	-0.0569
8.69	-0.0569
8.69	-0.0569
8.7	-0.0572
8.71	-0.0569
8.72	-0.0572
8.73	-0.057
8.74	-0.057
8.74	-0.0569
8.75	-0.0567
8.76	-0.057
8.77	-0.0569
8.77	-0.057
8.77	-0.057
8.77	-0.0569
8.78	-0.0181
8.78	-0.0099
8.78	-0.007
8.78	-0.0051
8.79	-0.0042
8.79	-0.0031
8.79	-0.0028
8.8	0.0357
8.81	0.0508
8.82	0.0538
8.83	0.0552
8.84	0.0556
8.84	0.0553
8.85	0.0556
8.86	0.0558
8.87	0.0556
8.88	0.0553
8.89	0.0556
8.89	0.0553
8.9	0.0552
8.91	0.055
8.92	0.055
8.93	0.0549
8.94	0.0546
8.94	0.0544
8.95	0.0547
8.96	0.0547
8.97	0.0544
8.98	0.0544
8.99	0.0546
8.99	0.0544
9	0.0546
9.01	0.0546
9.02	0.0546
9.03	0.0547
9.04	0.0549
9.04	0.055
9.05	0.0553
9.06	0.0555
9.07	0.0561
9.08	0.0563
9.09	0.0566
9.09	0.0574
9.1	0.0575
9.11	0.058
9.12	0.0581
9.13	0.0583
9.14	0.0586
9.14	0.0589
9.15	0.0591
9.16	0.0592
9.17	0.0591
9.18	0.0591
9.19	0.0592
9.19	0.0592
9.2	0.0594
9.21	0.0595
9.22	0.0595
9.23	0.0595
9.24	0.0594
9.24	0.0595
9.25	0.0595
9.26	0.0592
9.27	0.0594
9.28	0.0594
9.29	0.0595
9.29	0.0594
9.29	0.0595
9.29	0.0194
9.29	0.0102
9.3	0.0071
9.3	0.0051
9.3	0.004
9.3	0.0033
9.3	0.0023
9.3	-0.0367
9.31	-0.0527
9.32	-0.0558
9.33	-0.057
9.34	-0.0575
9.35	-0.058
9.35	-0.0577
9.36	-0.0578
9.37	-0.0575
9.38	-0.0575
9.39	-0.0575
9.4	-0.057
9.4	-0.0569
9.41	-0.057
9.42	-0.0567
9.43	-0.0569
9.44	-0.0564
9.45	-0.0563
9.45	-0.0561
9.46	-0.0558
9.47	-0.0556
9.48	-0.0558
9.49	-0.0556
9.5	-0.0555
9.5	-0.0555
9.51	-0.0555
9.52	-0.0555
9.53	-0.0555
9.54	-0.0555
9.55	-0.0555
9.55	-0.0555
9.56	-0.0553
9.57	-0.0555
9.58	-0.0556
9.59	-0.0555
9.6	-0.056
9.6	-0.0556
9.61	-0.0563
9.62	-0.0561
9.63	-0.0563
9.64	-0.0564
9.65	-0.0566
9.65	-0.0566
9.66	-0.0566
9.67	-0.0567
9.68	-0.0569
9.69	-0.0569
9.7	-0.0569
9.7	-0.0569
9.71	-0.0569
9.72	-0.0569
9.73	-0.0572
9.74	-0.0569
9.75	-0.0569
9.75	-0.0569
9.76	-0.0572
9.77	-0.0567
9.78	-0.0567
9.79	-0.057
9.8	-0.0569
9.8	-0.057
9.8	-0.0189
9.81	-0.0099
9.81	-0.0071
9.81	-0.0051
9.82	-0.004
9.82	-0.0033
9.82	-0.0028
9.82	0.0355
9.83	0.0505
9.84	0.0538
9.85	0.0547
9.85	0.0552
9.86	0.0556
9.87	0.0555
9.88	0.0556
9.89	0.0556
9.9	0.0553
9.9	0.0552
9.91	0.0552
9.92	0.055
9.93	0.055
9.94	0.0546
9.95	0.0547
9.95	0.0544
9.96	0.0547
9.97	0.0544
9.98	0.0546
9.99	0.0543
10	0.0546
10	0.0543
10.01	0.0544
10.02	0.0544
10.03	0.0543
10.04	0.0543
10.05	0.0546
10.05	0.0546
10.06	0.0549
10.07	0.055
10.08	0.0553
10.09	0.0553
10.1	0.0556
10.1	0.056
10.11	0.0561
10.12	0.0567
10.13	0.0567
10.14	0.0572
10.15	0.0577
10.15	0.058
10.16	0.058
10.17	0.0581
10.18	0.0584
10.19	0.0587
10.2	0.0586
10.2	0.0589
10.21	0.0587
10.22	0.0589
10.23	0.0591
10.24	0.0592
10.25	0.0592
10.25	0.0591
10.26	0.0591
10.27	0.0591
10.28	0.0594
10.29	0.0592
10.3	0.0592
10.3	0.0594
10.31	0.0589
10.32	0.0589
10.32	0.0592
10.32	0.0192
10.33	0.0107
10.33	0.0073
10.33	0.0051
10.33	0.0039
10.34	0.0033
10.34	0.0026
10.35	-0.036
10.35	-0.0522
10.36	-0.0553
10.37	-0.0566
10.38	-0.0569
10.39	-0.057
10.4	-0.0574
10.4	-0.0575
10.41	-0.0572
10.42	-0.057
10.43	-0.0567
10.44	-0.0567
10.45	-0.0566
10.45	-0.0566
10.46	-0.0564
10.47	-0.056
10.48	-0.056
10.49	-0.056
10.5	-0.0556
10.5	-0.0556
10.51	-0.0555
10.52	-0.0555
10.53	-0.0552
10.54	-0.0553
10.55	-0.0552
10.55	-0.055
10.56	-0.0552
10.57	-0.055
10.58	-0.0549
10.59	-0.055
10.6	-0.055
10.6	-0.0549
10.61	-0.0552
10.62	-0.055
10.63	-0.0552
10.64	-0.0553
10.65	-0.0555
10.65	-0.0555
10.66	-0.0555
10.67	-0.0558
10.68	-0.0556
10.69	-0.0558
10.7	-0.0561
10.7	-0.056
10.71	-0.0561
10.72	-0.0563
10.73	-0.056
10.74	-0.056
10.75	-0.0563
10.75	-0.0561
10.76	-0.0561
10.77	-0.0561
10.78	-0.056
10.79	-0.056
10.8	-0.056
10.8	-0.0561
10.81	-0.0563
10.82	-0.0561
10.83	-0.0564
10.84	-0.0563
10.84	-0.0563
10.84	-0.0178
10.84	-0.0099
10.85	-0.007
10.85	-0.0051
10.85	-0.0042
10.85	-0.0034
10.85	-0.0029
10.86	0.0346
10.87	0.0501
10.88	0.0529
10.89	0.0543
10.9	0.0547
10.9	0.0547
10.91	0.0547
10.92	0.0547
10.93	0.0546
10.94	0.0549
10.95	0.0547
10.95	0.0547
10.96	0.0544
10.97	0.0544
10.98	0.0543
10.99	0.0544
11	0.0544
11	0.0543
11.01	0.0541
11.02	0.0541
11.03	0.0539
11.04	0.0536
11.05	0.0536
11.05	0.0536
11.06	0.0539
11.07	0.0538
11.08	0.0538
11.09	0.0541
11.1	0.0541
11.1	0.0543
11.11	0.0546
11.12	0.0549
11.13	0.0552
11.14	0.0555
11.15	0.0556
11.15	0.0564
11.16	0.0566
11.17	0.057
11.18	0.0572
11.19	0.0572
11.2	0.0575
11.2	0.058
11.21	0.0581
11.22	0.0583
11.23	0.0581
11.24	0.0586
11.25	0.0583
11.25	0.0584
11.26	0.0583
11.27	0.0583
11.28	0.0584
11.29	0.0583
11.3	0.0584
11.3	0.0584
11.31	0.0583
11.32	0.0583
11.33	0.0586
11.34	0.0586
11.35	0.0586
11.35	0.0584
11.35	0.0586
11.36	0.0197
11.36	0.0105
11.36	0.0071
11.37	0.0053
11.37	0.0039
11.37	0.0033
11.37	0.0026
11.38	-0.0353
11.39	-0.0518
11.4	-0.0552
11.4	-0.0563
11.41	-0.0567
11.42	-0.0569
11.43	-0.0572
11.44	-0.057
11.45	-0.057
11.45	-0.0567
11.46	-0.0567
11.47	-0.0566
11.48	-0.0566
11.49	-0.0563
11.5	-0.0563
11.5	-0.056
11.51	-0.0558
11.52	-0.0556
11.53	-0.0555
11.54	-0.0555
11.55	-0.0552
11.55	-0.055
11.56	-0.0549
11.57	-0.0547
11.58	-0.055
11.59	-0.0549
11.6	-0.0547
11.6	-0.0547
11.61	-0.0544
11.62	-0.0546
11.63	-0.0544
11.64	-0.0544
11.65	-0.0546
11.65	-0.0546
11.66	-0.0546
11.67	-0.0547
11.68	-0.0547
11.69	-0.055
11.7	-0.0553
11.7	-0.0555
11.71	-0.0555
11.72	-0.0553
11.73	-0.0555
11.74	-0.0556
11.75	-0.0555
11.75	-0.0558
11.76	-0.0555
11.77	-0.0558
11.78	-0.0558
11.79	-0.056
11.8	-0.0556
11.8	-0.0556
11.81	-0.0556
11.82	-0.0556
11.83	-0.056
11.84	-0.0558
11.85	-0.056
11.85	-0.0556
11.86	-0.0556
11.87	-0.0558
11.87	-0.0555
11.87	-0.0184
11.88	-0.0099
11.88	-0.007
11.88	-0.0053
11.88	-0.004
11.89	-0.0036
11.89	-0.0029
11.9	0.0343
11.9	0.0494
11.91	0.0524
11.92	0.0533
11.93	0.0538
11.94	0.0543
11.95	0.0541
11.95	0.0543
11.96	0.0541
11.97	0.0541
11.98	0.0541
11.99	0.0541
12	0.0539
12	0.0539
12.01	0.0536
12.02	0.0538
12.03	0.0535
12.04	0.0535
12.05	0.0533
12.05	0.0536
12.06	0.0535
12.07	0.0533
12.08	0.0533
12.09	0.0535
12.1	0.0533
12.1	0.0536
12.11	0.0536
12.12	0.0535
12.13	0.0538
12.14	0.0539
12.15	0.0541
12.15	0.0541
12.16	0.0546
12.17	0.055
12.18	0.0555
12.19	0.0558
12.2	0.0563
12.2	0.0563
12.21	0.0566
12.22	0.0569
12.23	0.0572
12.24	0.0575
12.25	0.0575
12.25	0.0575
12.26	0.0578
12.27	0.0581
12.28	0.0578
12.29	0.0578
12.3	0.0581
12.3	0.0581
12.31	0.058
12.32	0.0581
12.33	0.0584
12.34	0.0581
12.35	0.0581
12.35	0.0581
12.36	0.058
12.37	0.058
12.38	0.0581
12.39	0.058
12.39	0.058
12.39	0.0195
12.39	0.0105
12.4	0.0073
12.4	0.0054
12.4	0.0042
12.4	0.0033
12.4	0.0026
12.4	-0.0353
12.41	-0.051
12.42	-0.0546
12.43	-0.056
12.44	-0.0563
12.45	-0.0569
12.45	-0.0567
12.46	-0.0569
12.47	-0.0569
12.48	-0.0567
12.49	-0.0564
12.5	-0.0564
12.5	-0.0563
12.51	-0.0561
12.52	-0.0558
12.53	-0.0556
12.54	-0.0556
12.55	-0.0555
12.55	-0.0555
12.56	-0.0553
12.57	-0.0553
12.58	-0.0552
12.59	-0.0552
12.6	-0.0552
12.6	-0.055
12.61	-0.055
12.62	-0.0546
12.63	-0.0549
12.64	-0.0546
12.65	-0.0547
12.65	-0.0546
12.66	-0.0546
12.67	-0.0549
12.68	-0.0549
12.69	-0.0549
12.7	-0.0549
12.7	-0.0549
12.71	-0.055
12.72	-0.0552
12.73	-0.0555
12.74	-0.0555
12.75	-0.0555
12.75	-0.0555
12.76	-0.0558
12.77	-0.0558
12.78	-0.0556
12.79	-0.0556
12.8	-0.0556
12.8	-0.056
12.81	-0.0558
12.82	-0.0556
12.83	-0.0558
12.84	-0.056
12.85	-0.0556
12.85	-0.056
12.86	-0.056
12.87	-0.0556
12.88	-0.056
12.89	-0.0558
12.9	-0.0556
12.9	-0.0558
12.9	-0.0186
12.91	-0.0104
12.91	-0.0071
12.91	-0.0053
12.92	-0.0042
12.92	-0.0034
12.92	-0.0028
12.92	0.0343
12.93	0.0491
12.94	0.0524
12.95	0.0533
12.96	0.0541
12.96	0.0543
12.97	0.0544
12.98	0.0544
12.99	0.0544
13	0.0544
13.01	0.0543
13.01	0.0543
13.02	0.0541
13.03	0.0544
13.04	0.0543
13.05	0.0541
13.06	0.0538
13.06	0.0538
13.07	0.0539
13.08	0.0536
13.09	0.0539
13.1	0.0538
13.11	0.0539
13.11	0.0538
13.12	0.0539
13.13	0.0539
13.14	0.0541
13.15	0.0541
13.15	0.0539
13.16	0.0541
13.17	0.0544
13.18	0.0547
13.19	0.055
13.2	0.055
13.2	0.0553
13.21	0.0558
13.22	0.0561
13.23	0.0563
13.24	0.0566
13.25	0.0567
13.25	0.057
13.26	0.0575
13.27	0.0577
13.28	0.0575
13.29	0.0578
13.3	0.058
13.3	0.0581
13.31	0.0581
13.32	0.0581
13.33	0.0583
13.34	0.0583
13.35	0.0581
13.36	0.0583
13.36	0.0584
13.37	0.0583
13.38	0.0584
13.39	0.0586
13.4	0.0583
13.4	0.0586
13.41	0.0584
13.42	0.0583
13.42	0.0197
13.42	0.011
13.43	0.0076
13.43	0.0057
13.43	0.004
13.44	0.0034
13.44	0.0028
13.44	0.0028
13.45	-0.0349
13.45	-0.0512
13.46	-0.0546
13.47	-0.0558
13.48	-0.0564
13.49	-0.0569
13.5	-0.057
13.5	-0.057
13.51	-0.0569
13.52	-0.0569
13.53	-0.0567
13.54	-0.0566
13.55	-0.0563
13.55	-0.0561
13.56	-0.0561
13.57	-0.0558
13.58	-0.0558
13.59	-0.0556
13.6	-0.0556
13.6	-0.0555
13.61	-0.0553
13.62	-0.0553
13.63	-0.0552
13.64	-0.0549
13.65	-0.055
13.66	-0.055
13.66	-0.0549
13.67	-0.0544
13.68	-0.0546
13.69	-0.0546
13.7	-0.0544
13.71	-0.0546
13.71	-0.0544
13.72	-0.0546
13.73	-0.0546
13.74	-0.0549
13.75	-0.0549
13.76	-0.055
13.76	-0.055
13.77	-0.0553
13.78	-0.0552
13.79	-0.0555
13.8	-0.0555
13.8	-0.0555
13.81	-0.0555
13.82	-0.0555
13.83	-0.0555
13.84	-0.0558
13.85	-0.0556
13.85	-0.0556
13.86	-0.0556
13.87	-0.0556
13.88	-0.0556
13.89	-0.0556
13.9	-0.0558
13.9	-0.0558
13.91	-0.0556
13.92	-0.0555
13.93	-0.0556
13.94	-0.0556
13.94	-0.0558
13.94	-0.0189
13.94	-0.0101
13.94	-0.0071
13.95	-0.0053
13.95	-0.0042
13.95	-0.0034
13.96	-0.0031
13.96	0.0336
13.96	0.049
13.97	0.0521
13.98	0.0532
13.99	0.0538
14	0.0539
14.01	0.0543
14.01	0.0543
14.02	0.0539
14.03	0.0543
14.04	0.0539
14.05	0.0538
14.06	0.0541
14.06	0.0536
14.07	0.0536
14.08	0.0536
14.09	0.0536
14.1	0.0536
14.11	0.0538
14.11	0.0538
14.12	0.0533
14.13	0.0532
14.14	0.0535
14.15	0.0535
14.16	0.0535
14.16	0.0533
14.17	0.0535
14.18	0.0535
14.19	0.0536
14.2	0.0539
14.21	0.0541
14.21	0.0539
14.22	0.0544
14.23	0.0544
14.24	0.055
14.25	0.0555
14.26	0.0556
14.26	0.0558
14.27	0.0561
14.28	0.0566
14.29	0.0566
14.3	0.0572
14.31	0.057
14.31	0.0574
14.32	0.0574
14.33	0.0577
14.34	0.0575
14.35	0.0577
14.36	0.058
14.36	0.058
14.37	0.058
14.38	0.0581
14.39	0.058
14.4	0.0581
14.41	0.058
14.41	0.0578
14.42	0.0577
14.43	0.058
14.44	0.0578
14.45	0.0577
14.46	0.0577
14.46	0.0198
14.46	0.0109
14.46	0.0076
14.46	0.0054
14.47	0.004
14.47	0.0034
14.47	0.0028
14.47	-0.0343
14.48	-0.0505
14.49	-0.0541
14.5	-0.0555
14.51	-0.056
14.51	-0.0564
14.52	-0.0567
14.53	-0.0566
14.54	-0.0567
14.55	-0.0566
14.56	-0.0564
14.56	-0.0564
14.57	-0.0563
14.58	-0.056
14.59	-0.056
14.6	-0.0556
14.61	-0.0555
14.61	-0.0556
14.62	-0.0553
14.63	-0.0553
14.64	-0.0552
14.65	-0.0549
14.66	-0.055
14.66	-0.0549
14.67	-0.0547
14.68	-0.0546
14.69	-0.0546
14.7	-0.0543
14.71	-0.0544
14.71	-0.0543
14.72	-0.0541
14.73	-0.0543
14.74	-0.0544
14.75	-0.0544
14.76	-0.0546
14.76	-0.0544
14.77	-0.0547
14.78	-0.0546
14.79	-0.0546
14.8	-0.0549
14.81	-0.0549
14.81	-0.055
14.82	-0.0553
14.83	-0.0552
14.84	-0.0553
14.85	-0.0553
14.86	-0.0552
14.86	-0.0553
14.87	-0.0553
14.88	-0.0555
14.89	-0.0555
14.9	-0.0555
14.91	-0.0555
14.91	-0.0555
14.92	-0.0555
14.93	-0.0555
14.94	-0.0553
14.95	-0.0555
14.96	-0.0555
14.96	-0.0553
14.97	-0.0555
14.97	-0.0188
14.97	-0.0102
14.98	-0.0074
14.98	-0.0057
14.98	-0.0042
14.99	-0.0036
14.99	-0.0029
14.99	0.0335
15	0.0488
15.01	0.0521
15.01	0.0532
15.02	0.0538
15.03	0.0538
15.04	0.0538
15.05	0.0538
15.06	0.0538
15.06	0.0538
15.07	0.0538
15.08	0.0538
15.09	0.0535
15.1	0.0538
15.11	0.0536
15.11	0.0535
15.12	0.0538
15.13	0.0533
[truncated: 163,114 more rows]
