# Supplementary material for: An anisotropic strategy for developing polymer electrolytes endowing lithium metal batteries with electrochemo-mechanically stable interface
Source: Nat Commun. 2025 Apr 16;16:3626. doi: 10.1038/s41467-025-58916-x (PMC12003723; doi:10.1038/s41467-025-58916-x)
Supplement: Supplementary file 5 — Source Data [file 41467_2025_58916_MOESM5_ESM.zip › Figure 4.xlsx]

## Sheet: Figure 4a LASE
Cycle number	Specific capacity		Cycle number	Coulombic efficiency
	mA h-1			%
1	146.757
2	146.779
3	146.802
4	146.824
5	146.846
6	146.869
7	146.891
8	146.912
9	146.934
10	146.956
11	146.978
12	146.999
13	147.02
14	147.042
15	147.063
16	147.084
17	147.105
18	147.126
19	147.147
20	147.167
21	147.188
22	147.208
23	147.228
24	147.248
25	147.268
26	147.288
27	147.308
28	147.328
29	147.347
30	147.367
31	147.386
32	147.405
33	147.425
34	147.444
35	147.463
36	147.481
37	147.5
38	147.519
39	147.537
40	147.555
41	147.574
42	147.592
43	147.61
44	147.628
45	147.646
46	147.663
47	147.681
48	147.698
49	147.716
50	147.733
51	147.75
52	147.767
53	147.784
54	147.801
55	147.817
56	147.834
57	147.85
58	147.867
59	147.883
60	147.899
61	147.915
62	147.931
63	147.947
64	147.962
65	147.978
66	147.994
67	148.009
68	148.024
69	148.039
70	148.054
71	148.069
72	148.084
73	148.099
74	148.113
75	148.127
76	148.142
77	148.156
78	148.17
79	148.184
80	148.198
81	148.212
82	148.225
83	148.239
84	148.252
85	148.266
86	148.279
87	148.292
88	148.305
89	148.318
90	148.331
91	148.343
92	148.356
93	148.368
94	148.381
95	148.393
96	148.405
97	148.417
98	148.429
99	148.44
100	148.452
101	148.464
102	148.475
103	148.486
104	148.498
105	148.509
106	148.52
107	148.53
108	148.541
109	148.552
110	148.562
111	148.573
112	148.583
113	148.593
114	148.603
115	148.613
116	148.623
117	148.633
118	148.643
119	148.652
120	148.661
121	148.671
122	148.68
123	148.689
124	148.698
125	148.707
126	148.715
127	148.724
128	148.733
129	148.741
130	148.749
131	148.757
132	148.766
133	148.774
134	148.781
135	148.789
136	148.797
137	148.804
138	148.812
139	148.819
140	148.826
141	148.833
142	148.84
143	148.847
144	148.854
145	148.86
146	148.867
147	148.873
148	148.879
149	148.886
150	148.892
151	148.898
152	148.762
153	148.68
154	148.625
155	148.587
156	148.558
157	148.535
158	148.524
159	148.518
160	148.502
161	148.471
162	148.441
163	148.412
164	148.386
165	148.361
166	148.336
167	148.311
168	148.285
169	148.254
170	148.239
171	148.227
172	148.218
173	148.208
174	148.201
175	148.211
176	148.207
177	148.197
178	148.188
179	148.173
180	148.159
181	148.145
182	148.134
183	148.128
184	148.141
185	148.159
186	148.178
187	148.198
188	148.22
189	148.242
190	148.262
191	148.281
192	148.294
193	148.304
194	148.315
195	148.325
196	148.334
197	148.342
198	148.35
199	148.358
200	148.366
201	148.373
202	148.38
203	148.388
204	148.398
205	148.406
206	148.385
207	148.364
208	148.341
209	148.322
210	148.302
211	148.282
212	148.263
213	148.243
214	148.226
215	148.211
216	148.191
217	148.172
218	148.155
219	148.147
220	148.143
221	148.146
222	148.144
223	148.136
224	148.127
225	148.121
226	148.123
227	148.127
228	148.121
229	148.12
230	148.123
231	148.126
232	148.119
233	148.111
234	148.102
235	148.097
236	148.092
237	148.093
238	148.099
239	148.106
240	148.112
241	148.12
242	148.127
243	148.132
244	148.139
245	148.143
246	148.146
247	148.149
248	148.149
249	148.148
250	148.15
251	148.15
252	148.149
253	148.146
254	148.143
255	148.145
256	148.146
257	148.148
258	148.153
259	148.156
260	148.158
261	148.161
262	148.163
263	148.166
264	148.171
265	148.172
266	148.173
267	148.175
268	148.174
269	148.176
270	148.174
271	148.172
272	148.177
273	148.185
274	148.192
275	148.198
276	148.204
277	148.211
278	148.219
279	148.229
280	148.237
281	148.245
282	148.249
283	148.253
284	148.259
285	148.263
286	148.268
287	148.276
288	148.283
289	148.289
290	148.296
291	148.302
292	148.311
293	148.323
294	148.337
295	148.348
296	148.361
297	148.371
298	148.381
299	148.396
300	148.41
301	148.431
302	148.448
303	148.468
304	148.488
305	148.504
306	148.521
307	148.543
308	148.567
309	148.59
310	148.609
311	148.631
312	148.648
313	148.667
314	148.685
315	148.702
316	148.719
317	148.737
318	148.751
319	148.766
320	148.781
321	148.799
322	148.811
323	148.823
324	148.831
325	148.838
326	148.844
327	148.852
328	148.862
329	148.87
330	148.881
331	148.89
332	148.897
333	148.906
334	148.913
335	148.92
336	148.932
337	148.937
338	148.938
339	148.937
340	148.932
341	148.925
342	148.914
343	148.899
344	148.885
345	148.864
346	148.838
347	148.811
348	148.784
349	148.75
350	148.718
351	148.683
352	148.644
353	148.609
354	148.571
355	148.531
356	148.488
357	148.442
358	148.397
359	148.351
360	148.301
361	148.258
362	148.221
363	148.19
364	148.16
365	148.13
366	148.097
367	148.066
368	148.033
369	147.999
370	147.963
371	147.925
372	147.886
373	147.851
374	147.82
375	147.796
376	147.77
377	147.74
378	147.706
379	147.67
380	147.632
381	147.592
382	147.546
383	147.496
384	147.466
385	147.458
386	147.451
387	147.448
388	147.447
389	147.448
390	147.447
391	147.446
392	147.445
393	147.444
394	147.445
395	147.446
396	147.446
397	147.451
398	147.458
399	147.465
400	147.471
401	147.478
402	147.482
403	147.491
404	147.497
405	147.5
406	147.503
407	147.508
408	147.513
409	147.521
410	147.53
411	147.539
412	147.549
413	147.559
414	147.57
415	147.582
416	147.594
417	147.614
418	147.629
419	147.65
420	147.674
421	147.692
422	147.712
423	147.732
424	147.747
425	147.768
426	147.794
427	147.821
428	147.85
429	147.881
430	147.909
431	147.934
432	147.96
433	147.99
434	148.022
435	148.059
436	148.092
437	148.12
438	148.149
439	148.171
440	148.196
441	148.207
442	148.212
443	148.213
444	148.212
445	148.203
446	148.192
447	148.179
448	148.167
449	148.174
450	148.191
451	148.223
452	148.249
453	148.274
454	148.282
455	148.281
456	148.271
457	148.257
458	148.243
459	148.224
460	148.209
461	148.213
462	148.238
463	148.26
464	148.283
465	148.308
466	148.339
467	148.363
468	148.39
469	148.419
470	148.445
471	148.458
472	148.482
473	148.5
474	148.52
475	148.538
476	148.538
477	148.553
478	148.571
479	148.584
480	148.595
481	148.606
482	148.621
483	148.636
484	148.652
485	148.648
486	148.638
487	148.626
488	148.608
489	148.587
490	148.571
491	148.547
492	148.523
493	148.506
494	148.494
495	148.478
496	148.463
497	148.448
498	148.437
499	148.421
500	148.401
501	148.38
502	148.361
503	148.333
504	148.304
505	148.278
506	148.254
507	148.257
508	148.262
509	148.266
510	148.265
511	148.264
512	148.266
513	148.263
514	148.267
515	148.27
516	148.274
517	148.289
518	148.293
519	148.3
520	148.296
521	148.289
522	148.27
523	148.253
524	148.241
525	148.232
526	148.224
527	148.212
528	148.197
529	148.196
530	148.185
531	148.174
532	148.163
533	148.167
534	148.163
535	148.157
536	148.145
537	148.137
538	148.125
539	148.112
540	148.097
541	148.085
542	148.072
543	148.057
544	148.04
545	148.019
546	148
547	147.983
548	147.967
549	147.955
550	147.946
551	147.935
552	147.923
553	147.91
554	147.891
555	147.87
556	147.841
557	147.816
558	147.787
559	147.756
560	147.726
561	147.699
562	147.673
563	147.648
564	147.617
565	147.576
566	147.531
567	147.487
568	147.45
569	147.413
570	147.375
571	147.34
572	147.312
573	147.275
574	147.235
575	147.195
576	147.158
577	147.115
578	147.068
579	147.019
580	146.97
581	146.921
582	146.873
583	146.833
584	146.797
585	146.762
586	146.726
587	146.687
588	146.645
589	146.597
590	146.547
591	146.496
592	146.448
593	146.403
594	146.36
595	146.319
596	146.285
597	146.249
598	146.211
599	146.17
600	146.122
601	146.069
602	146.009
603	145.955
604	145.901
605	145.849
606	145.81
607	145.767
608	145.719
609	145.664
610	145.608
611	145.548
612	145.485
613	145.429
614	145.378
615	145.331
616	145.29
617	145.25
618	145.21
619	145.173
620	145.126
621	145.073
622	145.016
623	144.965
624	144.915
625	144.869
626	144.828
627	144.791
628	144.756
629	144.717
630	144.679
631	144.64
632	144.597
633	144.551
634	144.505
635	144.457
636	144.41
637	144.357
638	144.318
639	144.282
640	144.247
641	144.218
642	144.186
643	144.151
644	144.113
645	144.069
646	144.033
647	143.99
648	143.948
649	143.911
650	143.877
651	143.847
652	143.817
653	143.792
654	143.762
655	143.733
656	143.701
657	143.665
658	143.635
659	143.596
660	143.561
661	143.535
662	143.51
663	143.487
664	143.465
665	143.438
666	143.411
667	143.386
668	143.354
669	143.319
670	143.286
671	143.254
672	143.228
673	143.21
674	143.192
675	143.176
676	143.151
677	143.128
678	143.101
679	143.075
680	143.049
681	143.024
682	143
683	142.985
684	142.975
685	142.964
686	142.95
687	142.942
688	142.933
689	142.921
690	142.895
691	142.874
692	142.851
693	142.828
694	142.808
695	142.792
696	142.781
697	142.772
698	142.763
699	142.754
700	142.741
701	142.725
702	142.709
703	142.687
704	142.662
705	142.646
706	142.636
707	142.631
708	142.634
709	142.638
710	142.643
711	142.651
712	142.654
713	142.65
714	142.644
715	142.642
716	142.638
717	142.643
718	142.646
719	142.652
720	142.661
721	142.667
722	142.681
723	142.692
724	142.699
725	142.702
726	142.703
727	142.702
728	142.708
729	142.713
730	142.718
731	142.727
732	142.737
733	142.746
734	142.75
735	142.755
736	142.754
737	142.757
738	142.763
739	142.776
740	142.791
741	142.786
742	142.791
743	142.793
744	142.793
745	142.791
746	142.791
747	142.787
748	142.784
749	142.784
750	142.79
751	142.799
752	142.803
754	142.815
755	142.817
756	142.813
757	142.812
758	142.814
759	142.817
760	142.814
761	142.816
762	142.815
763	142.811
764	142.813
765	142.817
766	142.821
767	142.818
768	142.802
769	142.788
770	142.771
771	142.75
772	142.737
773	142.726
774	142.714
775	142.706
776	142.7
777	142.693
778	142.686
779	142.676
780	142.667
781	142.658
782	142.65
783	142.637
784	142.624
785	142.613
786	142.606
787	142.603
788	142.602
789	142.601
790	142.594
791	142.581
792	142.559
793	142.536
794	142.511
795	142.483
796	142.454
797	142.432
798	142.416
799	142.399
800	142.382
801	142.365
802	142.349
803	142.325
804	142.291
805	142.264
806	142.237
807	142.208
808	142.186
809	142.17
810	142.154
811	142.136
812	142.115
813	142.095
814	142.067
815	142.041
816	142.008
817	141.983
818	141.952
819	141.917
820	141.889
821	141.861
822	141.837
823	141.813
824	141.796
825	141.779
827	141.759
828	141.735
829	141.712
830	141.685
831	141.666
832	141.632
833	141.598
834	141.565
835	141.536
836	141.497
837	141.461
838	141.424
839	141.388
840	141.348
841	141.314
842	141.284
843	141.26
844	141.236
845	141.212
846	141.188
847	141.164
848	141.139
849	141.114
850	141.089
851	141.064
852	141.038
853	141.012
854	140.987
855	140.96
856	140.934
857	140.907
858	140.881
859	140.854
860	140.827
861	140.799
862	140.771
863	140.744
864	140.715
865	140.687
866	140.659
867	140.63
868	140.601
869	140.572
870	140.542
871	140.513
872	140.483
873	140.453
874	140.423
875	140.392
876	140.362
877	140.331
878	140.3
879	140.268
881	140.237
882	140.205
883	140.173
884	140.141
885	140.109
886	140.076
887	140.043
888	140.01
889	139.977
890	139.943
891	139.91
892	139.876
893	139.842
894	139.807
895	139.773
896	139.738
897	139.703
898	139.668
899	139.632
900	139.597
901	139.561
902	139.525
903	139.489
904	139.452
905	139.416
906	139.379
907	139.341
908	139.304
909	139.267
910	139.229
911	139.191
914	139.153
915	139.114
916	139.076
917	139.037
918	138.998
919	138.958
920	138.919
921	138.879
922	138.839
923	138.799
924	138.759
925	138.718
926	138.677
927	138.636
928	138.595
929	138.554
930	138.512
931	138.47
932	138.428
933	138.386
934	138.343
935	138.3
936	138.257
939	138.214
940	138.171
941	138.127
942	138.084
943	138.04
944	137.995
945	137.951
946	137.906
947	137.861
948	137.816
949	137.771
950	137.725
951	137.68
952	137.634
953	137.588
954	137.541
955	137.494
956	137.448
957	137.401
958	137.353
959	137.306
961	137.258
962	137.21
963	137.162
964	137.114
965	137.065
966	137.017
967	136.968
968	136.918
969	136.869
970	136.819
971	136.769
972	136.719
973	136.669
974	136.619
975	136.568
976	136.517
977	136.466
978	136.415
979	136.363
980	136.311
981	136.259
982	136.207
983	136.155
984	136.102
985	136.049
986	135.996
987	135.943
989	135.889
990	135.835
992	135.781
993	135.727
994	135.673
995	135.618
996	135.564
997	135.509
998	135.453
999	135.398
1000	135.342

## Sheet: Figure 4a ASE
Cycle number	Specific capacity
	mA h-1
1	139.116
2	139.15
3	139.182
4	139.214
5	139.245
6	139.276
7	139.305
8	139.334
9	139.362
10	139.389
11	139.416
12	139.441
13	139.466
14	139.49
15	139.513
16	139.536
17	139.557
18	139.578
19	139.598
20	139.617
21	139.635
22	139.653
23	139.67
24	139.686
25	139.701
26	139.715
27	139.729
28	139.742
29	139.754
30	139.765
31	139.775
32	139.785
33	139.793
34	139.801
35	139.809
36	139.815
37	139.82
38	139.825
39	139.829
40	139.832
41	139.835
42	139.836
43	139.837
44	139.837
45	139.836
46	139.834
47	139.832
48	139.829
49	139.825
50	139.82
51	139.814
52	139.808
53	139.801
54	139.792
55	139.784
56	139.724
57	139.662
58	139.629
59	139.604
60	139.581
61	139.562
62	139.547
63	139.531
64	139.514
65	139.492
66	139.475
67	139.456
68	139.435
69	139.415
70	139.394
71	139.376
72	139.36
73	139.339
74	139.315
75	139.292
76	139.267
77	139.238
78	139.217
79	139.197
80	139.176
81	139.152
82	139.129
83	139.11
84	139.096
85	139.085
86	139.079
87	139.076
88	139.048
89	139.025
90	139.005
91	138.993
92	138.978
93	138.955
94	138.932
95	138.908
96	138.883
97	138.858
98	138.84
99	138.825
100	138.808
101	138.778
102	138.747
103	138.714
104	138.684
105	138.659
106	138.63
107	138.597
108	138.561
109	138.526
110	138.501
111	138.483
112	138.463
113	138.449
114	138.428
115	138.403
116	138.363
117	138.327
118	138.304
119	138.285
120	138.263
121	138.237
122	138.212
123	138.191
124	138.173
125	138.155
126	138.133
127	138.107
128	138.077
129	138.046
130	138.015
131	137.989
132	137.968
133	137.945
134	137.917
135	137.887
136	137.857
137	137.833
138	137.806
139	137.782
140	137.748
141	137.715
142	137.681
143	137.654
144	137.631
145	137.611
146	137.589
147	137.556
148	137.514
149	137.474
150	137.438
151	137.411
152	137.381
153	137.352
154	137.313
155	137.272
156	137.23
157	137.191
158	137.156
159	137.122
160	137.082
161	137.037
162	136.998
163	136.962
164	136.934
165	136.909
166	136.885
167	136.853
168	136.816
169	136.782
170	136.753
171	136.728
172	136.707
173	136.685
174	136.659
175	136.631
176	136.602
177	136.579
178	136.557
179	136.542
180	136.521
181	136.493
182	136.466
183	136.442
184	136.423
185	136.408
186	136.396
187	136.386
188	136.364
189	136.34
190	136.32
191	136.299
192	136.284
193	136.271
194	136.251
195	136.226
196	136.198
197	136.172
198	136.158
199	136.145
200	136.131
201	136.108
202	136.076
203	136.054
204	136.036
205	136.02
206	136.008
207	135.993
208	135.97
209	135.942
210	135.916
211	135.893
212	135.871
213	135.855
214	135.831
215	135.797
216	135.764
217	135.736
218	135.711
219	135.689
220	135.667
221	135.643
222	135.617
223	135.587
224	135.558
225	135.531
226	135.508
227	135.489
228	135.459
229	135.427
230	135.4
231	135.377
232	135.356
233	135.335
234	135.314
235	135.292
236	135.268
237	135.242
238	135.224
239	135.207
240	135.192
241	135.179
242	135.161
243	135.138
244	135.114
245	135.091
246	135.07
247	135.049
248	135.03
249	135.008
250	134.986
251	134.962
252	134.938
253	134.913
254	134.888
255	134.86
256	134.832
257	134.805
258	134.781
259	134.756
260	134.732
261	134.708
262	134.683
263	134.65
264	134.619
265	134.585
266	134.554
267	134.523
268	134.492
269	134.462
270	134.435
271	134.41
272	134.386
273	134.367
274	134.347
275	134.325
276	134.299
277	134.272
278	134.243
279	134.218
280	134.199
281	134.184
282	134.167
283	134.146
284	134.124
285	134.103
286	134.086
287	134.072
288	134.061
289	134.052
290	134.048
291	134.04
292	134.03
293	134.021
294	134.012
295	134.001
296	133.987
297	133.971
298	133.958
299	133.946
300	133.946
301	133.95
302	133.953
303	133.951
304	133.955
305	133.957
306	133.953
307	133.943
308	133.929
309	133.913
310	133.898
311	133.883
312	133.858
313	133.828
314	133.791
315	133.751
316	133.706
317	133.661
318	133.613
319	133.558
320	133.496
321	133.433
322	133.375
323	133.318
324	133.264
325	133.211
326	133.119
327	133.017
328	132.92
329	132.823
330	132.729
331	132.643
332	132.557
333	132.471
334	132.387
335	132.308
336	132.233
337	132.167
338	132.104
339	132.042
340	131.977
341	131.911
342	131.846
343	131.788
344	131.734
345	131.685
346	131.639
347	131.596
348	131.553
349	131.511
350	131.47
351	131.43
352	131.394
353	131.357
354	131.32
355	131.292
356	131.269
357	131.239
358	131.206
359	131.179
360	131.162
361	131.16
362	131.178
363	131.195
364	131.218
365	131.243
366	131.265
367	131.262
368	131.238
369	131.214
370	131.209
371	131.221
372	131.24
373	131.263
374	131.284
375	131.272
376	131.241
377	131.213
378	131.198
379	131.191
380	131.177
381	131.171
382	131.166
383	131.158
384	131.158
385	131.163
386	131.168
387	131.178
388	131.19
389	131.196
390	131.214
391	131.231
392	131.26
393	131.295
394	131.335
395	131.372
396	131.399
397	131.417
398	131.424
399	131.426
400	131.43
401	131.44
402	131.451
403	131.449
404	131.399
405	131.341
406	131.293
407	131.254
408	131.22
409	131.184
410	131.131
411	131.064
412	130.991
413	130.931
414	130.868
415	130.806
416	130.741
417	130.673
418	130.603
419	130.523
420	130.435
421	130.347
422	130.262
423	130.179
424	130.104
425	130.027
426	129.939
427	129.852
428	129.769
429	129.692
430	129.623
431	129.545
432	129.455
433	129.353
434	129.245
435	129.147
436	129.081
437	129.027
438	128.977
439	128.931
440	128.878
441	128.824
442	128.774
443	128.731
444	128.69
445	128.649
446	128.603
447	128.554
448	128.51
449	128.472
450	128.445
451	128.424
452	128.404
453	128.371
454	128.333
455	128.293
456	128.262
457	128.239
458	128.22
459	128.204
460	128.188
461	128.17
462	128.152
463	128.142
464	128.139
465	128.133
466	128.132
467	128.143
468	128.149
469	128.151
470	128.155
471	128.148
472	128.127
473	128.105
474	128.068
475	128.01
476	127.959
477	127.932
478	127.934
479	127.931
480	127.91
481	127.872
482	127.82
483	127.758
484	127.703
485	127.678
486	127.672
487	127.667
488	127.652
489	127.634
490	127.626
491	127.601
492	127.58
493	127.558
494	127.529
495	127.502
496	127.485
497	127.471
498	127.459
499	127.441
500	127.408
501	127.372
502	127.325
503	127.277
504	127.215
505	127.143
506	127.076
507	127.017
508	126.96
509	126.901
510	126.839
511	126.772
512	126.695
513	126.616
514	126.591
515	126.569
516	126.542
517	126.511
518	126.48
519	126.446
520	126.413
521	126.386
522	126.359
523	126.327
524	126.293
525	126.259
526	126.241
527	126.214
528	126.173
529	126.142
530	126.113
531	126.088
532	126.068
533	126.047
534	126.018
535	125.976
536	125.932
537	125.891
538	125.851
539	125.818
540	125.776
541	125.736
542	125.71
543	125.7
544	125.697
545	125.68
546	125.647
547	125.607
548	125.564
549	125.532
550	125.504
551	125.48
552	125.456
553	125.431
554	125.408
555	125.388
556	125.359
557	125.324
558	125.295
559	125.279
560	125.262
561	125.222
562	125.168
563	125.115
564	125.074
565	125.031
566	124.985
567	124.935
568	124.882
569	124.828
570	124.773
571	124.723
572	124.68
573	124.638
574	124.591
575	124.533
576	124.469
577	124.41
578	124.366
579	124.328
580	124.277
581	124.219
582	124.158
583	124.094
584	124.03
585	123.965
586	123.896
587	123.841
588	123.774
589	123.709
590	123.632
591	123.559
592	123.493
593	123.434
594	123.387
595	123.343
596	123.289
597	123.231
598	123.166
599	123.101
600	123.045
601	122.998
602	122.964
603	122.911
604	122.856
605	122.794
606	122.725
607	122.659
608	122.6
609	122.551
610	122.508
611	122.452
612	122.386
613	122.308
614	122.228
615	122.154
616	122.073
617	122.001
618	121.937
619	121.874
620	121.814
621	121.753
622	121.687
623	121.625
624	121.562
625	121.502
626	121.442
627	121.38
628	121.322
629	121.264
630	121.215
631	121.174
632	121.129
633	121.082
634	121.033
635	120.965
636	120.88
637	120.811
638	120.735
639	120.658
640	120.573
641	120.49
642	120.394
643	120.282
644	120.181
645	120.097
646	120.016
647	119.936
648	119.865
649	119.789
650	119.723
651	119.642
652	119.541
653	119.43
654	119.308
655	119.21
656	119.126
657	119.046
658	118.963
659	118.872
660	118.776
661	118.67
662	118.578
663	118.493
664	118.391
665	118.294
666	118.206
667	118.108
668	118.003
669	117.88
670	117.756
671	117.652
672	117.561
673	117.475
674	117.383
675	117.29
676	117.224
677	117.221
678	117.187
679	117.147
680	117.098
681	117.034
682	116.963
683	116.892
684	116.832
685	116.783
686	116.722
687	116.664
688	116.588
689	116.517
690	116.461
691	116.403
692	116.343
693	116.287
694	116.245
695	116.211
696	116.177
697	116.142
698	116.108
699	116.083
700	116.052
701	116.034
702	116.016
703	116.009
704	115.986
705	115.964
706	115.937
707	115.911
708	115.887
709	115.86
710	115.839
711	115.824
712	115.805
713	115.818
714	115.832
715	115.846
716	115.859
717	115.87
718	115.881
719	115.886
720	115.89
721	115.906
722	115.933
723	115.959
724	115.997
725	116.039
726	116.093
727	116.127
728	116.161
729	116.194
730	116.208
731	116.22
732	116.235
733	116.244
734	116.241
735	116.228
736	116.214
737	116.213
738	116.206
739	116.193
740	116.167
741	116.119
742	116.065
743	115.998
744	115.938
745	115.903
746	115.875
747	115.829
748	115.779
749	115.726
750	115.671
751	115.619
752	115.586
753	115.574
754	115.549
755	115.509
756	115.46
757	115.406
758	115.348
759	115.285
760	115.218
761	115.172
762	115.148
763	115.117
764	115.09
765	115.049
766	115.004
767	114.962
768	114.907
769	114.842
770	114.783
771	114.724
772	114.649
773	114.573
774	114.502
775	114.412
776	114.299
777	114.192
778	114.083
779	113.976
780	113.859
781	113.745
782	113.639
783	113.545
784	113.469
785	113.399
786	113.291
787	113.12
788	112.981
789	112.833
790	112.698
791	112.604
792	112.519
793	112.435
794	112.349
795	112.264
796	112.174
797	112.07
798	111.964
799	111.865
800	111.773
801	111.709
802	111.659
803	111.593
804	111.507
805	111.411
806	111.304
807	111.196
808	111.103
809	111.035
810	110.989
811	110.943
812	110.884
813	110.796
814	110.713
815	110.628
816	110.562
817	110.532
818	110.526
819	110.516
820	110.492
821	110.466
822	110.438
823	110.395
824	110.35
825	110.326
826	110.308
827	110.27
828	110.236
829	110.199
830	110.159
831	110.105
832	110.039
833	109.973
834	109.911
835	109.853
836	109.796
837	109.75
838	109.693
839	109.625
840	109.561
841	109.518
842	109.481
843	109.457
844	109.445
845	109.443
846	109.44
847	109.419
848	109.392
849	109.377
850	109.383
851	109.398
852	109.429
853	109.455
854	109.471
855	109.451
856	109.423
857	109.407
858	109.402
859	109.407
860	109.425
861	109.433
862	109.427
863	109.404
864	109.387
865	109.367
866	109.372
867	109.387
868	109.379
869	109.363
870	109.354
871	109.339
872	109.306
873	109.27
874	109.222
875	109.145
876	109.092
877	108.996
878	108.922
879	108.853
880	108.78
881	108.709
882	108.633
883	108.547
884	108.464
885	108.407
886	108.392
887	108.411
888	108.446
889	108.466
890	108.533
891	108.589
892	108.623
893	108.629
894	108.624
895	108.629
896	108.655
897	108.699
898	108.751
899	108.781
900	108.769
901	108.73
902	108.68
903	108.614
904	108.538
905	108.462
906	108.392
907	108.332
908	108.265
909	108.178
910	108.082
911	107.956
912	107.814
913	107.69
914	107.57
915	107.47
916	107.386
917	107.292
918	107.166
919	107.018
920	106.865
921	106.72
922	106.594
923	106.475
924	106.366
925	106.259
926	106.142
927	105.987
928	105.82
929	105.668
930	105.523
931	105.376
932	105.24
933	105.119
934	104.99
935	104.84
936	104.691
937	104.552
938	104.422
939	104.294
940	104.176
941	104.069
942	103.978
943	103.902
944	103.819
945	103.737
946	103.674
947	103.612
948	103.554
949	103.498
950	103.444
951	103.393
952	103.344
953	103.297
954	103.253
955	103.212
956	103.172
957	103.135
958	103.101
959	103.068
960	103.038
961	103.011
962	102.986
963	102.963
964	102.943
965	102.925
966	102.921
967	102.915
968	102.91
969	102.897
970	102.886
971	102.878
972	102.872
973	102.869
974	102.868
975	102.869
976	102.873
977	102.879
978	102.887
979	102.898
980	102.912
981	102.927
982	102.946
983	102.966
984	102.989
985	103.014
986	103.042
987	103.072
988	103.104
989	103.139
990	103.176
991	103.216
992	103.258
993	103.302
994	103.349
995	103.399
996	103.45
997	103.504
998	103.561
999	103.619
1000	103.68

## Sheet: Figure 4a RSE
Cycle number	Specific capacity		Cycle number	Coulombic efficiency
	mA h-1			%
1	142.305
2	142.008
3	141.713
4	141.418
5	141.124
6	140.831
7	140.538
8	140.247
9	139.956
10	139.666
11	139.376
12	139.088
13	138.8
14	138.513
15	138.227
16	137.942
17	137.657
18	137.373
19	137.09
20	136.808
21	136.527
22	136.246
23	135.966
24	135.687
25	135.409
26	135.131
27	134.854
28	134.578
29	134.303
30	134.029
31	133.755
32	133.482
33	133.21
34	132.939
35	132.669
36	132.399
37	132.13
38	131.862
39	131.595
40	131.328
41	131.062
42	130.797
43	130.533
44	130.27
45	130.007
46	129.745
47	129.484
48	129.224
49	128.964
50	128.706
51	128.448
52	127.872
53	127.329
54	126.889
55	126.474
56	126.091
57	125.719
58	125.398
59	125.068
60	124.763
61	124.442
62	124.142
63	123.872
64	123.603
65	123.367
66	123.132
67	122.91
68	122.682
69	122.577
70	122.479
71	122.425
72	122.39
73	122.254
74	121.983
75	121.808
76	121.759
77	121.72
78	121.656
79	121.425
80	121.221
81	121.031
82	120.844
83	120.645
84	120.503
85	120.408
86	120.291
87	120.153
88	120.024
89	119.928
90	119.901
91	119.89
92	119.889
93	119.89
94	119.851
95	119.771
96	119.686
97	119.628
98	119.595
99	119.548
100	119.342
101	119.124
102	118.974
103	118.853
104	118.708
105	118.529
106	118.415
107	118.394
108	118.297
109	118.234
110	118.15
111	118.105
112	118.027
113	117.959
114	117.895
115	117.87
116	117.835
117	117.806
118	117.771
119	117.713
120	117.638
121	117.539
122	117.435
123	117.338
124	117.269
125	117.18
126	117.058
127	116.911
128	116.736
129	116.528
130	116.303
131	116.067
132	115.841
133	115.61
134	115.359
135	115.122
136	114.874
137	114.613
138	114.356
139	114.1
140	113.872
141	113.664
142	113.448
143	113.175
144	112.911
145	112.664
146	112.59
147	112.467
148	112.357
149	112.229
150	112.167
151	112.12
152	112.021
153	111.922
154	111.828
155	111.757
156	111.714
157	111.641
158	111.574
159	111.471
160	111.436
161	111.409
162	111.415
163	111.382
164	111.342
165	111.335
166	111.311
167	111.323
168	111.349
169	111.384
170	111.278
171	111.153
172	111.006
173	110.861
174	110.747
175	110.772
176	110.757
177	110.645
178	110.524
179	110.366
180	110.374
181	110.379
182	110.37
183	110.385
184	110.413
185	110.404
186	110.347
187	110.319
188	110.323
189	110.347
190	110.361
191	110.266
192	110.148
193	110.01
194	109.877
195	109.777
196	109.662
197	109.502
198	109.334
199	109.164
200	108.996
201	108.981
202	108.993
203	108.987
204	108.953
205	108.954
206	109.009
207	109.024
208	108.966
209	108.98
210	108.968
211	108.973
212	108.967
213	108.953
214	108.99
215	108.984
216	108.913
217	108.864
218	108.779
219	108.67
220	108.572
221	108.517
222	108.472
223	108.441
224	108.376
225	108.275
226	108.156
227	108.118
228	108.053
229	107.957
230	107.853
231	107.765
232	107.732
233	107.635
234	107.494
235	107.35
236	107.203
237	107.091
238	106.993
239	106.881
240	106.776
241	106.676
242	106.571
243	106.45
244	106.381
245	106.258
246	106.123
247	105.979
248	105.856
249	105.685
250	105.517
251	105.339
252	105.174
253	105.049
254	104.92
255	104.754
256	104.551
257	104.344
258	104.191
259	104.032
260	103.927
261	103.786
262	103.678
263	103.483
264	103.327
265	103.209
266	103.065
267	102.932
268	102.772
269	102.62
270	102.514
271	102.426
272	102.311
273	102.153
274	101.923
275	101.751
276	101.571
277	101.393
278	101.181
279	100.892
280	100.583
281	100.318
282	100.115
283	99.9012
284	99.6655
285	99.4455
286	99.2267
287	99.0357
288	98.8407
289	98.662
290	98.4625
291	98.2434
292	98.0388
293	97.8247
294	97.6324
295	97.4521
296	97.2889
297	97.1443
298	97.0153
299	96.8744
300	96.738
301	96.6214
302	96.5139
303	96.3996
304	96.2525
305	96.1606
306	96.1056
307	96.0477
308	96.009
309	95.9257
310	95.8283
311	95.7405
312	95.703
313	95.656
314	95.6326
315	95.5628
316	95.4633
317	95.4396
318	95.3757
319	95.3722
320	95.3749
321	95.3926
322	95.3335
323	95.3091
324	95.2734
325	95.2794
326	95.2846
327	95.3119
328	95.266
329	95.222
330	95.2066
331	95.2262
332	95.2684
333	95.2435
334	95.2684
335	95.2959
336	95.3327
337	95.3872
338	95.4685
339	95.5469
340	95.6006
341	95.629
342	95.655
343	95.7173
344	95.8
345	95.8286
346	95.8991
347	95.9098
348	95.9332
349	95.975
350	96.05
351	96.1354
352	96.2094
353	96.2334
354	96.2247
355	96.2315
356	96.3088
357	96.4231
358	96.5561
359	96.6248
360	96.6498
361	96.6178
362	96.6342
363	96.619
364	96.6708
365	96.6846
366	96.7007
367	96.6765
368	96.6459
369	96.6098
370	96.5803
371	96.5182
372	96.4382
373	96.334
374	96.2565
375	96.2241
376	96.1339
377	96.0326
378	95.9048
379	95.7774
380	95.7142
381	95.7161
382	95.6759
383	95.59
384	95.5256
385	95.4082
386	95.2975
387	95.2299
388	95.1805
389	95.1307
390	94.9915
391	94.8442
392	94.7247
393	94.6356
394	94.5957
395	94.5473
396	94.4665
397	94.3808
398	94.2694
399	94.1372
400	94.0767
401	94.0097
402	93.9555
403	93.8968
404	93.8039
405	93.7195
406	93.6085
407	93.4698
408	93.3506
409	93.242
410	93.1937
411	93.0901
412	92.9742
413	92.8165
414	92.6908
415	92.624
416	92.4995
417	92.4543
418	92.335
419	92.2623
420	92.1541
421	92.0447
422	91.9192
423	91.8712
424	91.7966
425	91.7141
426	91.5917
427	91.453
428	91.3327
429	91.2521
430	91.1863
431	91.1007
432	90.9947
433	90.9063
434	90.8166
435	90.7225
436	90.6793
437	90.6212
438	90.5239
439	90.4055
440	90.3486
441	90.2915
442	90.2397
443	90.1814
444	90.0679
445	89.9564
446	89.8829
447	89.8122
448	89.7991
449	89.7346
450	89.669
451	89.5774
452	89.5046
453	89.4591
454	89.4576
455	89.4347
456	89.4111
457	89.3401
458	89.2635
459	89.1517
460	89.0778
461	89.0667
462	89.0563
463	89.0284
464	88.9644
465	88.8825
466	88.8209
467	88.7823
468	88.8118
469	88.844
470	88.881
471	88.8826
472	88.8614
473	88.8439
474	88.8447
475	88.8298
476	88.807
477	88.8182
478	88.8442
479	88.7809
480	88.6821
481	88.5686
482	88.448
483	88.3631
484	88.2393
485	88.096
486	87.9955
487	87.8394
488	87.6612
489	87.4533
490	87.2281
491	87.064
492	86.9429
493	86.7994
494	86.5977
495	86.3774
496	86.1524
497	85.9218
498	85.6631
499	85.4923
500	85.3186
501	85.1158
502	84.9058
503	84.6564
504	84.4168
505	84.2811
506	84.1443
507	84.0026
508	83.8693
509	83.7169
510	83.5231
511	83.346
512	83.2278
513	83.1157
514	83.0125
515	82.8551
516	82.6902
517	82.5638
518	82.4169
519	82.2826
520	82.1723
521	82.0425
522	81.916
523	81.7847
524	81.6322
525	81.5399
526	81.4616
527	81.4119
528	81.3023
529	81.1952
530	81.0908
531	80.989
532	80.8897
533	80.7931
534	80.699
535	80.6076
536	80.5187
537	80.4325
538	80.3488
539	80.2677
540	80.1893
541	80.1134
542	80.0401
543	79.9695
544	79.9014
545	79.8359
546	79.773
547	79.7127
548	79.655
549	79.6
550	79.5475
551	79.4976
552	79.4503
553	79.4056
554	79.3635
555	79.324
556	79.287
557	79.2527
558	79.221
559	79.1919
560	79.1654
561	79.1415
562	79.1201
563	79.1014
564	79.0853
565	79.0717
566	79.0608
567	79.0524
568	79.0467
569	79.0436
570	79.043
571	79.0451
572	79.0497
573	79.0569
574	79.0668
575	79.0792
576	79.0943
577	79.1119

## Sheet: Figure 4b
5th cycle charge		5th cycle discharge		200th cycle charge		200th cycle discharge		400th cycle charge		400th cycle discharge		600th cycle charge		600th cycle discharge		800th cycle charge		800th cycle discharge		1000th cycle charge		1000th cycle discharge
Capacity	Voltage	Capacity	Voltage	Capacity	Voltage	Capacity	Voltage	Capacity	Voltage	Capacity	Voltage	Capacity	Voltage	Capacity	Voltage	Capacity	Voltage	Capacity	Voltage	Capacity	Voltage	Capacity	Voltage
mA h-1	V	mA h-1	V	mA h-1	V	mA h-1	V	mA h-1	V	mA h-1	V	mA h-1	V	mA h-1	V	mA h-1	V	mA h-1	V	mA h-1	V	mA h-1	V
0	2.5	0	4.2	0	2.5	0	4.2	0	2.5	0	4.2001	0	2.5	0	4.2001	0	2.5	0	4.2001	0	2.5	0	4.2001
0	3.1656	0	3.5078	0	3.2072	0	3.7963	0	3.1856	0	4.1456	0	3.2085	0	4.1408	0	3.2067	0	4.1321	0	3.236	0	4.1257
1.1818	3.4647	1.1818	3.399	1.1818	3.4727	0	3.6404	1.1818	3.4656	0	3.8078	1.1818	3.4715	0	3.8253	1.1818	3.4762	0	3.8333	1.1818	3.4821	0	3.8185
2.3636	3.4764	2.3636	3.3802	2.3636	3.4803	0	3.5785	2.3636	3.4751	0	3.6525	2.3636	3.4807	0	3.6922	2.3636	3.4857	0	3.6914	2.3636	3.4911	0	3.6849
3.5455	3.4784	3.5455	3.3795	3.5455	3.4816	0	3.5504	3.5455	3.4767	0	3.5947	3.5455	3.4821	0	3.6224	3.5455	3.4875	0	3.6256	3.5455	3.4927	0	3.6215
4.7273	3.4782	4.7273	3.38	4.7273	3.4814	0	3.5357	4.7273	3.4767	0	3.5677	4.7273	3.4821	0	3.591	4.7273	3.4877	0	3.591	4.7273	3.4929	0	3.5895
5.9091	3.4777	5.9091	3.3808	5.9091	3.481	0	3.5253	5.9091	3.4762	0	3.553	5.9091	3.4818	0	3.5724	5.9091	3.4872	0	3.5714	5.9091	3.4926	0	3.5701
7.0909	3.4769	7.0909	3.3813	7.0909	3.4803	0	3.4905	7.0909	3.4754	0	3.5411	7.0909	3.481	0	3.5588	7.0909	3.4866	0	3.5582	7.0909	3.492	0	3.5569
8.2727	3.4762	8.2727	3.3817	8.2727	3.4797	1.1818	3.3951	8.1818	3.4747	0	3.5022	8.2727	3.4803	0	3.5126	8.1818	3.4859	0	3.5065	8.2727	3.4913	0	3.556
9.4546	3.4754	9.3636	3.3821	9.3636	3.479	2.3636	3.3795	9.3636	3.474	1.1818	3.3984	9.3636	3.4795	1.1818	3.3949	9.3636	3.4851	1.1818	3.3891	9.4546	3.4909	0	3.4996
10.5455	3.4749	10.5455	3.3824	10.6364	3.4784	3.5455	3.3787	10.5455	3.4732	2.3636	3.3819	10.5455	3.4788	2.3636	3.3756	10.5455	3.4844	2.3636	3.3707	10.5455	3.4901	1.1818	3.3817
11.7273	3.4741	11.7273	3.3828	11.7273	3.4777	4.7273	3.3789	11.7273	3.4727	3.5455	3.3817	11.7273	3.4781	3.5455	3.3748	11.7273	3.4838	3.5455	3.3702	11.7273	3.4896	2.3636	3.3651
12.9091	3.4736	12.9091	3.3832	12.9091	3.4771	5.9091	3.3791	12.9091	3.4719	4.7273	3.3821	12.9091	3.4775	4.7273	3.375	12.9091	3.4833	4.7273	3.3705	12.9091	3.489	3.5455	3.3644
14.0909	3.473	14.0909	3.3836	14.0909	3.4767	7.0909	3.3795	14.0909	3.4714	5.9091	3.3824	14.0909	3.4769	5.9091	3.3752	14.0909	3.4827	5.9091	3.3709	14.0909	3.4885	4.8182	3.3646
15.2727	3.4725	15.2727	3.3837	15.2727	3.4762	8.2727	3.3797	15.2727	3.471	7.0909	3.3828	15.2727	3.4764	7.0909	3.3754	15.2727	3.4823	7.0909	3.3713	15.2727	3.4883	5.9091	3.365
16.4546	3.4721	16.4546	3.3839	16.4546	3.4756	9.4546	3.38	16.4546	3.4706	8.1818	3.3832	16.4546	3.4758	8.2727	3.3756	16.4546	3.482	8.2727	3.3717	16.4546	3.4877	7.0909	3.3653
17.6364	3.4717	17.6364	3.3841	17.6364	3.4753	10.5455	3.3802	17.6364	3.4702	9.4546	3.3836	17.6364	3.4754	9.3636	3.3759	17.6364	3.4814	9.3636	3.372	17.6364	3.4875	8.2727	3.3657
18.8182	3.4714	18.8182	3.3843	18.8182	3.4749	11.7273	3.3806	18.8182	3.4699	10.5455	3.3839	18.8182	3.4751	10.5455	3.3763	18.8182	3.4812	10.5455	3.3724	18.8182	3.4872	9.3636	3.3659
20	3.4712	20	3.3843	20	3.4745	12.9091	3.3808	20	3.4695	11.7273	3.3841	20	3.4747	11.7273	3.3765	20	3.4808	11.7273	3.3728	20	3.4868	10.5455	3.3663
21.1818	3.4708	21.1818	3.3845	21.1818	3.4741	14.0909	3.381	21.1818	3.4693	12.9091	3.3845	21.1818	3.4745	12.9091	3.3769	21.1818	3.4807	12.9091	3.373	21.1818	3.4866	11.7273	3.3664
22.3636	3.4704	22.3636	3.3845	22.3636	3.474	15.2727	3.3811	22.2727	3.4689	14.0909	3.3847	22.3636	3.4741	14.0909	3.377	22.3636	3.4805	14.0909	3.3731	22.3636	3.4864	12.9091	3.3668
23.5455	3.4702	23.5455	3.3847	23.4546	3.4736	16.4546	3.3813	23.4546	3.4688	15.2727	3.3849	23.5455	3.474	15.2727	3.3774	23.4546	3.4801	15.2727	3.3733	23.5455	3.4862	14.0909	3.367
24.6364	3.4701	24.6364	3.3847	24.6364	3.4734	17.6364	3.3815	24.6364	3.4686	16.4546	3.3852	24.6364	3.4736	16.4546	3.3776	24.7273	3.4799	16.4546	3.3737	24.6364	3.486	15.2727	3.3672
25.8182	3.4699	25.8182	3.3847	25.8182	3.4732	18.8182	3.3817	25.8182	3.4684	17.6364	3.3852	25.8182	3.4734	17.6364	3.3778	25.8182	3.4799	17.6364	3.3737	25.8182	3.4859	16.4546	3.3674
27	3.4697	27	3.3849	27	3.4728	20	3.3819	27	3.4682	18.8182	3.3854	27	3.4734	18.8182	3.3782	27	3.4797	18.8182	3.3739	27	3.4859	17.6364	3.3674
28.1818	3.4695	28.1818	3.3849	28.1818	3.4727	21.1818	3.3819	28.1818	3.4682	20	3.3858	28.1818	3.4732	20	3.3783	28.1818	3.4797	20	3.3739	28.1818	3.4857	18.8182	3.3676
29.3636	3.4695	29.3636	3.3849	29.3636	3.4725	22.3636	3.3821	29.3636	3.468	21.1818	3.3858	29.3636	3.473	21.1818	3.3785	29.3636	3.4795	21.1818	3.3741	29.3636	3.4857	20	3.3677
30.5455	3.4693	30.5455	3.3849	30.5455	3.4725	23.4546	3.3823	30.5455	3.4678	22.3636	3.386	30.5455	3.4728	22.3636	3.3787	30.5455	3.4794	22.3636	3.3743	30.5455	3.4857	21.1818	3.3677
31.7273	3.4693	31.7273	3.3849	31.7273	3.4723	24.6364	3.3823	31.7273	3.4678	23.4546	3.3862	31.7273	3.4727	23.5455	3.3789	31.7273	3.4794	23.4546	3.3743	31.7273	3.4857	22.2727	3.3677
32.9091	3.4691	32.9091	3.3849	32.9091	3.4721	25.8182	3.3823	32.9091	3.4678	24.6364	3.3862	32.9091	3.4727	24.6364	3.3791	32.9091	3.4794	24.6364	3.3744	32.9091	3.4857	23.4546	3.3679
34.0909	3.4691	34.0909	3.3849	34.0909	3.4719	27	3.3823	34.0909	3.4676	25.8182	3.3863	34.0909	3.4725	25.8182	3.3793	34.0909	3.4794	25.8182	3.3744	34.0909	3.4855	24.7273	3.3679
35.2727	3.4691	35.2727	3.3847	35.2727	3.4719	28.1818	3.3824	35.2727	3.4676	27	3.3865	35.2727	3.4725	27	3.3795	35.2727	3.4792	27	3.3744	35.2727	3.4857	25.8182	3.3679
36.4546	3.4689	36.4546	3.3847	36.4546	3.4717	29.3636	3.3824	36.4546	3.4676	28.1818	3.3865	36.4546	3.4725	28.1818	3.3797	36.3636	3.4794	28.1818	3.3744	36.4546	3.4857	27	3.3679
37.5455	3.4689	37.5455	3.3847	37.6364	3.4715	30.5455	3.3824	37.6364	3.4674	29.3636	3.3865	37.6364	3.4725	29.3636	3.3798	37.5455	3.4792	29.3636	3.3744	37.5455	3.4857	28.1818	3.3681
38.7273	3.4689	38.8182	3.3847	38.7273	3.4715	31.7273	3.3824	38.7273	3.4674	30.5455	3.3867	38.7273	3.4725	30.5455	3.38	38.8182	3.4792	30.5455	3.3746	38.8182	3.4859	29.3636	3.3681
39.9091	3.4689	39.9091	3.3845	39.9091	3.4715	32.9091	3.3824	39.9091	3.4674	31.7273	3.3867	39.9091	3.4725	31.7273	3.38	39.9091	3.4794	31.7273	3.3746	39.9091	3.4859	30.5455	3.3679
41.0909	3.4688	41.0909	3.3845	41.0909	3.4714	34.0909	3.3824	41.0909	3.4674	32.9091	3.3867	41.0909	3.4723	32.9091	3.3802	41.0909	3.4795	32.9091	3.3746	41.0909	3.486	31.7273	3.3679
42.2727	3.4688	42.2727	3.3843	42.2727	3.4714	35.2727	3.3824	42.2727	3.4676	34.0909	3.3867	42.2727	3.4723	34.0909	3.3804	42.2727	3.4795	34.0909	3.3746	42.2727	3.486	32.9091	3.3679
43.4546	3.4688	43.4546	3.3843	43.4546	3.4714	36.4546	3.3824	43.4546	3.4676	35.2727	3.3867	43.4546	3.4723	35.2727	3.3804	43.4546	3.4795	35.2727	3.3746	43.4546	3.4862	34.0909	3.3679
44.6364	3.4686	44.6364	3.3841	44.6364	3.4715	37.6364	3.3824	44.6364	3.4676	36.4546	3.3867	44.6364	3.4725	36.4546	3.3806	44.6364	3.4795	36.4546	3.3744	44.6364	3.4862	35.2727	3.3679
45.8182	3.4688	45.8182	3.3841	45.8182	3.4714	38.7273	3.3824	45.8182	3.4676	37.6364	3.3869	45.8182	3.4725	37.5455	3.3806	45.8182	3.4797	37.5455	3.3744	45.8182	3.4864	36.4546	3.3677
47	3.4688	47	3.3839	47	3.4714	39.9091	3.3824	47	3.4676	38.7273	3.3869	47	3.4727	38.8182	3.3806	47	3.4797	38.7273	3.3744	47	3.4864	37.6364	3.3677
48.1818	3.4688	48.1818	3.3837	48.1818	3.4715	41.0909	3.3824	48.1818	3.4678	39.9091	3.3867	48.1818	3.4727	39.9091	3.3806	48.1818	3.4797	39.9091	3.3743	48.1818	3.4866	38.8182	3.3676
49.3636	3.4688	49.3636	3.3837	49.3636	3.4715	42.2727	3.3824	49.3636	3.468	41.0909	3.3867	49.3636	3.4727	41.0909	3.3808	49.3636	3.4799	41.0909	3.3743	49.3636	3.4868	39.9091	3.3676
50.5455	3.4689	50.5455	3.3836	50.4546	3.4715	43.4546	3.3823	50.4546	3.468	42.2727	3.3867	50.5455	3.4727	42.2727	3.3808	50.4546	3.4801	42.2727	3.3743	50.5455	3.487	41.0909	3.3674
51.6364	3.4689	51.6364	3.3834	51.6364	3.4715	44.6364	3.3823	51.6364	3.4682	43.4546	3.3867	51.7273	3.4728	43.4546	3.3808	51.7273	3.4801	43.4546	3.3741	51.7273	3.487	42.2727	3.3674
52.8182	3.4689	52.9091	3.3834	52.8182	3.4717	45.8182	3.3821	52.9091	3.4682	44.6364	3.3865	52.8182	3.4728	44.6364	3.3808	52.8182	3.4803	44.6364	3.3741	52.8182	3.4872	43.4546	3.367
54	3.4689	54	3.3832	54	3.4717	47	3.3821	54	3.4686	45.8182	3.3865	54	3.473	45.8182	3.3808	54	3.4805	45.8182	3.3739	54	3.4875	44.6364	3.3668
55.1818	3.4691	55.1818	3.383	55.1818	3.4719	48.1818	3.3819	55.1818	3.4688	47	3.3865	55.1818	3.473	47	3.3808	55.1818	3.4807	47	3.3737	55.1818	3.4877	45.8182	3.3666
56.3636	3.4693	56.3636	3.3828	56.3636	3.4719	49.3636	3.3819	56.3636	3.4689	48.1818	3.3863	56.3636	3.4732	48.1818	3.3808	56.3636	3.4808	48.1818	3.3735	56.3636	3.4879	47	3.3664
57.5455	3.4693	57.5455	3.3826	57.5455	3.4721	50.5455	3.3817	57.5455	3.4695	49.3636	3.3863	57.5455	3.4734	49.3636	3.3808	57.5455	3.4808	49.3636	3.3733	57.5455	3.4881	48.1818	3.3663
58.7273	3.4693	58.7273	3.3824	58.7273	3.4723	51.7273	3.3815	58.7273	3.4699	50.4546	3.3862	58.7273	3.4736	50.5455	3.3806	58.7273	3.481	50.5455	3.3731	58.7273	3.4885	49.3636	3.3659
59.9091	3.4695	59.9091	3.3823	59.9091	3.4723	52.8182	3.3813	59.9091	3.4704	51.7273	3.3862	59.9091	3.4736	51.6364	3.3806	59.9091	3.4812	51.6364	3.373	59.9091	3.4885	50.5455	3.3657
61.0909	3.4697	61.0909	3.3821	61.0909	3.4725	54	3.3813	61.0909	3.471	52.8182	3.386	61.0909	3.4738	52.8182	3.3804	61.0909	3.4814	52.9091	3.3728	61.0909	3.4888	51.6364	3.3655
62.2727	3.4697	62.2727	3.3819	62.2727	3.4725	55.1818	3.3811	62.2727	3.4715	54	3.386	62.2727	3.474	54	3.3804	62.2727	3.4814	54	3.3726	62.2727	3.489	52.8182	3.3651
63.4546	3.4699	63.4546	3.3815	63.4546	3.4727	56.3636	3.381	63.4546	3.4721	55.1818	3.3858	63.4546	3.4741	55.1818	3.3802	63.4546	3.4818	55.1818	3.3724	63.4546	3.4892	54	3.3648
64.6364	3.4701	64.6364	3.3813	64.5455	3.4728	57.5455	3.3808	64.6364	3.4725	56.3636	3.3856	64.6364	3.4743	56.3636	3.3802	64.6364	3.482	56.3636	3.3722	64.6364	3.4896	55.1818	3.3646
65.7273	3.4701	65.7273	3.3811	65.8182	3.473	58.7273	3.3806	65.8182	3.4728	57.5455	3.3856	65.8182	3.4743	57.5455	3.38	65.8182	3.4821	57.5455	3.372	65.7273	3.49	56.3636	3.3642
66.9091	3.4702	66.9091	3.381	66.9091	3.4732	59.9091	3.3804	66.9091	3.473	58.7273	3.3854	66.9091	3.4745	58.7273	3.3798	67	3.4825	58.7273	3.3718	66.9091	3.4901	57.5455	3.3638
68.0909	3.4704	68.0909	3.3806	68.0909	3.4734	61.0909	3.3802	68.0909	3.4734	59.9091	3.3852	68.0909	3.4747	59.9091	3.3798	68.0909	3.4827	59.9091	3.3715	68.0909	3.4905	58.7273	3.3635
69.2727	3.4706	69.2727	3.3804	69.2727	3.4734	62.2727	3.38	69.2727	3.4736	61.0909	3.385	69.2727	3.4751	61.0909	3.3797	69.2727	3.4829	61.0909	3.3711	69.2727	3.4909	59.9091	3.3631
70.4546	3.4708	70.4546	3.38	70.4546	3.4736	63.4546	3.3798	70.4546	3.4738	62.2727	3.385	70.4546	3.4753	62.2727	3.3795	70.4546	3.4831	62.2727	3.3707	70.4546	3.4911	61.0909	3.3627
71.6364	3.471	71.6364	3.3798	71.6364	3.4738	64.5455	3.3797	71.6364	3.474	63.4546	3.3849	71.6364	3.4754	63.4546	3.3791	71.6364	3.4834	63.4546	3.3705	71.6364	3.4913	62.2727	3.3624
72.8182	3.4712	72.8182	3.3795	72.8182	3.474	65.7273	3.3795	72.8182	3.4741	64.6364	3.3847	72.8182	3.4758	64.6364	3.3791	72.8182	3.4838	64.6364	3.3702	72.8182	3.4918	63.4546	3.3618
74	3.4714	74	3.3793	74	3.4743	66.9091	3.3793	74	3.4743	65.7273	3.3843	74	3.4758	65.7273	3.3787	74	3.484	65.8182	3.3698	74	3.492	64.6364	3.3614
75.1818	3.4717	75.1818	3.3789	75.1818	3.4745	68.0909	3.3789	75.1818	3.4743	66.9091	3.3841	75.1818	3.4762	66.9091	3.3785	75.1818	3.4842	66.9091	3.3694	75.1818	3.4924	65.8182	3.3609
76.3636	3.4719	76.3636	3.3787	76.3636	3.4747	69.2727	3.3787	76.3636	3.4745	68.0909	3.3839	76.3636	3.4764	68.0909	3.3783	76.3636	3.4846	68.0909	3.369	76.3636	3.4929	66.9091	3.3603
77.5455	3.4723	77.5455	3.3783	77.5455	3.4751	70.4546	3.3783	77.5455	3.4747	69.2727	3.3837	77.5455	3.4767	69.2727	3.378	77.5455	3.4849	69.2727	3.3685	77.5455	3.4933	68.0909	3.3597
78.7273	3.4725	78.7273	3.378	78.7273	3.4753	71.6364	3.378	78.7273	3.4749	70.4546	3.3834	78.7273	3.4769	70.4546	3.3778	78.7273	3.4853	70.4546	3.3681	78.7273	3.4937	69.2727	3.3592
79.8182	3.4728	79.8182	3.3778	79.8182	3.4754	72.8182	3.3776	79.9091	3.4751	71.6364	3.3832	79.8182	3.4773	71.6364	3.3776	79.8182	3.4857	71.6364	3.3677	79.8182	3.4942	70.4546	3.3586
81	3.4732	81	3.3774	81	3.4758	74	3.3774	81	3.4753	72.8182	3.3828	81.0909	3.4775	72.8182	3.3772	81.0909	3.486	72.8182	3.3674	81.0909	3.4948	71.6364	3.3581
82.1818	3.4734	82.1818	3.377	82.1818	3.4762	75.1818	3.377	82.1818	3.4754	74	3.3826	82.1818	3.4779	74	3.3769	82.1818	3.4864	74	3.3668	82.1818	3.4952	72.8182	3.3573
83.3636	3.4738	83.3636	3.3767	83.3636	3.4764	76.3636	3.3767	83.3636	3.4756	75.1818	3.3824	83.3636	3.4782	75.1818	3.3765	83.3636	3.4868	75.1818	3.3663	83.3636	3.4957	74	3.3566
84.5455	3.4741	84.5455	3.3761	84.5455	3.4767	77.5455	3.3763	84.5455	3.4758	76.3636	3.3821	84.5455	3.4786	76.3636	3.3761	84.5455	3.4872	76.3636	3.3659	84.5455	3.4963	75.1818	3.3558
85.7273	3.4743	85.7273	3.3759	85.7273	3.4771	78.7273	3.3759	85.7273	3.476	77.5455	3.3817	85.7273	3.479	77.5455	3.3757	85.7273	3.4875	77.5455	3.3651	85.7273	3.4968	76.3636	3.3551
86.9091	3.4745	86.9091	3.3754	86.9091	3.4775	79.9091	3.3756	86.9091	3.4764	78.7273	3.3813	86.9091	3.4794	78.6364	3.3752	86.9091	3.4879	78.7273	3.3646	86.9091	3.4976	77.5455	3.3542
88.0909	3.4749	88.0909	3.375	88.0909	3.4779	81	3.375	88.0909	3.4766	79.8182	3.381	88.0909	3.4797	79.8182	3.3746	88.0909	3.4885	79.9091	3.364	88.0909	3.4981	78.7273	3.3534
89.2727	3.4753	89.2727	3.3744	89.2727	3.4782	82.1818	3.3746	89.2727	3.4769	81	3.3806	89.2727	3.4803	81	3.3743	89.2727	3.4888	81.0909	3.3635	89.2727	3.4987	79.9091	3.3523
90.4546	3.4756	90.4546	3.3741	90.4546	3.4786	83.3636	3.3741	90.4546	3.4771	82.1818	3.3802	90.4546	3.4807	82.1818	3.3739	90.4546	3.4894	82.2727	3.3627	90.4546	3.4994	81	3.3514
91.6364	3.476	91.6364	3.3737	91.6364	3.479	84.5455	3.3737	91.6364	3.4775	83.3636	3.3798	91.6364	3.481	83.3636	3.3733	91.6364	3.49	83.3636	3.3622	91.6364	3.5004	82.1818	3.3503
92.7273	3.4764	92.8182	3.3731	92.8182	3.4795	85.7273	3.3731	92.8182	3.4777	84.5455	3.3795	92.8182	3.4814	84.5455	3.3728	92.8182	3.4905	84.5455	3.3614	92.8182	3.5011	83.3636	3.3491
94	3.4767	94	3.3726	94	3.4799	86.9091	3.3726	94	3.4781	85.7273	3.3789	93.9091	3.482	85.7273	3.3722	94	3.4911	85.7273	3.3605	94	3.5019	84.5455	3.3478
95.0909	3.4771	95.0909	3.372	95.1818	3.4805	88.0909	3.372	95.1818	3.4782	86.9091	3.3785	95.1818	3.4825	86.9091	3.3715	95.0909	3.4914	86.9091	3.3596	95.0909	3.5028	85.7273	3.3467
96.3636	3.4775	96.2727	3.3717	96.2727	3.4808	89.2727	3.3715	96.2727	3.4786	88.0909	3.378	96.3636	3.4831	88.0909	3.3711	96.2727	3.4922	88.0909	3.3588	96.2727	3.5037	86.9091	3.3452
97.4546	3.4779	97.4546	3.3711	97.4546	3.4814	90.4546	3.3709	97.4546	3.4788	89.2727	3.3776	97.4546	3.4834	89.2727	3.3703	97.4546	3.4929	89.2727	3.3581	97.4546	3.5047	88.0909	3.3438
98.6364	3.4782	98.6364	3.3705	98.6364	3.482	91.6364	3.3702	98.6364	3.4794	90.4546	3.377	98.6364	3.4842	90.4546	3.3696	98.6364	3.4937	90.4546	3.3571	98.6364	3.5056	89.2727	3.3421
99.8182	3.4788	99.8182	3.3698	99.8182	3.4827	92.8182	3.3696	99.8182	3.4797	91.6364	3.3765	99.8182	3.4846	91.6364	3.3689	99.8182	3.4944	91.6364	3.3558	99.8182	3.5067	90.4546	3.3404
101	3.4792	101	3.3692	101	3.4833	93.9091	3.3689	101	3.4803	92.8182	3.3759	101	3.4853	92.8182	3.3683	101	3.4952	92.8182	3.3545	101	3.5078	91.6364	3.338
102.182	3.4797	102.182	3.3685	102.182	3.4838	95.0909	3.3681	102.182	3.4807	93.9091	3.3754	102.182	3.486	93.9091	3.3674	102.182	3.4961	94	3.3529	102.182	3.5091	92.8182	3.3352
103.364	3.4801	103.364	3.3679	103.364	3.4846	96.2727	3.3672	103.364	3.4812	95.0909	3.3748	103.364	3.4866	95.0909	3.3666	103.364	3.497	95.0909	3.3508	103.364	3.5104	93.9091	3.3322
104.546	3.4805	104.546	3.3672	104.546	3.4853	97.4546	3.3664	104.546	3.4818	96.2727	3.3743	104.546	3.4875	96.2727	3.3657	104.546	3.4978	96.2727	3.3486	104.546	3.5117	95.1818	3.3285
105.727	3.481	105.727	3.3664	105.727	3.486	98.6364	3.3655	105.727	3.4821	97.4546	3.3737	105.727	3.4883	97.4546	3.3648	105.727	3.4987	97.4546	3.3464	105.727	3.513	96.3636	3.3246
106.818	3.4816	106.818	3.3655	106.909	3.487	99.8182	3.3646	106.909	3.4827	98.6364	3.3731	106.909	3.489	98.6364	3.3638	106.909	3.4996	98.6364	3.3438	106.818	3.5145	97.4546	3.3201
108	3.4821	108.091	3.3648	108.091	3.4877	101	3.3637	108.091	3.4833	99.8182	3.3724	108.091	3.49	99.8182	3.3627	108.091	3.5007	99.8182	3.3406	108.091	3.516	98.6364	3.3151
109.273	3.4827	109.273	3.3638	109.273	3.4887	102.182	3.3627	109.273	3.4838	101	3.3717	109.182	3.4909	101	3.3612	109.182	3.5019	101	3.3372	109.182	3.5179	99.8182	3.3097
110.364	3.4833	110.364	3.3631	110.364	3.4894	103.364	3.3616	110.364	3.4846	102.182	3.3709	110.364	3.4916	102.182	3.3601	110.455	3.5032	102.182	3.3337	110.455	3.5197	101	3.3036
111.546	3.484	111.546	3.3622	111.546	3.4903	104.546	3.3603	111.546	3.4851	103.364	3.37	111.546	3.4927	103.364	3.3588	111.546	3.5045	103.364	3.3298	111.546	3.5221	102.182	3.2967
112.727	3.4846	112.727	3.3612	112.727	3.4911	105.727	3.359	112.818	3.486	104.546	3.3692	112.727	3.4937	104.546	3.3571	112.727	3.5058	104.546	3.3255	112.727	3.5244	103.364	3.2891
113.909	3.4853	113.909	3.3601	113.909	3.4922	106.909	3.3579	113.909	3.4868	105.727	3.3683	113.909	3.4946	105.727	3.3553	113.909	3.5073	105.727	3.3207	113.909	3.5273	104.546	3.2807
115.091	3.486	115.091	3.359	115.091	3.4933	108.091	3.3562	115.091	3.4877	106.909	3.367	115.091	3.4959	106.909	3.3531	115.091	3.5091	106.909	3.3153	115.091	3.5303	105.727	3.2719
116.273	3.4868	116.273	3.3581	116.273	3.4948	109.273	3.3544	116.273	3.4887	108.091	3.3659	116.273	3.4972	108.091	3.3506	116.273	3.5108	108.091	3.309	116.273	3.534	106.909	3.2632
117.455	3.4877	117.455	3.3568	117.455	3.4961	110.364	3.3527	117.455	3.4898	109.273	3.3646	117.455	3.4987	109.182	3.348	117.455	3.5128	109.273	3.3023	117.455	3.5381	108	3.2541
118.636	3.4885	118.636	3.3555	118.636	3.4978	111.546	3.3504	118.636	3.4909	110.364	3.3631	118.636	3.5004	110.364	3.3449	118.636	3.5151	110.364	3.2948	118.636	3.5428	109.273	3.2444
119.818	3.4894	119.818	3.354	119.818	3.4996	112.727	3.3482	119.818	3.492	111.546	3.3614	119.818	3.502	111.546	3.341	119.818	3.5177	111.546	3.2876	119.818	3.5484	110.364	3.234
121	3.4905	121	3.3525	121	3.5017	113.909	3.3456	121	3.4933	112.727	3.3594	121	3.5039	112.727	3.3367	121	3.5205	112.727	3.2796	121	3.5552	111.546	3.2232
122.091	3.4913	122.182	3.3508	122.182	3.5039	115.091	3.3424	122.091	3.4946	113.909	3.3573	122.182	3.5061	113.909	3.3315	122.091	3.5236	113.909	3.2716	122.182	3.5632	112.727	3.2111
123.273	3.4922	123.273	3.349	123.364	3.5067	116.273	3.3389	123.273	3.4963	115.091	3.3549	123.273	3.5086	115.091	3.3257	123.273	3.5275	115.091	3.2632	123.364	3.5735	113.909	3.1977
124.455	3.4933	124.455	3.3471	124.455	3.5097	117.455	3.3348	124.546	3.498	116.273	3.3517	124.455	3.5113	116.273	3.3192	124.455	3.5322	116.273	3.2543	124.455	3.5861	115.091	3.1836
125.636	3.4946	125.636	3.3449	125.636	3.5134	118.636	3.3298	125.636	3.4998	117.455	3.3482	125.636	3.5147	117.455	3.3119	125.636	3.5376	117.455	3.2446	125.636	3.6025	116.273	3.1685
126.818	3.4959	126.818	3.3424	126.818	3.5175	119.818	3.3242	126.818	3.502	118.636	3.3439	126.818	3.5186	118.636	3.3041	126.818	3.5441	118.636	3.2344	126.818	3.6244	117.455	3.1525
128	3.4972	128	3.3397	128	3.5227	121	3.317	128	3.5047	119.818	3.3387	128	3.5233	119.818	3.2958	128	3.5521	119.818	3.223	128	3.6531	118.636	3.1347
129.182	3.4985	129.182	3.3365	129.182	3.5292	122.182	3.308	129.182	3.5076	121	3.332	129.182	3.5286	121	3.2872	129.182	3.5618	121	3.2104	129.182	3.6895	119.818	3.1157
130.364	3.5002	130.364	3.333	130.364	3.5378	123.273	3.2971	130.364	3.5112	122.182	3.324	130.364	3.5353	122.091	3.2779	130.364	3.5738	122.182	3.1964	130.364	3.7336	121	3.0956
131.546	3.5019	131.546	3.3285	131.546	3.5497	124.546	3.2835	131.546	3.5153	123.364	3.3144	131.546	3.5437	123.273	3.2677	131.546	3.5895	123.364	3.1812	131.546	3.784	122.182	3.0737
132.727	3.5037	132.727	3.3233	132.727	3.5662	125.636	3.2677	132.727	3.5205	124.455	3.303	132.727	3.5536	124.455	3.2565	132.727	3.6097	124.546	3.1642	132.727	3.8404	123.273	3.0495
133.909	3.5058	133.909	3.317	133.909	3.5904	126.818	3.2493	133.909	3.527	125.636	3.2906	133.909	3.566	125.636	3.2448	133.909	3.6362	125.636	3.1464	133.909	3.9005	124.455	3.0233
135.091	3.5084	135.091	3.309	135.091	3.6261	128	3.2282	135.091	3.5355	126.818	3.2768	135.091	3.5817	126.818	3.2314	135.091	3.6706	126.818	3.1265	135.091	3.9663	125.636	2.9948
136.182	3.5112	136.182	3.2985	136.273	3.6765	129.182	3.2055	136.273	3.5467	128	3.2621	136.273	3.6016	128	3.2169	136.273	3.7163	128	3.1047	136.273	4.0389	126.818	2.9619
137.455	3.5145	137.455	3.2844	137.455	3.742	130.364	3.1799	137.455	3.561	129.182	3.2461	137.364	3.628	129.182	3.2009	137.455	3.7675	129.182	3.0818	137.455	4.1112	128	2.9262
138.546	3.5186	138.546	3.2645	138.546	3.8201	131.546	3.1509	138.546	3.5811	130.364	3.2286	138.546	3.6637	130.364	3.1834	138.546	3.8235	130.364	3.0567	138.636	4.1789	129.182	2.8847
139.727	3.5238	139.727	3.2368	139.727	3.9096	132.727	3.1189	139.727	3.6079	131.546	3.2102	139.727	3.7117	131.546	3.1642	139.727	3.8847	131.546	3.0288	139	4.2001	130.364	2.8361
140.909	3.5305	140.909	3.2009	140.909	4.0151	133.909	3.0815	140.909	3.6443	132.727	3.1901	140.909	3.7684	132.727	3.143	140.909	3.9531	132.727	2.9981			131.546	2.7799
142.091	3.5398	142.091	3.1564	142.091	4.1291	135.091	3.0374	142.091	3.692	133.909	3.1691	142.091	3.8296	133.909	3.1194	142.091	4.0231	133.909	2.9648			132.727	2.715
143.273	3.5538	143.273	3.1044	142.818	4.2001	136.182	2.986	143.273	3.748	135.091	3.1456	143.273	3.8968	135.091	3.0949	143.273	4.093	135.091	2.9267			133.909	2.6388
144.455	3.5768	144.455	3.0433			137.364	2.9228	144.455	3.8112	136.273	3.1203	144.455	3.9721	136.273	3.0675	144.455	4.1568	136.273	2.8815			135.091	2.5552
145.636	3.6239	145.636	2.9684			138.546	2.8452	145.636	3.8815	137.455	3.0919	145.636	4.0485	137.455	3.0376	145.364	4.2001	137.364	2.8302			135.818	2.5
146.818	3.7208	146.818	2.8754			139.727	2.7493	146.818	3.9632	138.546	3.0612	146.818	4.1183	138.546	3.0045			138.546	2.768
148	3.8741	148	2.7587			140.909	2.6313	148	4.0497	139.727	3.0253	148	4.1799	139.727	2.9673			139.727	2.694
149.182	4.0601	149.182	2.6166			142.091	2.4996	149.182	4.1354	140.909	2.9855	148.455	4.2001	140.909	2.9234			140.909	2.6097
149.909	4.2001	150.021	2.4998					150.182	4.2001	142.091	2.939			142.091	2.8731			142.091	2.5141
										143.273	2.8832			143.273	2.811			142.273	2.4998
										144.455	2.8151			144.455	2.7396
										145.636	2.7355			145.636	2.6492
										146.818	2.6352			146.818	2.5467
										148	2.5125			147.273	2.4998
										148.091	2.5

## Sheet: Figure 4c
Zreal	Zimag	Zreal	Zimag
ohm	ohm	ohm	ohm
4.69315	0.02511	5.85452	0.01967
4.74008	0.1871	5.90066	0.14193
4.85863	0.59968	5.9246	0.2264
4.92755	0.81689	5.96533	0.3468
5.00582	1.05011	6.01537	0.4391
5.19193	1.61977	6.07245	0.58645
5.31203	1.97603	6.13478	0.74761
5.45112	2.39531	6.19802	0.92134
5.61454	2.89394	6.26767	1.12837
6.04624	4.21246	6.34474	1.37021
6.34083	5.0698	6.43068	1.65838
6.68877	6.1052	6.52821	2.00591
7.12129	7.34834	6.64684	2.42973
7.66448	8.85039	6.70105	2.44133
8.31406	10.6352	6.77253	2.94703
9.20872	12.9374	6.93417	3.57081
10.2438	15.4981	7.14608	4.33908
11.51	18.4806	7.4029	5.2724
13.1754	22.1106	7.72621	6.41893
15.1816	26.2762	8.12779	7.78362
17.6958	31.0277	8.68544	9.56214
20.9639	36.75	9.3472	11.5743
25.1238	43.4631	10.1816	13.9275
30.2833	51.0847	11.27	16.8114
37.1594	59.8016	12.6287	20.1737
44.6845	68.365	14.2947	24.0157
55.3312	78.8785	16.4975	28.7376
67.2515	88.7908	19.3402	34.3511
82.0596	99.1455	22.8891	40.8259
100.243	109.146	27.4773	48.4832
121.227	117.592	32.6144	56.2643
143.45	123.548	39.8552	66.1332
166.17	126.56	48.2642	76.5151
191.805	126.791	58.7166	87.9245
215.097	123.531	72.0217	100.684
238.268	117.381	88.0881	113.733
258.282	109.047	106.663	126.4
274.908	99.5688	127.279	137.731
296.922	82.9184	153.265	149.566
311.237	73.5617	180.347	157.798
318.057	65.4084	211.56	163.309
322.929	61.3111	242.527	164.695
328.008	58.1757	272.892	161.872
332.234	56.7703	308.976	151.789
336.728	57.5249	349.456	137.974
341.044	60.2052	368.004	128.617
345.601	64.658	379.833	122.998
350.642	70.6662	391.696	119.391
356.748	79.0938	401.757	118.496
364.663	90.4438	412.047	121.579
373.35	103.542	421.63	128.05
383.049	118.448	431.741	138.595
396.15	137.785	442.731	152.362
410.951	160.303	455.896	170.834
426.505	183.74	472.889	195.553
448.041	215.931	491.816	223.211
473.124	256.878	512.922	253.83
502.776	296.796	539.915	293.047
539.51	346.685	568.603	336.221
582.771	405.358	596.392	380.409
634.372	472.043	631.612	441.548

## Sheet: Figure 4d
	Specific capacity mA h-1
Cycle number	LASE	RSE	ASE
1	165.029	162.395	168.427
2	168.476	161.975	166.045
3	170.762	162.395	163.915
4	172.952	161.723	162.035
5	173.238	160.42	160.406
6	174.333	158.655	159.028
7	175.81	157.815	157.471
8	177.905	157.731	156.92
9	178.476	157.101	156.472
10	178.667	156.429	156.331
11	179.143	155	156.11
12	179.143	153.992	155.557
13	179.238	153.361	155.115
14	179.524	152.899	154.723
15	179.524	152.857	154.3
16	179.524	153.655	153.74
17	179.524	152.269	153.25
18	179.048	151.933	152.97
19	179.524	151.723	152.394
20	179.429	150.882	151.614
21	179.429	149.706	150.893
22	179.524	149.244	150.45
23	179.524	149.034	150.1
24	179.524	150.21	149.534
25	179.524	149.538	148.822
26	179.714	149.076	148.589
27	179.524	147.941	148.597
28	179.619	147.269	148.603
29	179.905	146.807	148.006
30	179.619	145.756	147.33
31	179.238	145.168	147.092
32	179.143	144.286	147.031
33	179.238	143.908	146.711
34	179.524	145.924	145.833
35	179.333	145.252	145.231
36	179.238	145.378	145.105
37	179.048	144.832	144.936
38	179.048	145.462	144.311
39	178.857	142.311	143.398
40	178.857	140.924	143.013
41	178.667	140.126	143.023
42	178.667	139.076	142.81
43	178.381	140.084	141.99
44	178.381	142.899	141.224
45	178.286	142.689	140.891
46	178.286	142.983	140.557
47	178.286	139.412	140.101
48	178	138.866	139.246
49	177.905	142.185	138.764
50	177.81	141.597	138.781
51	177.619	140.756	138.892
52	177.333	140	138.588
53	177.143	138.95	137.743
54	177.143	134.622	137.058
55	177.143	134.202	136.766
56	176.952	134.286	136.493
57	177.524	133.866	136.044
58	176.571	134.16	135.214
59	176.476	132.647	134.702
60	176.381	132.773	134.512
61	176.381	131.681	134.286
62	176	131.765	133.722
63	175.81	131.219	132.786
64	175.714	129.58	131.96
65	175.048	128.655	131.855
66	175.952	128.739	131.89
67	175.048	127.899	131.769
68	175.057	126.933	131.154
69	175.057	126.639	130.77
70	174.971	127.857	130.801
71	174.971	127.731	130.989
72	175.295	127.269	130.977
73	175.105	126.681	130.47
74	175.01	126.639	129.993
75	174.924	126.807	130.174
76	174.924	126.639	130.21
77	174.933	127.227	130.145
78	174.843	127.143	129.5
79	174.862	126.849	128.847
80	174.386	126.344	128.642
81	174.195	124.454	128.911
82	174.291	124.454	129.071
83	174.195	122.941	128.779
84	173.719	121.807	128.472
85	173.529	121.765	128.359
86	173.529	120.966	128.306
87	173.243	119.748	128.456
88	173.338	117.941	128.084
89	173.052	117.983	127.183
90	173.771	117.521	126.622
91	174.248	115.672	126.528
92	173.962	116.387	126.208
93	174.057	115.714	125.597
94	173.962	114.832	125.112
95	173.771	114.748	124.561
96	173.486	113.193	124.455
97	173.2	113.529	124.533
98	173.105	111.639	124.099
99	173.01	111.471	123.426
100	172.724	112.101	123.344
101	172.248	110	123.078
102	172.962	108.866	122.659
103	172.771	108.277	122.705
104	172.676	107.731	122.891
105	172.848	108.95	122.908
106	172.633	107.689	122.976
107	172.429	106.891	123.401
108	172.81	107.185	123.635
109	172.905	105.336	123.582
110	172.49	107.101	123.704
111	172.476	103.781	123.496
112	172.857	103.823	123.009
113	173	103.487	122.72
114	172.571	102.731	122.638
115	172.905	100.378	122.603
116	172.81	108.067	122.918
117	172.81	100.966	123.106
118	172.81	101.933	123.129
119	172.619	102.059	122.739
120	172.333	100.336	122.85
121	172.714	99.6219	122.945
122	170.143	99.916	122.77
123	170.524	98.0672	122.471
124	171	97.1429	122.664
125	171	98.9076	122.85
126	170.429	96.9748	123.275
127	171.095	96.4286	123.239
128	170.619	94.1177	123.215
129	170.333	93.4454	122.875
130	170.429	93.2773	122.829
131	169.952	92.1429	122.725
132	169.857	91.4706	122.54
133	169.667	90.6303	122.335
134	169.095	95	122.258
135	169.165	95.7143	122.028
136	168.949	95.2521	121.485
137	169.21	94.6219	120.991
138	169.661	91.7227	120.564
139	169.921	88.7815	120.444
140	169.991	87.1849	120.326
141	168.918	87.1429	120.006
142	168.988	87.521	119.658
143	168.582	89.1597	119.813
144	169.414	89.3698	119.97
145	169.103	87.1849	119.967
146	169.077	87.605	119.626
147	168.671	89.3277	119.236
148	168.836	88.6975	119.107
149	168.811	87.437	119.604
150	168.976	87.7311	119.543
151	169.332	86.5126	119.073
152	169.402	85.6723	118.427
153	169.377	85.8403	117.992
154	169.256	84.1177	117.845
155	168.85	83.9916	117.685
156	168.729	83.7815	117.792
157	168.513	83.9076	117.86
158	168.679	82.9412	117.702
159	168.844	81.5546	117.664
160	168.723	81.1345	117.307
161	168.507	80.6303	117.095
162	168.482	79.8319	116.743
163	167.981	78.6555	116.263
164	168.336	78.3193	115.707
165	168.597	78.0672	115.139
166	168.381	77.6891	115.068
167	168.356	77.1429	114.871
168	168.426	76.4706	114.796
169	169.734	75.7143	115.161
170	168.089	77.395	115.566
171	167.969	76.6807	116.323
172	167.848	76.2605	116.55
173	167.728	75.7983	116.584
174	167.131	74.916	116.016
175	166.725	74.6219	114.791
176	167.081	80.2101	113.376
177	167.341	79.4118	112.048
178	167.506	76.6387	111.576
179	168.052	74.2437	111.356
180	162.408	74.7059	110.988
181	164.478	75.9664	111.084
182	165.119	75	110.712
183	165.57	74.8319	110.983
184	165.354	76.0084	110.633
185	165.329	75.4622	110.07
186	165.018	75.9244	109.864
187	165.088	73.8656	110.274
188	165.063	73.1513	111.085
189	165.037	73.2773	111.807
190	164.822	71.8067	111.739
191	164.606	74.3277	111.915
192	164.771	72.5126	111.691
193	164.46	75.3529	112.097
194	164.53	74.7227	112.263
195	164.505	75.042	112.422
196	164.575	73.3193	112.544
197	164.645	71.9748	112.521
198	164.81	71.4706	112.689
199	165.689	69.8319	113.111
200	165.664	69.1597	112.416
201	165.924	68.1933	111.558
202	166.899	68.1513	110.73
203	167.35	67.3109	110.234
204	168.277	68.1092	110.176
205	166.252	68.6555	109.438
206	165.845	68.6135	108.387
207	165.63	68.0252	107.915
208	165.414	68.0672	108.3
209	167.865	67.0588	108.893
210	165.078	65.8403	108.506
211	164.481	67.3109	107.854
212	163.979	66.8487	107.331
213	163.859	67.521	106.709
214	163.548	67.9412	106.268
215	163.523	67.2689	104.75
216	163.402	67.2269	103.317
217	163.186	66.8908	102.97
218	162.59	66.5126	103.341
219	162.85	66.1765	104.05
220	162.73	65.5462	104.878
221	162.799	64.958	105.792
222	162.869	64.7479	106.415
223	165.32	64.2857	106.503
224	163.39	63.7815	106.394
225	162.984	63.2353	105.598
226	162.959	62.521	104.876
227	163.124	62.2689	104.415
228	163.099	62.8992	104.158
229	162.978	63.9916	104.62
230	163.048	63.6135	104.794
231	163.023	63.0252	105.066
232	163.093	63.6975	105.156
233	163.067	62.9832	105.008
234	163.137	62.9832	104.745
235	163.207	63.1933	104.35
236	162.991	61.6807	104.142
237	163.157	61.8487	104.234
238	163.226	61.9328	104.622
239	162.439	61.8908	105.511
240	165.89	61.5546	105.959
241	164.341	60.9244	106.324
242	163.03	61.0084	106.327
243	163.005	61.1765	106.036
244	162.98	60.6303	105.656
245	162.24	60.5882	105.348
246	162.215	60.042	105.221
247	162.094	59.6639	105.188
248	162.259	59.3698	104.605
249	162.329	59.2017	104.213
250	161.685	59.3277	103.721
251	161.136	59.874	103.007
252	160.777	59.3698	102.329
253	160.561	58.9076	101.618
254	159.679	58.6975	101.293
255	159.654	60.7563	101.1
256	159.343	58.9076	101.003
257	159.032	58.5294	100.829
258	156.911	58.4874	100.327
259	158.981	58.0252	100.246
260	158.651	57.6471	99.9348
261	158.426	57.1849	99.8995
262	158.1	57.7311	99.8086
263	157.451	56.1345	99.7841
264	157.145	55.7983	100.095
265	157.448	55.4622	100.463
266	157.018	55.2101	100.962
267	156.841	55.084	100.766
268	155.849	54.7899	100.178
269	155.442	54.4538	99.6774
270	155.336	54.5378	99.544
271	155.011	54.1597	100.191
272	154.7	53.9076	100.602
273	154.675	53.5714	101.189
274	154.554	54.6219	101.523
275	155.338	54.8319	101.159
276	154.203	54.5378	100.491
277	154.069	53.4874	99.5737
278	153.643	52.9832	99.2383
279	153.618	53.1513	99.3939
280	153.269	53.8656	100.01
281	153.167	54.5798	100.661
282	152.733	56.7647	101.357
283	153.803	54.1177	102.151
284	154.077	54.4538	102.259
285	153.847	54.1177	101.965
286	153.012	53.9916	101.539
287	153.087	53.6975	100.97
288	152.552	52.3109	100.281
289	153.222	51.3866	99.571
290	153.297	51.6387	99.3891
291	153.172	51.7227	99.2686
292	151.646	51.5546	99.7291
293	151.121	51.4706	100.281
294	150.781	51.0924	100.338
295	150.356	50.6303	100.582
296	150.521	50.3361	100.872
297	149.591	50.1261	101.118
298	148.661	49.916	101.319
299	147.588	50.3782	101.474
300	147.035	49.7899	101.585

## Sheet: Figure 4e
0	2.5291	0	4.3	0	2.5302	0	4.2592	0	2.5324	0	4.2575	0	2.5296	0	4.2597
0	2.6752	0	4.2611	0	2.6657	0	4.1399	0	2.6667	0	4.1346	0	2.6707	0	4.1271
0	2.7466	0	4.1524	0	2.7581	0	4.0971	0	2.7584	0	4.0783	0	2.7718	0	4.0629
0	2.8046	0	4.1502	0	2.8256	0	4.0827	0	2.8264	0	4.0553	0	2.8454	0	4.0335
0	2.8483	0	4.149	0	2.878	0	4.0767	0	2.8831	0	4.0446	0	2.9024	0	4.0187
0	2.888	0	4.1487	0	2.9216	0	4.0737	0	2.9325	0	4.0391	0	2.9512	0	4.0105
0	2.9204	0	4.1484	0	2.9619	0	4.0722	0	2.9696	0	4.0363	0	2.9916	0	4.006
0	2.9591	0	4.1129	0	2.9981	0	4.0711	0	3.0044	0	4.0344	0	3.0285	0	4.003
0.54977	3.3595	0.54977	4.0292	0.54977	3.0291	0.54977	4.0415	0.54977	3.0354	0.54977	4.0226	0.54977	3.0613	0.54977	4.0019
1.09955	3.5415	1.09955	4.0279	1.09955	3.3085	1.09955	3.9421	1.09955	3.1131	1.09955	3.9745	1.09955	3.1895	1.09955	3.9923
1.64933	3.6089	1.64933	4.0273	1.64933	3.5707	1.64933	3.8722	1.64933	3.5043	1.64933	3.8152	1.64933	3.5829	1.64933	3.9517
2.1991	3.6327	2.1991	4.0273	2.1991	3.6643	2.1991	3.8653	2.1991	3.6358	2.1991	3.7918	2.1991	3.6733	2.1991	3.7708
2.74888	3.6446	2.74888	4.0268	2.74888	3.6899	2.74888	3.859	2.74888	3.6866	2.74888	3.7834	2.74888	3.7135	2.74888	3.7262
3.29865	3.6514	3.29865	4.0264	3.29865	3.7018	3.29865	3.8532	3.29865	3.7057	3.29865	3.7764	3.29865	3.7323	3.29865	3.7155
3.84843	3.6556	3.84843	4.0239	3.84843	3.7091	3.84843	3.8476	3.84843	3.7171	3.84843	3.7703	3.84843	3.7442	3.84843	3.7074
4.39821	3.6596	4.39821	4.0205	4.39821	3.7149	4.39821	3.8422	4.39821	3.7242	4.39821	3.7651	4.39821	3.7528	4.39821	3.7008
4.94798	3.6627	4.94798	4.0166	4.94798	3.7192	4.94798	3.837	4.94798	3.7303	4.94798	3.7599	4.94798	3.7593	4.94798	3.6951
5.49775	3.6651	5.49775	4.0124	5.49775	3.7228	5.49775	3.8321	5.49775	3.7353	5.49775	3.755	5.49775	3.765	5.49775	3.69
6.04754	3.6669	6.04754	4.0082	6.04754	3.7262	6.04754	3.8275	6.04754	3.7395	6.04754	3.7506	6.04754	3.7698	6.04754	3.685
6.59731	3.6688	6.59731	4.0036	6.59731	3.7289	6.59731	3.8231	6.59731	3.7433	6.59731	3.7466	6.59731	3.7738	6.59731	3.6804
7.14708	3.6697	7.14708	3.9989	7.14708	3.7312	7.14708	3.819	7.14708	3.7463	7.14708	3.7425	7.14708	3.7774	7.14708	3.6763
7.69686	3.6709	7.69686	3.9946	7.69686	3.7334	7.69686	3.8154	7.69686	3.7492	7.69686	3.7389	7.69686	3.7805	7.69686	3.6725
8.24664	3.672	8.24664	3.9904	8.24664	3.7354	8.24664	3.8118	8.24664	3.7516	8.24664	3.7352	8.24664	3.7834	8.24664	3.669
8.79641	3.6731	8.79641	3.9869	8.79641	3.7372	8.79641	3.8082	8.79641	3.7538	8.79641	3.7316	8.79641	3.7863	8.79641	3.6656
9.34619	3.6739	9.34619	3.9824	9.34619	3.739	9.34619	3.8048	9.34619	3.7561	9.34619	3.7285	9.34619	3.7889	9.34619	3.6621
9.89596	3.6745	9.89596	3.9786	9.89596	3.7409	9.89596	3.8017	9.89596	3.7579	9.89596	3.7251	9.89596	3.791	9.89596	3.6584
10.4457	3.6758	10.4457	3.9745	10.4457	3.742	10.4457	3.7984	10.4457	3.7597	10.4457	3.7222	10.4457	3.7932	10.4457	3.6551
10.9955	3.6764	10.9955	3.9707	10.9955	3.7431	10.9955	3.7951	10.9955	3.7614	10.9955	3.7193	10.9955	3.7952	10.9955	3.652
11.5453	3.6768	11.5453	3.9672	11.5453	3.7444	11.5453	3.7918	11.5453	3.7632	11.5453	3.7163	11.5453	3.7971	11.5453	3.6491
12.0951	3.6776	12.0951	3.9634	12.0951	3.7459	12.0951	3.7886	12.0951	3.7651	12.0951	3.7133	12.0951	3.7992	12.0951	3.6462
12.6448	3.6784	12.6448	3.9597	12.6448	3.7472	12.6448	3.7856	12.6448	3.7664	12.6448	3.7103	12.6448	3.8013	12.6448	3.6431
13.1946	3.6799	13.1946	3.9568	13.1946	3.7482	13.1946	3.7829	13.1946	3.7679	13.1946	3.7072	13.1946	3.803	13.1946	3.6398
13.7444	3.681	13.7444	3.9535	13.7444	3.7491	13.7444	3.7801	13.7444	3.7694	13.7444	3.7042	13.7444	3.8046	13.7444	3.6362
14.2942	3.6818	14.2942	3.9507	14.2942	3.7505	14.2942	3.7774	14.2942	3.7708	14.2942	3.7014	14.2942	3.8062	14.2942	3.6329
14.8439	3.6827	14.8439	3.9475	14.8439	3.7517	14.8439	3.7748	14.8439	3.7726	14.8439	3.6987	14.8439	3.8079	14.8439	3.6298
15.3937	3.6833	15.3937	3.9444	15.3937	3.753	15.3937	3.7724	15.3937	3.7738	15.3937	3.6957	15.3937	3.8093	15.3937	3.6268
15.9435	3.6846	15.9435	3.9416	15.9435	3.7542	15.9435	3.7699	15.9435	3.7748	15.9435	3.6929	15.9435	3.8107	15.9435	3.6239
16.4933	3.6855	16.4933	3.9385	16.4933	3.7552	16.4933	3.7673	16.4933	3.776	16.4933	3.6902	16.4933	3.812	16.4933	3.6212
17.0431	3.6861	17.0431	3.9355	17.0431	3.756	17.0431	3.7645	17.0431	3.7773	17.0431	3.6876	17.0431	3.8135	17.0431	3.6185
17.5928	3.6866	17.5928	3.9329	17.5928	3.7568	17.5928	3.7619	17.5928	3.7783	17.5928	3.6849	17.5928	3.8149	17.5928	3.6157
18.1426	3.6874	18.1426	3.9304	18.1426	3.7578	18.1426	3.7594	18.1426	3.7795	18.1426	3.6823	18.1426	3.8161	18.1426	3.613
18.6924	3.6885	18.6924	3.9272	18.6924	3.7588	18.6924	3.7568	18.6924	3.7807	18.6924	3.6797	18.6924	3.8181	18.6924	3.6101
19.2422	3.6891	19.2422	3.9245	19.2422	3.7598	19.2422	3.754	19.2422	3.7818	19.2422	3.6772	19.2422	3.8192	19.2422	3.6077
19.7919	3.6899	19.7919	3.9214	19.7919	3.7607	19.7919	3.7514	19.7919	3.7833	19.7919	3.6747	19.7919	3.8205	19.7919	3.6053
20.3417	3.6905	20.3417	3.9191	20.3417	3.7619	20.3417	3.7491	20.3417	3.7846	20.3417	3.672	20.3417	3.822	20.3417	3.6028
20.8915	3.6917	20.8915	3.9165	20.8915	3.763	20.8915	3.7467	20.8915	3.7858	20.8915	3.6695	20.8915	3.8234	20.8915	3.6002
21.4413	3.6923	21.4413	3.9135	21.4413	3.7636	21.4413	3.7442	21.4413	3.787	21.4413	3.667	21.4413	3.8248	21.4413	3.5976
21.991	3.6936	21.991	3.9114	21.991	3.7644	21.991	3.7418	21.991	3.7882	21.991	3.6645	21.991	3.8259	21.991	3.5949
22.5408	3.6942	22.5408	3.9087	22.5408	3.7653	22.5408	3.7394	22.5408	3.7891	22.5408	3.6624	22.5408	3.8273	22.5408	3.5924
23.0906	3.6951	23.0906	3.9059	23.0906	3.7661	23.0906	3.737	23.0906	3.7903	23.0906	3.6598	23.0906	3.829	23.0906	3.5903
23.6404	3.6959	23.6404	3.9033	23.6404	3.7672	23.6404	3.7345	23.6404	3.7919	23.6404	3.6573	23.6404	3.8307	23.6404	3.5881
24.1901	3.6968	24.1901	3.9011	24.1901	3.768	24.1901	3.7323	24.1901	3.7934	24.1901	3.6548	24.1901	3.8318	24.1901	3.5856
24.7399	3.6975	24.7399	3.8988	24.7399	3.7691	24.7399	3.7299	24.7399	3.7947	24.7399	3.6524	24.7399	3.8334	24.7399	3.5835
25.2897	3.6982	25.2897	3.8966	25.2897	3.7703	25.2897	3.7273	25.2897	3.796	25.2897	3.6498	25.2897	3.8348	25.2897	3.5813
25.8395	3.6992	25.8395	3.8938	25.8395	3.7713	25.8395	3.7248	25.8395	3.7971	25.8395	3.6471	25.8395	3.8361	25.8395	3.5792
26.3892	3.7001	26.3892	3.8917	26.3892	3.7722	26.3892	3.7224	26.3892	3.7983	26.3892	3.6452	26.3892	3.8372	26.3892	3.5773
26.939	3.701	26.939	3.8895	26.939	3.7733	26.939	3.72	26.939	3.7994	26.939	3.6431	26.939	3.8383	26.939	3.5755
27.4888	3.7021	27.4888	3.887	27.4888	3.7745	27.4888	3.7182	27.4888	3.8004	27.4888	3.6408	27.4888	3.8396	27.4888	3.5731
28.0386	3.703	28.0386	3.8849	28.0386	3.7754	28.0386	3.7157	28.0386	3.8013	28.0386	3.6386	28.0386	3.8414	28.0386	3.5709
28.5883	3.7035	28.5883	3.8821	28.5883	3.7762	28.5883	3.7131	28.5883	3.8024	28.5883	3.6364	28.5883	3.8431	28.5883	3.5688
29.1381	3.7047	29.1381	3.8804	29.1381	3.777	29.1381	3.7107	29.1381	3.8038	29.1381	3.6341	29.1381	3.8444	29.1381	3.5669
29.6879	3.7057	29.6879	3.8779	29.6879	3.778	29.6879	3.7083	29.6879	3.8052	29.6879	3.6319	29.6879	3.8458	29.6879	3.565
30.2377	3.7064	30.2377	3.8757	30.2377	3.779	30.2377	3.7059	30.2377	3.8063	30.2377	3.6299	30.2377	3.847	30.2377	3.5634
30.7874	3.7075	30.7874	3.8731	30.7874	3.7801	30.7874	3.7035	30.7874	3.8075	30.7874	3.628	30.7874	3.8481	30.7874	3.5616
31.3372	3.7083	31.3372	3.8709	31.3372	3.7811	31.3372	3.7013	31.3372	3.8086	31.3372	3.6264	31.3372	3.8493	31.3372	3.5596
31.887	3.7097	31.887	3.8684	31.887	3.7819	31.887	3.6992	31.887	3.8098	31.887	3.6245	31.887	3.8511	31.887	3.5577
32.4368	3.7103	32.4368	3.8659	32.4368	3.7825	32.4368	3.6971	32.4368	3.811	32.4368	3.6226	32.4368	3.8526	32.4368	3.556
32.9866	3.7111	32.9866	3.8638	32.9866	3.783	32.9866	3.6951	32.9866	3.8119	32.9866	3.6207	32.9866	3.8541	32.9866	3.5544
33.5363	3.7123	33.5363	3.8616	33.5363	3.7837	33.5363	3.6932	33.5363	3.813	33.5363	3.6192	33.5363	3.8557	33.5363	3.5528
34.0861	3.7131	34.0861	3.859	34.0861	3.7847	34.0861	3.691	34.0861	3.8144	34.0861	3.6177	34.0861	3.8575	34.0861	3.5512
34.6359	3.7137	34.6359	3.8568	34.6359	3.7859	34.6359	3.6889	34.6359	3.8156	34.6359	3.616	34.6359	3.8592	34.6359	3.5496
35.1857	3.715	35.1857	3.8548	35.1857	3.7873	35.1857	3.6869	35.1857	3.8165	35.1857	3.6142	35.1857	3.8606	35.1857	3.5479
35.7354	3.7157	35.7354	3.8523	35.7354	3.7884	35.7354	3.685	35.7354	3.818	35.7354	3.6125	35.7354	3.8624	35.7354	3.5462
36.2852	3.7167	36.2852	3.8501	36.2852	3.7896	36.2852	3.6832	36.2852	3.8193	36.2852	3.6106	36.2852	3.8636	36.2852	3.5443
36.835	3.7179	36.835	3.8477	36.835	3.7909	36.835	3.6812	36.835	3.8205	36.835	3.6089	36.835	3.8648	36.835	3.5427
37.3848	3.7188	37.3848	3.8458	37.3848	3.7923	37.3848	3.6793	37.3848	3.8218	37.3848	3.6073	37.3848	3.8665	37.3848	3.5412
37.9345	3.7201	37.9345	3.843	37.9345	3.7929	37.9345	3.6776	37.9345	3.8233	37.9345	3.6057	37.9345	3.8682	37.9345	3.5399
38.4843	3.7207	38.4843	3.8408	38.4843	3.7941	38.4843	3.6756	38.4843	3.8246	38.4843	3.6037	38.4843	3.8698	38.4843	3.5387
39.0341	3.7221	39.0341	3.8384	39.0341	3.7954	39.0341	3.6735	39.0341	3.8258	39.0341	3.6019	39.0341	3.8713	39.0341	3.5372
39.5839	3.7229	39.5839	3.836	39.5839	3.7968	39.5839	3.6719	39.5839	3.827	39.5839	3.6002	39.5839	3.8726	39.5839	3.5359
40.1336	3.7241	40.1336	3.8334	40.1336	3.7982	40.1336	3.6706	40.1336	3.8281	40.1336	3.5985	40.1336	3.8739	40.1336	3.5347
40.6834	3.725	40.6834	3.8311	40.6834	3.7995	40.6834	3.6685	40.6834	3.8294	40.6834	3.5967	40.6834	3.8751	40.6834	3.5336
41.2332	3.726	41.2332	3.8286	41.2332	3.8008	41.2332	3.6664	41.2332	3.831	41.2332	3.595	41.2332	3.8767	41.2332	3.532
41.783	3.7274	41.783	3.8263	41.783	3.8019	41.783	3.6647	41.783	3.8324	41.783	3.5937	41.783	3.8781	41.783	3.531
42.3327	3.7286	42.3327	3.8241	42.3327	3.8029	42.3327	3.6627	42.3327	3.8336	42.3327	3.5922	42.3327	3.8794	42.3327	3.5299
42.8825	3.7295	42.8825	3.8216	42.8825	3.8043	42.8825	3.6605	42.8825	3.8348	42.8825	3.5906	42.8825	3.881	42.8825	3.5286
43.4323	3.7309	43.4323	3.8193	43.4323	3.8056	43.4323	3.6585	43.4323	3.8361	43.4323	3.589	43.4323	3.8826	43.4323	3.527
43.9821	3.7317	43.9821	3.8173	43.9821	3.8066	43.9821	3.6568	43.9821	3.8371	43.9821	3.5875	43.9821	3.884	43.9821	3.5252
44.5318	3.7328	44.5318	3.8146	44.5318	3.8082	44.5318	3.6553	44.5318	3.8386	44.5318	3.5861	44.5318	3.8855	44.5318	3.5239
45.0816	3.734	45.0816	3.8123	45.0816	3.8098	45.0816	3.6534	45.0816	3.8402	45.0816	3.5846	45.0816	3.8871	45.0816	3.5223
45.6314	3.735	45.6314	3.8105	45.6314	3.811	45.6314	3.6518	45.6314	3.8415	45.6314	3.5832	45.6314	3.8886	45.6314	3.5208
46.1812	3.736	46.1812	3.8078	46.1812	3.8121	46.1812	3.6501	46.1812	3.843	46.1812	3.5818	46.1812	3.8899	46.1812	3.5194
46.7309	3.7371	46.7309	3.8056	46.7309	3.813	46.7309	3.6483	46.7309	3.8445	46.7309	3.5802	46.7309	3.8918	46.7309	3.5183
47.2807	3.7385	47.2807	3.8035	47.2807	3.8142	47.2807	3.6465	47.2807	3.8457	47.2807	3.5789	47.2807	3.8933	47.2807	3.517
47.8305	3.7399	47.8305	3.8012	47.8305	3.8157	47.8305	3.6452	47.8305	3.8469	47.8305	3.5774	47.8305	3.8947	47.8305	3.5158
48.3803	3.7409	48.3803	3.799	48.3803	3.817	48.3803	3.6436	48.3803	3.8482	48.3803	3.576	48.3803	3.8963	48.3803	3.5145
48.9301	3.7421	48.9301	3.797	48.9301	3.8178	48.9301	3.642	48.9301	3.8497	48.9301	3.5746	48.9301	3.8979	48.9301	3.5133
49.4798	3.7433	49.4798	3.7948	49.4798	3.819	49.4798	3.6404	49.4798	3.8512	49.4798	3.573	49.4798	3.8999	49.4798	3.512
50.0296	3.7444	50.0296	3.7923	50.0296	3.8201	50.0296	3.6387	50.0296	3.8524	50.0296	3.5714	50.0296	3.9013	50.0296	3.5105
50.5794	3.746	50.5794	3.7903	50.5794	3.8212	50.5794	3.6371	50.5794	3.8536	50.5794	3.5702	50.5794	3.9027	50.5794	3.5095
51.1292	3.7471	51.1292	3.7883	51.1292	3.8226	51.1292	3.6357	51.1292	3.8549	51.1292	3.5691	51.1292	3.9045	51.1292	3.5083
51.6789	3.7481	51.6789	3.7863	51.6789	3.8241	51.6789	3.6343	51.6789	3.8566	51.6789	3.5676	51.6789	3.906	51.6789	3.5068
52.2287	3.7489	52.2287	3.7841	52.2287	3.8251	52.2287	3.6326	52.2287	3.8581	52.2287	3.5665	52.2287	3.9074	52.2287	3.505
52.7785	3.75	52.7785	3.7818	52.7785	3.8262	52.7785	3.631	52.7785	3.8596	52.7785	3.5652	52.7785	3.909	52.7785	3.5034
53.3283	3.7514	53.3283	3.7798	53.3283	3.8273	53.3283	3.6294	53.3283	3.861	53.3283	3.564	53.3283	3.9106	53.3283	3.502
53.878	3.7525	53.878	3.7777	53.878	3.8285	53.878	3.6279	53.878	3.8622	53.878	3.5628	53.878	3.9121	53.878	3.5009
54.4278	3.7537	54.4278	3.7754	54.4278	3.8297	54.4278	3.6264	54.4278	3.8634	54.4278	3.5616	54.4278	3.9134	54.4278	3.4998
54.9776	3.755	54.9776	3.7733	54.9776	3.8309	54.9776	3.6244	54.9776	3.8649	54.9776	3.5601	54.9776	3.9147	54.9776	3.4982
55.5274	3.756	55.5274	3.7715	55.5274	3.8325	55.5274	3.6229	55.5274	3.8663	55.5274	3.5586	55.5274	3.9165	55.5274	3.4969
56.0771	3.7571	56.0771	3.7695	56.0771	3.8338	56.0771	3.6216	56.0771	3.8674	56.0771	3.5573	56.0771	3.9183	56.0771	3.4957
56.6269	3.7585	56.6269	3.7675	56.6269	3.835	56.6269	3.62	56.6269	3.8688	56.6269	3.5562	56.6269	3.92	56.6269	3.4948
57.1767	3.7598	57.1767	3.7657	57.1767	3.836	57.1767	3.6184	57.1767	3.8701	57.1767	3.555	57.1767	3.922	57.1767	3.4937
57.7265	3.761	57.7265	3.7635	57.7265	3.837	57.7265	3.6172	57.7265	3.8717	57.7265	3.5532	57.7265	3.9239	57.7265	3.4923
58.2762	3.7621	58.2762	3.7618	58.2762	3.838	58.2762	3.616	58.2762	3.8734	58.2762	3.5519	58.2762	3.9259	58.2762	3.4911
58.826	3.7636	58.826	3.7599	58.826	3.839	58.826	3.6146	58.826	3.8746	58.826	3.5506	58.826	3.9277	58.826	3.4894
59.3758	3.7644	59.3758	3.7576	59.3758	3.8397	59.3758	3.6134	59.3758	3.8758	59.3758	3.5491	59.3758	3.9293	59.3758	3.488
59.9256	3.7655	59.9256	3.7557	59.9256	3.8407	59.9256	3.612	59.9256	3.8774	59.9256	3.5478	59.9256	3.9311	59.9256	3.4867
60.4753	3.7669	60.4753	3.7539	60.4753	3.8419	60.4753	3.6107	60.4753	3.879	60.4753	3.5468	60.4753	3.9329	60.4753	3.4851
61.0251	3.7683	61.0251	3.7523	61.0251	3.8429	61.0251	3.6094	61.0251	3.8804	61.0251	3.5457	61.0251	3.9344	61.0251	3.4834
61.5749	3.7695	61.5749	3.7503	61.5749	3.8437	61.5749	3.608	61.5749	3.882	61.5749	3.5446	61.5749	3.9358	61.5749	3.4823
62.1247	3.7706	62.1247	3.7489	62.1247	3.8444	62.1247	3.6064	62.1247	3.8838	62.1247	3.5433	62.1247	3.9374	62.1247	3.481
62.6744	3.7722	62.6744	3.7474	62.6744	3.8446	62.6744	3.6051	62.6744	3.8852	62.6744	3.5424	62.6744	3.9396	62.6744	3.4796
63.2242	3.7733	63.2242	3.7453	63.2242	3.8455	63.2242	3.6039	63.2242	3.8867	63.2242	3.5411	63.2242	3.9416	63.2242	3.4785
63.774	3.7746	63.774	3.7435	63.774	3.8464	63.774	3.6027	63.774	3.8885	63.774	3.5398	63.774	3.9435	63.774	3.4776
64.3238	3.7757	64.3238	3.7418	64.3238	3.8472	64.3238	3.6014	64.3238	3.8901	64.3238	3.5386	64.3238	3.9453	64.3238	3.4766
64.8735	3.7768	64.8735	3.7399	64.8735	3.8483	64.8735	3.5998	64.8735	3.8914	64.8735	3.5376	64.8735	3.9472	64.8735	3.4751
65.4233	3.7779	65.4233	3.7379	65.4233	3.85	65.4233	3.5981	65.4233	3.8929	65.4233	3.5363	65.4233	3.9493	65.4233	3.4734
65.9731	3.7791	65.9731	3.7364	65.9731	3.851	65.9731	3.5972	65.9731	3.8946	65.9731	3.5349	65.9731	3.9508	65.9731	3.4718
66.5229	3.7805	66.5229	3.7345	66.5229	3.8525	66.5229	3.596	66.5229	3.8966	66.5229	3.5338	66.5229	3.9523	66.5229	3.4705
67.0726	3.7816	67.0726	3.7326	67.0726	3.8541	67.0726	3.5948	67.0726	3.8985	67.0726	3.5326	67.0726	3.9539	67.0726	3.4688
67.6224	3.7833	67.6224	3.7309	67.6224	3.8558	67.6224	3.5936	67.6224	3.8998	67.6224	3.5312	67.6224	3.9556	67.6224	3.4673
68.1722	3.7844	68.1722	3.7294	68.1722	3.8575	68.1722	3.5925	68.1722	3.9014	68.1722	3.5302	68.1722	3.9571	68.1722	3.4659
68.722	3.7858	68.722	3.7278	68.722	3.8589	68.722	3.5913	68.722	3.9031	68.722	3.5288	68.722	3.9593	68.722	3.4646
69.2717	3.7869	69.2717	3.7263	69.2717	3.8605	69.2717	3.5896	69.2717	3.9046	69.2717	3.5275	69.2717	3.9613	69.2717	3.4631
69.8215	3.7883	69.8215	3.7246	69.8215	3.8619	69.8215	3.5883	69.8215	3.9062	69.8215	3.5262	69.8215	3.9632	69.8215	3.4618
70.3713	3.7897	70.3713	3.7232	70.3713	3.8634	70.3713	3.587	70.3713	3.9075	70.3713	3.5251	70.3713	3.9653	70.3713	3.4605
70.9211	3.7909	70.9211	3.7218	70.9211	3.8651	70.9211	3.5855	70.9211	3.909	70.9211	3.5237	70.9211	3.9672	70.9211	3.459
71.4709	3.792	71.4709	3.7204	71.4709	3.8667	71.4709	3.584	71.4709	3.9105	71.4709	3.5222	71.4709	3.9691	71.4709	3.4574
72.0206	3.7934	72.0206	3.7188	72.0206	3.8679	72.0206	3.5827	72.0206	3.9122	72.0206	3.5206	72.0206	3.971	72.0206	3.4559
72.5704	3.7948	72.5704	3.7173	72.5704	3.8696	72.5704	3.5814	72.5704	3.9138	72.5704	3.519	72.5704	3.9729	72.5704	3.4539
73.1202	3.7967	73.1202	3.7161	73.1202	3.871	73.1202	3.5805	73.1202	3.9153	73.1202	3.5176	73.1202	3.9748	73.1202	3.4521
73.67	3.7979	73.67	3.7143	73.67	3.8725	73.67	3.579	73.67	3.9168	73.67	3.5162	73.67	3.9766	73.67	3.4503
74.2197	3.799	74.2197	3.7128	74.2197	3.8739	74.2197	3.5775	74.2197	3.9183	74.2197	3.5149	74.2197	3.9786	74.2197	3.4486
74.7695	3.8002	74.7695	3.7111	74.7695	3.8755	74.7695	3.5763	74.7695	3.9197	74.7695	3.5137	74.7695	3.9805	74.7695	3.4471
75.3193	3.8018	75.3193	3.7095	75.3193	3.8773	75.3193	3.5753	75.3193	3.9216	75.3193	3.5125	75.3193	3.9822	75.3193	3.4458
75.8691	3.8029	75.8691	3.7081	75.8691	3.8788	75.8691	3.5738	75.8691	3.9232	75.8691	3.5114	75.8691	3.9837	75.8691	3.4446
76.4188	3.8047	76.4188	3.7069	76.4188	3.8802	76.4188	3.5723	76.4188	3.925	76.4188	3.5098	76.4188	3.985	76.4188	3.443
76.9686	3.8061	76.9686	3.7052	76.9686	3.8818	76.9686	3.5709	76.9686	3.9271	76.9686	3.5085	76.9686	3.9869	76.9686	3.4413
77.5184	3.8074	77.5184	3.7035	77.5184	3.8832	77.5184	3.5694	77.5184	3.9289	77.5184	3.5073	77.5184	3.9888	77.5184	3.4397
78.0682	3.8092	78.0682	3.7023	78.0682	3.8846	78.0682	3.5681	78.0682	3.9302	78.0682	3.506	78.0682	3.9909	78.0682	3.4378
78.6179	3.8105	78.6179	3.7007	78.6179	3.8863	78.6179	3.5671	78.6179	3.9321	78.6179	3.5045	78.6179	3.9931	78.6179	3.436
79.1677	3.812	79.1677	3.6995	79.1677	3.8879	79.1677	3.566	79.1677	3.9339	79.1677	3.5032	79.1677	3.9954	79.1677	3.4342
79.7175	3.8137	79.7175	3.6978	79.7175	3.8895	79.7175	3.5648	79.7175	3.9352	79.7175	3.5018	79.7175	3.9972	79.7175	3.4322
80.2673	3.8153	80.2673	3.6961	80.2673	3.891	80.2673	3.5637	80.2673	3.937	80.2673	3.5003	80.2673	3.999	80.2673	3.4299
80.817	3.8165	80.817	3.6948	80.817	3.8923	80.817	3.5626	80.817	3.9391	80.817	3.4991	80.817	4.0007	80.817	3.428
81.3668	3.8184	81.3668	3.6934	81.3668	3.8938	81.3668	3.5612	81.3668	3.941	81.3668	3.4977	81.3668	4.0023	81.3668	3.4263
81.9166	3.8199	81.9166	3.692	81.9166	3.8955	81.9166	3.5596	81.9166	3.9428	81.9166	3.4962	81.9166	4.0045	81.9166	3.4245
82.4664	3.821	82.4664	3.6906	82.4664	3.8971	82.4664	3.5583	82.4664	3.9445	82.4664	3.4948	82.4664	4.0065	82.4664	3.4227
83.0161	3.823	83.0161	3.6891	83.0161	3.8988	83.0161	3.5568	83.0161	3.9461	83.0161	3.4934	83.0161	4.0082	83.0161	3.4211
83.5659	3.8244	83.5659	3.688	83.5659	3.9004	83.5659	3.5556	83.5659	3.9478	83.5659	3.492	83.5659	4.0102	83.5659	3.4189
84.1157	3.8261	84.1157	3.6861	84.1157	3.9026	84.1157	3.5543	84.1157	3.9496	84.1157	3.4909	84.1157	4.0123	84.1157	3.4168
84.6655	3.8275	84.6655	3.6847	84.6655	3.9047	84.6655	3.5528	84.6655	3.9515	84.6655	3.4895	84.6655	4.0142	84.6655	3.4147
85.2152	3.8289	85.2152	3.6833	85.2152	3.9068	85.2152	3.5511	85.2152	3.9535	85.2152	3.4879	85.2152	4.0162	85.2152	3.4126
85.765	3.8309	85.765	3.682	85.765	3.9092	85.765	3.5496	85.765	3.9551	85.765	3.4864	85.765	4.0186	85.765	3.4105
86.3148	3.8325	86.3148	3.6804	86.3148	3.9113	86.3148	3.5486	86.3148	3.957	86.3148	3.4852	86.3148	4.0207	86.3148	3.4087
86.8646	3.8343	86.8646	3.6789	86.8646	3.9137	86.8646	3.5474	86.8646	3.9589	86.8646	3.4836	86.8646	4.0227	86.8646	3.4069
87.4143	3.836	87.4143	3.6775	87.4143	3.9158	87.4143	3.5459	87.4143	3.9607	87.4143	3.482	87.4143	4.0254	87.4143	3.4047
87.9641	3.8379	87.9641	3.6762	87.9641	3.9178	87.9641	3.5445	87.9641	3.9627	87.9641	3.4805	87.9641	4.0272	87.9641	3.4026
88.5139	3.8393	88.5139	3.675	88.5139	3.92	88.5139	3.5431	88.5139	3.9644	88.5139	3.479	88.5139	4.0293	88.5139	3.4006
89.0637	3.841	89.0637	3.6733	89.0637	3.9222	89.0637	3.5418	89.0637	3.966	89.0637	3.4773	89.0637	4.0315	89.0637	3.398
89.6135	3.8432	89.6135	3.672	89.6135	3.9242	89.6135	3.5406	89.6135	3.9675	89.6135	3.4758	89.6135	4.0336	89.6135	3.3959
90.1632	3.8447	90.1632	3.6709	90.1632	3.9263	90.1632	3.539	90.1632	3.969	90.1632	3.4743	90.1632	4.0356	90.1632	3.3933
90.713	3.8464	90.713	3.6694	90.713	3.9284	90.713	3.5375	90.713	3.9707	90.713	3.4728	90.713	4.0378	90.713	3.3908
91.2628	3.8487	91.2628	3.6677	91.2628	3.9305	91.2628	3.536	91.2628	3.9727	91.2628	3.4711	91.2628	4.04	91.2628	3.3886
91.8126	3.8503	91.8126	3.6666	91.8126	3.9327	91.8126	3.5344	91.8126	3.9748	91.8126	3.4697	91.8126	4.042	91.8126	3.3864
92.3623	3.8523	92.3623	3.6654	92.3623	3.9347	92.3623	3.5325	92.3623	3.9769	92.3623	3.4677	92.3623	4.0441	92.3623	3.3842
92.9121	3.8539	92.9121	3.664	92.9121	3.9368	92.9121	3.5307	92.9121	3.979	92.9121	3.4659	92.9121	4.0467	92.9121	3.3817
93.4619	3.8557	93.4619	3.6624	93.4619	3.9389	93.4619	3.5288	93.4619	3.9809	93.4619	3.4644	93.4619	4.0489	93.4619	3.3788
94.0117	3.8574	94.0117	3.6609	94.0117	3.9406	94.0117	3.5273	94.0117	3.983	94.0117	3.4629	94.0117	4.0512	94.0117	3.3756
94.5614	3.8593	94.5614	3.6596	94.5614	3.9424	94.5614	3.526	94.5614	3.9849	94.5614	3.4608	94.5614	4.0533	94.5614	3.3726
95.1112	3.8615	95.1112	3.6579	95.1112	3.9444	95.1112	3.5245	95.1112	3.9867	95.1112	3.4591	95.1112	4.0554	95.1112	3.3697
95.661	3.8638	95.661	3.6565	95.661	3.9466	95.661	3.5227	95.661	3.9887	95.661	3.4575	95.661	4.058	95.661	3.367
96.2108	3.8659	96.2108	3.655	96.2108	3.9489	96.2108	3.5212	96.2108	3.9907	96.2108	3.4561	96.2108	4.0599	96.2108	3.3643
96.7605	3.8681	96.7605	3.6537	96.7605	3.9508	96.7605	3.5196	96.7605	3.9929	96.7605	3.4545	96.7605	4.0623	96.7605	3.3616
97.3103	3.87	97.3103	3.6522	97.3103	3.9529	97.3103	3.5184	97.3103	3.995	97.3103	3.4525	97.3103	4.0648	97.3103	3.359
97.8601	3.872	97.8601	3.6505	97.8601	3.9552	97.8601	3.5172	97.8601	3.9971	97.8601	3.4509	97.8601	4.0672	97.8601	3.356
98.4099	3.8745	98.4099	3.6489	98.4099	3.9572	98.4099	3.5156	98.4099	3.999	98.4099	3.4489	98.4099	4.0695	98.4099	3.3531
98.9596	3.8765	98.9596	3.6475	98.9596	3.9589	98.9596	3.5141	98.9596	4.001	98.9596	3.4467	98.9596	4.0717	98.9596	3.3503
99.5094	3.8788	99.5094	3.6461	99.5094	3.9609	99.5094	3.513	99.5094	4.0029	99.5094	3.4448	99.5094	4.0741	99.5094	3.3473
100.059	3.8808	100.059	3.6451	100.059	3.9631	100.059	3.5116	100.059	4.0049	100.059	3.4432	100.059	4.0764	100.059	3.3442
100.609	3.883	100.609	3.6437	100.609	3.9655	100.609	3.5097	100.609	4.0072	100.609	3.4411	100.609	4.0786	100.609	3.3409
101.159	3.8849	101.159	3.6421	101.159	3.9676	101.159	3.508	101.159	4.0091	101.159	3.4391	101.159	4.081	101.159	3.3378
101.709	3.8873	101.709	3.6406	101.709	3.9696	101.709	3.5061	101.709	4.0111	101.709	3.4373	101.709	4.0831	101.709	3.3345
102.258	3.8894	102.258	3.6392	102.258	3.9715	102.258	3.5041	102.258	4.013	102.258	3.4353	102.258	4.0853	102.258	3.3311
102.808	3.8917	102.808	3.6376	102.808	3.9737	102.808	3.5024	102.808	4.0148	102.808	3.4332	102.808	4.0876	102.808	3.3276
103.358	3.894	103.358	3.6361	103.358	3.9761	103.358	3.5006	103.358	4.0168	103.358	3.4312	103.358	4.09	103.358	3.3242
103.908	3.8962	103.908	3.6347	103.908	3.978	103.908	3.4988	103.908	4.019	103.908	3.4291	103.908	4.0927	103.908	3.3207
104.536	3.8983	104.457	3.6331	104.457	3.9803	104.457	3.4971	104.457	4.0216	104.457	3.4269	104.457	4.0953	104.457	3.3168
105.086	3.901	105.007	3.6316	105.007	3.982	105.007	3.4957	105.007	4.0237	105.007	3.4249	105.007	4.0976	105.007	3.3127
105.557	3.9031	105.557	3.6302	105.557	3.984	105.557	3.4938	105.557	4.0256	105.557	3.4228	105.557	4.1002	105.557	3.3088
106.107	3.9058	106.107	3.6283	106.107	3.9864	106.107	3.4917	106.107	4.0282	106.107	3.4205	106.107	4.1028	106.107	3.3046
106.657	3.908	106.657	3.6269	106.657	3.9884	106.657	3.4902	106.657	4.0305	106.657	3.4181	106.657	4.1053	106.657	3.3001
107.206	3.9104	107.206	3.6252	107.206	3.991	107.206	3.4882	107.206	4.0325	107.206	3.4157	107.206	4.1079	107.206	3.2958
107.756	3.9125	107.756	3.6235	107.756	3.9936	107.756	3.4862	107.756	4.0347	107.756	3.4132	107.756	4.1103	107.756	3.2917
108.384	3.9149	108.306	3.622	108.306	3.9958	108.306	3.4843	108.306	4.037	108.306	3.4112	108.306	4.1129	108.306	3.2876
108.856	3.9174	108.856	3.6203	108.856	3.9983	108.856	3.4822	108.856	4.0391	108.856	3.4087	108.856	4.1154	108.856	3.2835
109.405	3.92	109.405	3.6192	109.405	4.0009	109.405	3.4801	109.405	4.0413	109.405	3.4062	109.405	4.1177	109.405	3.2794
109.955	3.9222	109.955	3.6176	109.955	4.0033	109.955	3.4783	109.955	4.0435	109.955	3.4039	109.955	4.1202	109.955	3.2748
110.505	3.9247	110.505	3.6162	110.505	4.0053	110.505	3.4763	110.505	4.0458	110.505	3.4015	110.505	4.1225	110.505	3.27
111.055	3.9267	111.055	3.6145	111.055	4.0074	111.055	3.4741	111.055	4.048	111.055	3.399	111.055	4.125	111.055	3.2651
111.683	3.9292	111.604	3.6131	111.604	4.0097	111.604	3.4721	111.604	4.0505	111.604	3.3964	111.604	4.1276	111.604	3.2603
112.154	3.9317	112.154	3.6117	112.154	4.012	112.154	3.47	112.154	4.0525	112.154	3.3938	112.154	4.1302	112.154	3.2554
112.783	3.934	112.704	3.61	112.704	4.0142	112.704	3.4679	112.704	4.0548	112.704	3.3912	112.704	4.1322	112.704	3.2506
113.254	3.9366	113.254	3.6083	113.254	4.0168	113.254	3.4657	113.254	4.0572	113.254	3.3882	113.254	4.1348	113.254	3.2456
113.804	3.9396	113.804	3.6068	113.804	4.0194	113.804	3.4636	113.804	4.0593	113.804	3.3856	113.804	4.1375	113.804	3.2404
114.353	3.9422	114.353	3.6051	114.353	4.0217	114.353	3.4618	114.353	4.0614	114.353	3.3829	114.353	4.1403	114.353	3.2347
114.982	3.9447	114.903	3.6038	114.903	4.0238	114.903	3.4593	114.903	4.0638	114.903	3.38	114.903	4.1434	114.903	3.229
115.453	3.9473	115.453	3.6018	115.453	4.0262	115.453	3.457	115.453	4.0661	115.453	3.3768	115.453	4.1459	115.453	3.2229
116.081	3.9501	116.003	3.6007	116.003	4.0286	116.003	3.4548	116.003	4.0684	116.003	3.3736	116.003	4.1482	116.003	3.2169
116.631	3.9529	116.552	3.599	116.552	4.0308	116.552	3.4526	116.552	4.071	116.552	3.3705	116.552	4.1507	116.552	3.2108
117.181	3.9557	117.102	3.5973	117.102	4.0334	117.102	3.4502	117.102	4.0735	117.102	3.3674	117.102	4.1532	117.102	3.2046
117.731	3.958	117.652	3.5956	117.652	4.0358	117.652	3.4481	117.652	4.076	117.652	3.3644	117.652	4.1556	117.652	3.1985
118.28	3.9611	118.202	3.5938	118.202	4.0384	118.202	3.4459	118.202	4.0784	118.202	3.3617	118.202	4.1581	118.202	3.1923
118.752	3.9638	118.752	3.5922	118.752	4.0408	118.752	3.4431	118.752	4.0808	118.752	3.3586	118.752	4.1607	118.752	3.1859
119.301	3.9664	119.301	3.5906	119.301	4.0431	119.301	3.4407	119.301	4.0831	119.301	3.3552	119.301	4.1638	119.301	3.1794
119.93	3.9689	119.851	3.5888	119.851	4.0454	119.851	3.4385	119.851	4.0857	119.851	3.3516	119.851	4.1667	119.851	3.1729
120.401	3.9715	120.401	3.5871	120.401	4.048	120.401	3.4359	120.401	4.0884	120.401	3.348	120.401	4.1692	120.401	3.1661
121.029	3.9741	121.029	3.5858	121.029	4.0508	121.029	3.4333	121.029	4.091	121.029	3.3444	121.029	4.1719	121.029	3.1585
121.5	3.9766	121.5	3.5841	121.5	4.0534	121.5	3.4307	121.5	4.0936	121.5	3.3409	121.5	4.1744	121.5	3.151
122.129	3.9797	122.05	3.5821	122.05	4.0559	122.05	3.4276	122.05	4.0967	122.05	3.3374	122.05	4.1769	122.05	3.1437
122.679	3.982	122.6	3.5806	122.6	4.0583	122.6	3.4249	122.6	4.0988	122.6	3.3338	122.6	4.1795	122.6	3.1352
123.228	3.9847	123.15	3.5787	123.15	4.0605	123.15	3.4224	123.15	4.1013	123.15	3.3301	123.15	4.1822	123.15	3.1276
123.778	3.9872	123.7	3.5772	123.7	4.0628	123.7	3.4196	123.7	4.1038	123.7	3.3261	123.7	4.1849	123.7	3.1194
124.328	3.9903	124.249	3.575	124.249	4.0654	124.249	3.4172	124.249	4.1058	124.249	3.3218	124.249	4.1881	124.249	3.1108
124.799	3.9926	124.799	3.5736	124.799	4.068	124.799	3.4144	124.799	4.1085	124.799	3.3178	124.799	4.1909	124.799	3.1019
125.427	3.9954	125.349	3.5716	125.349	4.0706	125.349	3.4115	125.349	4.1107	125.349	3.3139	125.349	4.1934	125.349	3.0933
125.977	3.9979	125.899	3.5699	125.899	4.0735	125.899	3.4087	125.899	4.1127	125.899	3.3097	125.899	4.1958	125.899	3.0845
126.527	4.0007	126.448	3.5685	126.448	4.0762	126.448	3.4055	126.448	4.1149	126.448	3.3059	126.448	4.1986	126.448	3.0755
126.998	4.0031	126.998	3.5666	126.998	4.0788	126.998	3.4021	126.998	4.1173	126.998	3.3016	126.998	4.2016	126.998	3.0661
127.627	4.0061	127.548	3.5648	127.548	4.0819	127.548	3.3992	127.548	4.1201	127.548	3.297	127.548	4.2043	127.548	3.0562
128.176	4.0086	128.098	3.5627	128.098	4.0844	128.098	3.3959	128.098	4.1223	128.098	3.292	128.098	4.2068	128.098	3.0458
128.726	4.0113	128.648	3.5614	128.648	4.0869	128.648	3.3921	128.648	4.1249	128.648	3.2868	128.648	4.2093	128.648	3.035
129.276	4.0135	129.197	3.5593	129.197	4.0894	129.197	3.3887	129.197	4.128	129.197	3.2823	129.197	4.2123	129.197	3.0244
129.826	4.016	129.826	3.5575	129.826	4.0921	129.826	3.3849	129.826	4.131	129.826	3.2774	129.826	4.2156	129.826	3.0136
130.375	4.0186	130.375	3.5556	130.375	4.0947	130.375	3.3812	130.375	4.1337	130.375	3.2725	130.375	4.2186	130.375	3.0023
130.925	4.0213	130.847	3.5541	130.847	4.097	130.847	3.378	130.847	4.1362	130.847	3.2675	130.847	4.2212	130.847	2.9904
131.475	4.0239	131.396	3.5519	131.396	4.0998	131.396	3.3752	131.396	4.1389	131.396	3.2621	131.396	4.2238	131.396	2.9782
132.025	4.0268	131.946	3.5499	131.946	4.102	131.946	3.3717	131.946	4.1418	131.946	3.2568	131.946	4.2266	131.946	2.965
132.575	4.0295	132.496	3.548	132.496	4.1045	132.496	3.3679	132.496	4.1447	132.496	3.2519	132.496	4.2294	132.496	2.9516
133.124	4.0321	133.046	3.5459	133.046	4.1074	133.046	3.3642	133.046	4.1475	133.046	3.2469	133.046	4.2322	133.046	2.9377
133.674	4.0344	133.596	3.544	133.596	4.1104	133.596	3.3605	133.596	4.1501	133.596	3.2413	133.596	4.2351	133.596	2.9231
134.224	4.0369	134.224	3.5418	134.224	4.1135	134.224	3.3567	134.224	4.1526	134.224	3.2355	134.224	4.2378	134.224	2.9087
134.774	4.0397	134.695	3.5403	134.695	4.1164	134.695	3.3524	134.695	4.1551	134.695	3.23	134.695	4.2408	134.695	2.8924
135.323	4.0422	135.323	3.5384	135.323	4.1192	135.323	3.3484	135.323	4.1577	135.323	3.2241	135.323	4.2443	135.323	2.8759
135.873	4.0445	135.795	3.5362	135.795	4.122	135.795	3.3441	135.795	4.1602	135.795	3.2179	135.795	4.2474	135.795	2.8591
136.423	4.0473	136.423	3.5341	136.423	4.1248	136.423	3.3402	136.423	4.1626	136.423	3.2116	136.423	4.2504	136.423	2.8416
136.973	4.0503	136.973	3.5324	136.973	4.1274	136.973	3.3362	136.973	4.1648	136.973	3.2052	136.973	4.2533	136.973	2.8241
137.522	4.053	137.522	3.5304	137.522	4.1299	137.522	3.3321	137.522	4.1672	137.522	3.1987	137.522	4.2559	137.522	2.8062
138.072	4.0557	138.072	3.5285	138.072	4.1325	138.072	3.3281	138.072	4.1698	138.072	3.192	138.072	4.259	138.072	2.7877
138.622	4.0582	138.544	3.5268	138.544	4.1352	138.544	3.3234	138.544	4.1724	138.544	3.1851	138.544	4.2618	138.544	2.7687
139.172	4.0609	139.172	3.5249	139.172	4.1377	139.172	3.3186	139.172	4.1749	139.172	3.1777	139.172	4.2645	139.172	2.7492
139.722	4.0634	139.643	3.5224	139.643	4.1405	139.643	3.3136	139.643	4.1774	139.643	3.1706	139.643	4.2672	139.643	2.7287
140.271	4.0661	140.271	3.5198	140.271	4.1434	140.271	3.3086	140.271	4.1799	140.271	3.1631	140.271	4.2703	140.271	2.7074
140.821	4.0687	140.821	3.5173	140.821	4.1464	140.821	3.3038	140.821	4.183	140.821	3.1555	140.821	4.2733	140.821	2.6849
141.371	4.0715	141.292	3.5156	141.292	4.1496	141.292	3.2989	141.292	4.1856	141.292	3.1477	141.292	4.2765	141.292	2.6621
141.921	4.0744	141.921	3.513	141.921	4.1525	141.921	3.2933	141.921	4.1881	141.921	3.1396	141.921	4.2795	141.921	2.6389
142.47	4.0772	142.47	3.5105	142.47	4.1551	142.47	3.2882	142.47	4.1909	142.47	3.1311	142.47	4.2825	142.47	2.6145
143.02	4.08	142.942	3.508	142.942	4.1577	142.942	3.2828	142.942	4.1937	142.942	3.1226	142.942	4.2859	142.942	2.5893
143.57	4.0828	143.491	3.5062	143.491	4.1603	143.491	3.2773	143.491	4.1964	143.491	3.1136	143.491	4.2889	143.491	2.5642
144.12	4.0858	144.12	3.5037	144.12	4.1631	144.12	3.2716	144.12	4.1992	144.12	3.1042	144.12	4.2918	144.12	2.5386
144.67	4.0884	144.591	3.5014	144.591	4.1661	144.591	3.2657	144.591	4.2019	144.591	3.0949	144.591	4.2946	144.591	2.5151
145.219	4.0912	145.219	3.4989	145.219	4.1688	145.219	3.2595	145.219	4.2044	145.219	3.0857	145.219	4.2974	144.862	2.5
145.769	4.0938	145.769	3.4964	145.769	4.1714	145.769	3.2533	145.769	4.2071	145.769	3.0765	145.75	4.3
146.319	4.0968	146.319	3.4938	146.319	4.1743	146.319	3.2468	146.319	4.2098	146.319	3.0668
146.869	4.0995	146.869	3.4913	146.869	4.1772	146.869	3.2399	146.869	4.2127	146.869	3.0564
147.418	4.1025	147.418	3.4883	147.418	4.1798	147.418	3.2329	147.418	4.2156	147.418	3.0457
147.968	4.1059	147.968	3.4857	147.968	4.1823	147.968	3.226	147.968	4.2184	147.968	3.035
148.518	4.1088	148.518	3.4829	148.518	4.1851	148.518	3.2191	148.518	4.2208	148.518	3.024
149.068	4.1118	149.068	3.4801	149.068	4.1885	149.068	3.2111	149.068	4.2235	149.068	3.0122
149.618	4.1143	149.618	3.4767	149.618	4.191	149.618	3.2033	149.618	4.2262	149.618	2.9994
150.167	4.1174	150.089	3.4738	150.089	4.1936	150.089	3.1951	150.089	4.229	150.089	2.9864
150.717	4.1203	150.717	3.4702	150.717	4.1965	150.717	3.1866	150.717	4.2316	150.717	2.9728
151.267	4.1234	151.267	3.4673	151.267	4.1996	151.267	3.1778	151.267	4.2341	151.267	2.9588
151.817	4.1267	151.817	3.464	151.817	4.2026	151.817	3.1689	151.817	4.2371	151.817	2.9445
152.366	4.1299	152.288	3.4608	152.288	4.2064	152.288	3.1592	152.288	4.2401	152.288	2.93
152.916	4.133	152.838	3.4572	152.838	4.2093	152.838	3.1491	152.838	4.2429	152.838	2.9148
153.466	4.1358	153.466	3.4532	153.466	4.2122	153.466	3.1389	153.466	4.2459	153.466	2.8984
154.016	4.1392	153.937	3.4491	153.937	4.215	153.937	3.1285	153.937	4.2484	153.937	2.8812
154.566	4.1422	154.566	3.4453	154.566	4.218	154.566	3.1178	154.566	4.2511	154.566	2.8632
155.115	4.1457	155.037	3.4409	155.037	4.2211	155.037	3.1069	155.037	4.2539	155.037	2.8446
155.665	4.1488	155.665	3.4364	155.665	4.2242	155.665	3.0947	155.665	4.2566	155.665	2.8257
156.215	4.1516	156.215	3.4316	156.215	4.2272	156.215	3.0822	156.215	4.2596	156.215	2.8053
156.765	4.1547	156.765	3.427	156.765	4.2302	156.765	3.0687	156.765	4.2628	156.765	2.7842
157.314	4.1583	157.314	3.4217	157.314	4.233	157.314	3.0542	157.314	4.2658	157.314	2.7624
157.864	4.1619	157.864	3.4161	157.864	4.2359	157.864	3.039	157.864	4.2687	157.864	2.7399
158.414	4.1647	158.414	3.4108	158.414	4.2392	158.414	3.0233	158.414	4.2716	158.414	2.7167
158.964	4.1678	158.964	3.4049	158.964	4.2424	158.964	3.0075	158.964	4.2743	158.964	2.6928
159.514	4.1709	159.514	3.3989	159.514	4.2457	159.514	2.9901	159.514	4.2771	159.514	2.6673
160.063	4.1743	160.063	3.3922	160.063	4.249	160.063	2.9718	160.063	4.2803	160.063	2.6407
160.613	4.1777	160.613	3.3848	160.613	4.252	160.613	2.9525	160.613	4.2834	160.613	2.6134
161.163	4.1809	161.163	3.3767	161.163	4.2552	161.163	2.932	161.163	4.2862	161.163	2.5852
161.713	4.1848	161.713	3.3687	161.713	4.2585	161.713	2.9105	161.713	4.289	161.713	2.5572
162.262	4.1879	162.262	3.3597	162.262	4.2614	162.262	2.8879	162.262	4.2921	162.262	2.5282
162.812	4.1916	162.812	3.3502	162.812	4.2647	162.812	2.8636	162.812	4.295	162.812	2.5047
163.362	4.1955	163.362	3.3402	163.362	4.2674	163.362	2.8376	163.362	4.2976	163.218	2.5
163.912	4.1994	163.912	3.3295	163.912	4.2707	163.912	2.8106	163.715	4.3
164.462	4.2036	164.462	3.3174	164.462	4.274	164.462	2.7822
165.011	4.2071	165.011	3.3047	165.011	4.2772	165.011	2.7526
165.561	4.2113	165.561	3.2913	165.561	4.2805	165.561	2.7219
166.111	4.2152	166.111	3.2764	166.111	4.2838	166.111	2.6884
166.661	4.2189	166.661	3.2605	166.661	4.2871	166.661	2.6548
167.21	4.2228	167.21	3.2431	167.21	4.2899	167.21	2.6191
167.76	4.2265	167.76	3.2234	167.76	4.293	167.76	2.5826
168.31	4.2304	168.31	3.202	168.31	4.2963	168.31	2.5457
168.86	4.2343	168.86	3.1782	168.86	4.2992	168.86	2.513
169.41	4.238	169.41	3.1506	169.486	4.3	169.589	2.5
169.959	4.2417	169.959	3.1197
170.509	4.2456	170.509	3.0858
171.059	4.2494	171.059	3.047
171.609	4.2533	171.609	3.0047
172.158	4.2573	172.158	2.9598
172.708	4.2615	172.708	2.9103
173.258	4.2656	173.258	2.8578
173.808	4.2696	173.808	2.8038
174.357	4.2733	174.357	2.7497
174.907	4.277	174.907	2.6935
175.457	4.2817	175.457	2.638
176.007	4.286	176.007	2.5846
176.557	4.2908	176.557	2.5308
177.106	4.295	176.871	2.5
177.656	4.299
177.735	4.3

## Sheet: Figure 4h
	Specific capacity mA h-1
Cycle number	LASE	RSE	ASE
1	183.691	181.152	173.212
2	183.512	181.438	173.534
3	183.476	181.76	174.392
4	182.833	181.509	173.927
5	182.761	180.401	172.711
6	174.642	166.237	152.361
7	173.212	168.062	152.146
8	174.642	167.561	151.538
9	174.678	167.06	149.893
10	174.821	167.632	149.571
11	167.239	151.216	122.461
12	168.169	149.893	122.031
13	166.667	151.288	122.139
14	166.059	147.532	121.316
15	164.843	147.532	121.602
16	144.099	132.547	103.541
17	144.027	131.938	103.29
18	143.598	131.903	102.504
19	143.133	130.722	102.074
20	142.775	129.149	100.93
21	182.547	180.293	169.278
22	182.94	179.363	169.027
23	182.26	179.435	168.383
24	182.582	179.113	168.634
25	182.439	179.649	168.526

## Sheet: Figure 4g
	LASE	ASE	RSE
Cycle number	Specific Capacity/mAh g-1	Specific Capacity/mAh g-1	Specific Capacity/mAh g-1
1	140.779	141.106	130.078
2	141.878	141.16	130.245
3	142.967	141.213	130.397
4	143.201	141.263	130.53
5	143.43	141.309	130.645
6	143.419	141.352	130.743
7	143.407	141.393	130.824
8	143.407	141.431	130.887
9	143.428	141.466	130.933
10	143.966	141.499	130.96
11	144.484	141.529	130.971
12	144.63	141.556	130.963
13	144.749	141.579	130.938
14	144.445	141.6	130.895
15	144.151	141.619	130.836
16	143.987	141.68	130.758
17	143.837	141.548	130.392
18	143.837	141.487	130.176
19	143.819	141.464	129.964
20	143.608	141.442	129.767
21	143.428	141.408	129.608
22	143.515	141.379	129.469
23	143.586	141.374	129.353
24	143.528	141.392	129.229
25	143.469	141.43	129.083
26	143.398	141.479	128.948
27	143.292	141.537	128.833
28	142.941	141.59	128.664
29	142.613	141.624	128.533
30	142.427	141.645	128.415
31	142.324	141.652	128.238
32	142.705	141.651	128.056
33	142.963	141.63	127.898
34	142.583	141.573	127.717
35	142.262	141.486	127.555
36	142.227	141.364	127.42
37	142.249	141.177	127.242
38	142.536	140.974	127.093
39	142.667	140.795	126.964
40	142.142	140.628	126.795
41	141.766	140.469	126.691
42	141.994	140.312	126.573
43	142.199	140.165	126.442
44	142.316	140.031	126.355
45	142.305	139.906	126.233
46	141.837	139.774	126.059
47	141.517	139.64	125.831
48	141.692	139.503	125.664
49	141.82	139.372	125.466
50	141.797	139.243	125.251
51	141.693	139.119	125.071
52	141.348	139.007	124.845
53	141.217	138.885	124.562
54	141.697	138.742	124.32
55	141.94	138.594	124.047
56	141.542	138.448	123.737
57	141.191	138.301	123.406
58	140.957	138.158	123.063
59	140.865	138.034	122.719
60	141.122	137.93	122.417
61	141.279	137.843	122.028
62	141.203	137.715	121.709
63	141.121	137.581	121.464
64	141.021	137.452	121.422
65	140.871	137.31	121.317
66	140.614	137.199	120.922
67	140.369	137.114	120.605
68	140.147	137.086	119.831
69	139.974	137.044	119.021
70	139.898	136.965	118.353
71	139.865	136.837	117.828
72	139.912	136.674	117.349
73	139.801	136.483	116.847
74	139.409	136.265	116.22
75	139.203	136.048	115.903
76	139.315	135.84	115.65
77	139.444	135.629	115.227
78	139.601	135.419	114.645
79	139.629	135.22	114.001
80	139.453	135.022	113.377
81	139.398	134.806	112.602
82	139.521	134.553	111.474
83	139.571	134.28	110.63
84	139.519	133.999	109.952
85	139.398	133.74	109.652
86	139.181	133.516	109.426
87	139.179	133.272	109.34
88	139.459	133.051	109.22
89	139.527	132.841	109.216
90	139.322	132.641	109.169
91	139.12	132.441	109.022
92	138.921	132.207	108.874
93	138.916	132.047	108.723
94	139.138	131.928	108.551
95	139.151	131.845	108.433
96	138.929	131.822	107.95
97	138.814	131.791	107.612
98	138.814	131.724	106.969
99	138.906	131.585	106.701
100	139.093	131.431	106.624
101	138.981	131.248	106.426
102	138.572	131.053	106.194
103	138.41	130.835	105.901
104	138.487	130.606	105.767
105	138.602	130.372	105.562
106	138.755	130.119	104.866
107	138.537	129.887	104.084
108	137.994	129.687	103.457
109	137.82	129.538	102.613
110	137.96	129.415	101.802
111	137.876	129.306	100.843
112	137.607	129.217	100.198
113	137.23	129.156	99.7372
114	136.769	129.101	99.2581
115	136.627	129.071	98.8512
116	136.726	129.048	98.3581
117	136.534	128.988	97.5721
118	136.13	128.962	96.8186
119	135.903	128.917	96.3593
120	135.798	128.881	95.8314
121	135.707	128.819	94.9477
122	135.624	128.742	93.8988
123	135.519	128.698	92.7674
124	135.395	128.643	91.5523
125	135.4	128.593	90.2535
126	135.481	128.542	88.8721
127	135.42	128.486	87.407
128	135.273	128.422	85.8581
129	135.135	128.348	84.2267
130	135	128.25	82.5128
131	134.999	128.116	80.7151
132	135.069	127.957	78.8337
133	135.201	127.778	76.8698
134	135.365	127.606	74.8221
135	135.258	127.434	72.6907
136	135.019	127.288	70.4767
137	134.755	127.151
138	134.48	127.005
139	134.266	126.879
140	134.079	126.756
141	133.921	126.649
142	133.774	126.556
143	133.923	126.492
144	134.192	126.45
145	134.255	126.437
146	134.237	126.442
147	134.105	126.443
148	133.929	126.43
149	133.927	126.391
150	133.985	126.329
151	134.162	126.235
152	134.378	126.133
153	134.638	125.992
154	134.914	125.823
155	134.734	125.635
156	134.419	125.424
157	134.553	125.264
158	134.817	125.138
159	134.766	125.037
160	134.631	124.945
161	134.469	124.823
162	134.3	124.676
163	134.036	124.537
164	133.749	124.387
165	133.741	124.217
166	133.793	124.033
167	133.715	123.834
168	133.609	123.662
169	133.303	123.499
170	132.958	123.342
171	133.056	123.165
172	133.231	122.974
173	133.306	122.826
174	133.364	122.697
175	133.352	122.592
176	133.328	122.481
177	132.791	122.371
178	132.183	122.248
179	132.179	122.083
180	132.249	121.864
181	131.956	121.538
182	131.623	121.231
183	131.364	120.595
184	131.113	120.033
185	131.013	119.793
186	130.924	119.538
187	130.962	119.031
188	131.009	118.505
189	130.764	118.074
190	130.501	117.74
191	130.084	117.385
192	129.657	116.778
193	129.628	116.151
194	129.616	115.503
195	128.936	114.837
196	128.235	114.051
197	128.278	112.279
198	128.336	111.667
199	128.395	110.572
200	128.453	110.036
