# Supplementary material for: An anisotropic strategy for developing polymer electrolytes endowing lithium metal batteries with electrochemo-mechanically stable interface
Source: Nat Commun. 2025 Apr 16;16:3626. doi: 10.1038/s41467-025-58916-x (PMC12003723; doi:10.1038/s41467-025-58916-x)
Supplement: Supplementary file 5 — Source Data [file 41467_2025_58916_MOESM5_ESM.zip › Figure 5.xlsx]

## Sheet: Sheet1
	ASE	RSE
Pore size	Intrusion volume	Intrusion volume
nm	ml/g	ml/g
5.48185	3.32996e-06	3.26699e-06
6.03018	4.09057e-06	3.98236e-06
7.23723	5.79782e-06	5.2528e-06
9.05891	8.61133e-06	7.61249e-06
11.0501	1.16035e-05	1.10277e-05
13.7308	1.43409e-05	1.52678e-05
17.1049	1.89778e-05	2.01008e-05
18.8976	2.29878e-05	2.20881e-05
19.9367	2.55564e-05	2.54919e-05
21.0967	2.74855e-05	3.00095e-05
23.4145	3.49795e-05	3.71444e-05
26.293	3.97612e-05	3.85661e-05
32.4054	4.50256e-05	4.315e-05
40.2746	5.13265e-05	4.96908e-05
50.3367	6.04225e-05	5.70816e-05
55.7711	6.99973e-05	6.342e-05
62.501	7.3364e-05	6.8458e-05
69.0329	7.59442e-05	7.30874e-05
77.1708	7.86949e-05	7.7253e-05
95.3505	8.88251e-05	8.46053e-05
120.956	0.000100259	9.20244e-05
151.03	0.000112687	0.000101404
183.152	0.000130279	0.00011451
226.846	0.000142842	0.000122431
283.641	0.000151297	0.000126687
349.057	0.000161282	0.00013375
432.038	0.00017486	0.000145948
550.634	0.000188267	0.000158123
675.311	0.000212914	0.000177309
832.439	0.000233594	0.000192582
1052.15	0.000229765	0.000174964
1312.35	0.000197705	0.000138999
1604.33	0.000201293	0.000135575
2048.55	0.000162016	0.000104947
2480.72	0.000136443	9.93202e-05
2890.12	0.000140554	0.000115494
3417.25	0.000265701	0.000220394
3790.26	0.000312908	0.000265261
4841.6	0.00038252	0.000325499
5117.35	0.000432801	0.000375885
5565.6	0.00050432	0.000452492
6038.38	0.00065288	0.000621045
6090.74	0.00112	0.000987492
6586.44	0.00278	0.00198
7244.24	0.00385	0.00279
8055.59	0.0031	0.00263
9062.03	0.00101	0.00127
10066.5	0.000405753	0.000913963
11325.8	0.000190937	0.000611309
12492.8	0.000111626	0.000441408
13927.5	7.48252e-05	0.000341201
15454.2	2.36034e-05	0.000281773
17291.5	4.73929e-07	0.000219055
19105.4	0	0.000179204
21361.5	0	9.90671e-05
24215.8	0	8.68326e-05
25941.6	0	6.84966e-05
27933.9	0	2.66685e-06
30286.2	0	9.30016e-05
36363.6	0	0.000467309
45480.5	0	0.000556915
51986.2	0	0

## Sheet: Li-SN
Li1 Li -0.00000 0.00000 0.11931 0.00000 Uiso 1.00
Li2 Li 0.33333 0.16667 0.24803 0.00000 Uiso 1.00
Li3 Li 0.16667 0.33333 0.37674 0.00000 Uiso 1.00
Li4 Li 0.00000 0.00000 0.50546 0.00000 Uiso 1.00
Li5 Li 0.33333 0.16667 0.05495 0.00000 Uiso 1.00
Li6 Li 0.16667 0.33333 0.18367 0.00000 Uiso 1.00
Li7 Li -0.00000 0.00000 0.31238 0.00000 Uiso 1.00
Li8 Li 0.33333 0.16667 0.44110 0.00000 Uiso 1.00
Li9 Li 0.50000 -0.00000 0.11931 0.00000 Uiso 1.00
Li10 Li 0.83333 0.16667 0.24803 0.00000 Uiso 1.00
Li11 Li 0.66667 0.33333 0.37674 0.00000 Uiso 1.00
Li12 Li 0.50000 -0.00000 0.50546 0.00000 Uiso 1.00
Li13 Li 0.83333 0.16667 0.05495 0.00000 Uiso 1.00
Li14 Li 0.66667 0.33333 0.18367 0.00000 Uiso 1.00
Li15 Li 0.50000 -0.00000 0.31238 0.00000 Uiso 1.00
Li16 Li 0.83333 0.16667 0.44110 0.00000 Uiso 1.00
Li17 Li -0.00000 0.50000 0.11931 0.00000 Uiso 1.00
Li18 Li 0.33333 0.66667 0.24803 0.00000 Uiso 1.00
Li19 Li 0.16667 0.83333 0.37674 0.00000 Uiso 1.00
Li20 Li 0.00000 0.50000 0.50546 0.00000 Uiso 1.00
Li21 Li 0.33333 0.66667 0.05495 0.00000 Uiso 1.00
Li22 Li 0.16667 0.83333 0.18367 0.00000 Uiso 1.00
Li23 Li -0.00000 0.50000 0.31238 0.00000 Uiso 1.00
Li24 Li 0.33333 0.66667 0.44110 0.00000 Uiso 1.00
Li25 Li 0.50000 0.50000 0.11931 0.00000 Uiso 1.00
Li26 Li 0.83333 0.66667 0.24803 0.00000 Uiso 1.00
Li27 Li 0.66667 0.83333 0.37674 0.00000 Uiso 1.00
Li28 Li 0.50000 0.50000 0.50546 0.00000 Uiso 1.00
Li29 Li 0.83333 0.66667 0.05495 0.00000 Uiso 1.00
Li30 Li 0.66667 0.83333 0.18367 0.00000 Uiso 1.00
Li31 Li 0.50000 0.50000 0.31238 0.00000 Uiso 1.00
Li32 Li 0.83333 0.66667 0.44110 0.00000 Uiso 1.00
C33 C 0.51323 0.50472 0.60824 0.00000 Uiso 1.00
C34 C 0.37550 0.44885 0.63537 0.00000 Uiso 1.00
N35 N 0.26656 0.40482 0.65689 0.00000 Uiso 1.00
H36 H 0.58266 0.52859 0.65550 0.00000 Uiso 1.00
H37 H 0.54190 0.59786 0.57653 0.00000 Uiso 1.00
H38 H 0.51942 0.43006 0.57223 0.00000 Uiso 1.00

## Sheet: LLZO-SN
O1 0.01190 0.01710 0.01420 0.00070 0.00010 0.00270
O2 0.02010 0.01530 0.01410 0.00080 0.00150 0.00140
O5 0.01190 0.01710 0.01420 0.00070 -0.00010 -0.00270
O6 0.02010 0.01530 0.01410 0.00080 -0.00150 -0.00140
O9 0.01190 0.01710 0.01420 -0.00070 0.00010 -0.00270
O10 0.02010 0.01530 0.01410 -0.00080 0.00150 -0.00140
O13 0.01190 0.01710 0.01420 -0.00070 -0.00010 0.00270
O14 0.02010 0.01530 0.01410 -0.00080 -0.00150 0.00140
O17 0.01420 0.01190 0.01710 0.00010 0.00270 0.00070
O18 0.01410 0.02010 0.01530 0.00150 0.00140 0.00080
O21 0.01420 0.01190 0.01710 -0.00010 -0.00270 0.00070
O22 0.01410 0.02010 0.01530 -0.00150 -0.00140 0.00080
O25 0.01420 0.01190 0.01710 0.00010 -0.00270 -0.00070
O26 0.01410 0.02010 0.01530 0.00150 -0.00140 -0.00080
O29 0.01420 0.01190 0.01710 -0.00010 0.00270 -0.00070
O30 0.01410 0.02010 0.01530 -0.00150 0.00140 -0.00080
O33 0.01710 0.01420 0.01190 0.00270 0.00070 0.00010
O34 0.01530 0.01410 0.02010 0.00140 0.00080 0.00150
O37 0.01710 0.01420 0.01190 -0.00270 0.00070 -0.00010
O38 0.01530 0.01410 0.02010 -0.00140 0.00080 -0.00150
O41 0.01710 0.01420 0.01190 -0.00270 -0.00070 0.00010
O42 0.01530 0.01410 0.02010 -0.00140 -0.00080 0.00150
O45 0.01710 0.01420 0.01190 0.00270 -0.00070 -0.00010
O46 0.01530 0.01410 0.02010 0.00140 -0.00080 -0.00150
O49 0.01710 0.01190 0.01420 0.00070 0.00270 0.00010
O52 0.01530 0.02010 0.01410 0.00080 0.00140 0.00150
O53 0.01530 0.02010 0.01410 0.00080 -0.00140 -0.00150
O54 0.01710 0.01190 0.01420 0.00070 -0.00270 -0.00010
O57 0.01530 0.02010 0.01410 -0.00080 -0.00140 0.00150
O58 0.01710 0.01190 0.01420 -0.00070 -0.00270 0.00010
O61 0.01710 0.01190 0.01420 -0.00070 0.00270 -0.00010
O64 0.01530 0.02010 0.01410 -0.00080 0.00140 -0.00150
O65 0.02010 0.01410 0.01530 0.00150 0.00080 0.00140
O66 0.01190 0.01420 0.01710 0.00010 0.00070 0.00270
O69 0.02010 0.01410 0.01530 -0.00150 0.00080 -0.00140
O70 0.01190 0.01420 0.01710 -0.00010 0.00070 -0.00270
O73 0.01190 0.01420 0.01710 0.00010 -0.00070 -0.00270
O76 0.02010 0.01410 0.01530 0.00150 -0.00080 -0.00140
O77 0.01190 0.01420 0.01710 -0.00010 -0.00070 0.00270
O80 0.02010 0.01410 0.01530 -0.00150 -0.00080 0.00140
O81 0.01420 0.01710 0.01190 0.00270 0.00010 0.00070
O82 0.01410 0.01530 0.02010 0.00140 0.00150 0.00080
O85 0.01420 0.01710 0.01190 -0.00270 -0.00010 0.00070
O86 0.01410 0.01530 0.02010 -0.00140 -0.00150 0.00080
O89 0.01420 0.01710 0.01190 -0.00270 0.00010 -0.00070
O90 0.01410 0.01530 0.02010 -0.00140 0.00150 -0.00080
O93 0.01420 0.01710 0.01190 0.00270 -0.00010 -0.00070
O94 0.01410 0.01530 0.02010 0.00140 -0.00150 -0.00080
La97 0.00884 0.01435 0.01862 0.00000 0.00000 -0.00990
La98 0.00884 0.01435 0.01862 0.00000 0.00000 0.00990
La99 0.01862 0.00884 0.01435 0.00000 0.00990 0.00000
La100 0.01862 0.00884 0.01435 0.00000 -0.00990 0.00000
La101 0.01435 0.01862 0.00884 -0.00990 0.00000 0.00000
La102 0.01435 0.01862 0.00884 0.00990 0.00000 0.00000
La103 0.01435 0.00884 0.01862 0.00000 -0.00990 0.00000
La104 0.01435 0.00884 0.01862 0.00000 0.00990 0.00000
La105 0.00884 0.01862 0.01435 0.00000 0.00000 -0.00990
La106 0.00884 0.01862 0.01435 0.00000 0.00000 0.00990
La107 0.01862 0.01435 0.00884 -0.00990 0.00000 0.00000
La108 0.01862 0.01435 0.00884 0.00990 0.00000 0.00000
Zr109 0.00930 0.00930 0.00930 -0.00290 -0.00290 -0.00290
Ta110 0.00895 0.00895 0.00895 -0.00208 -0.00208 -0.00208
Zr111 0.00930 0.00930 0.00930 -0.00290 0.00290 0.00290
Ta112 0.00895 0.00895 0.00895 -0.00208 0.00208 0.00208
Zr113 0.00930 0.00930 0.00930 0.00290 -0.00290 0.00290
Ta114 0.00895 0.00895 0.00895 0.00208 -0.00208 0.00208
Zr115 0.00930 0.00930 0.00930 0.00290 0.00290 -0.00290
Ta116 0.00895 0.00895 0.00895 0.00208 0.00208 -0.00208
Zr117 0.00930 0.00930 0.00930 -0.00290 -0.00290 -0.00290
Ta118 0.00895 0.00895 0.00895 -0.00208 -0.00208 -0.00208
Zr119 0.00930 0.00930 0.00930 -0.00290 0.00290 0.00290
Ta120 0.00895 0.00895 0.00895 -0.00208 0.00208 0.00208
Zr121 0.00930 0.00930 0.00930 0.00290 0.00290 -0.00290
Ta122 0.00895 0.00895 0.00895 0.00208 0.00208 -0.00208
Zr123 0.00930 0.00930 0.00930 0.00290 -0.00290 0.00290
Ta124 0.00895 0.00895 0.00895 0.00208 -0.00208 0.00208
Li125 0.00600 0.05700 0.05700 0.00000 0.00000 0.00000
Li126 0.00600 0.05700 0.05700 0.00000 0.00000 0.00000
Li127 0.05700 0.00600 0.05700 0.00000 0.00000 0.00000
Li128 0.05700 0.00600 0.05700 0.00000 0.00000 0.00000
Li129 0.05700 0.05700 0.00600 0.00000 0.00000 0.00000
Li130 0.05700 0.05700 0.00600 0.00000 0.00000 0.00000
Li131 0.03100 0.10000 0.10000 0.00000 0.00000 0.00000
Li132 0.03100 0.10000 0.10000 0.00000 0.00000 0.00000
Li133 0.10000 0.03100 0.10000 0.00000 0.00000 0.00000
Li134 0.10000 0.03100 0.10000 0.00000 0.00000 0.00000
Li135 0.10000 0.10000 0.03100 0.00000 0.00000 0.00000
Li136 0.10000 0.10000 0.03100 0.00000 0.00000 0.00000
