# Supplementary material for: An anisotropic strategy for developing polymer electrolytes endowing lithium metal batteries with electrochemo-mechanically stable interface
Source: Nat Commun. 2025 Apr 16;16:3626. doi: 10.1038/s41467-025-58916-x (PMC12003723; doi:10.1038/s41467-025-58916-x)
Supplement: Supplementary file 5 — Source Data [file 41467_2025_58916_MOESM5_ESM.zip › Supporting Information.xlsx]

## Sheet: Supplementary Figure 1
RSE			ASE
Sacttering vector	Intensity		Sacttering vector	Intensity
0.23496	3.42357e-05		0.23496	3.22576e-05
0.24293	2.83696e-05		0.24293	2.84062e-05
0.25089	2.97719e-05		0.25089	2.64088e-05
0.25885	2.46914e-05		0.25885	2.48843e-05
0.26682	2.47632e-05		0.26682	2.31537e-05
0.27478	2.83174e-05		0.27478	2.64937e-05
0.28275	2.54658e-05		0.28275	2.18655e-05
0.29071	3.07127e-05		0.29071	2.52628e-05
0.29868	2.51321e-05		0.29868	2.37032e-05
0.30664	2.76766e-05		0.30664	2.78239e-05
0.31461	2.37749e-05		0.31461	2.0222e-05
0.32257	2.25064e-05		0.32257	1.98331e-05
0.33054	1.92204e-05		0.33054	1.86366e-05
0.3385	2.41016e-05		0.3385	2.2467e-05
0.34647	2.61813e-05		0.34647	2.62422e-05
0.35443	2.51441e-05		0.35443	2.05833e-05
0.3624	2.47814e-05		0.3624	1.79142e-05
0.37036	2.43006e-05		0.37036	2.29993e-05
0.37833	2.62154e-05		0.37833	2.29402e-05
0.38629	2.37387e-05		0.38629	2.25423e-05
0.39426	2.10614e-05		0.39426	2.21222e-05
0.40222	2.67772e-05		0.40222	2.39096e-05
0.41018	3.01186e-05		0.41018	2.4987e-05
0.41815	2.39162e-05		0.41815	2.3518e-05
0.42611	2.6972e-05		0.42611	2.93083e-05
0.43408	2.57041e-05		0.43408	2.35989e-05
0.44204	2.47038e-05		0.44204	2.28267e-05
0.45001	2.704e-05		0.45001	2.74546e-05
0.45797	2.5269e-05		0.45797	2.5064e-05
0.46594	2.31284e-05		0.46594	2.12766e-05
0.4739	2.54012e-05		0.4739	2.56705e-05
0.48187	2.44677e-05		0.48187	2.33248e-05
0.48983	2.55299e-05		0.48983	2.71781e-05
0.4978	2.99847e-05		0.4978	2.41505e-05
0.50576	2.65796e-05		0.50576	2.38196e-05
0.51373	2.74393e-05		0.51373	2.59381e-05
0.52169	3.05759e-05		0.52169	2.55842e-05
0.52966	2.42732e-05		0.52966	2.19916e-05
0.53762	3.07334e-05		0.53762	2.84149e-05
0.54559	3.01315e-05		0.54559	2.68927e-05
0.55355	2.97443e-05		0.55355	2.35384e-05
0.56151	3.2047e-05		0.56151	2.53885e-05
0.56948	3.26066e-05		0.56948	2.66152e-05
0.57744	3.22323e-05		0.57744	2.62078e-05
0.58541	3.25571e-05		0.58541	3.03584e-05
0.59337	3.4556e-05		0.59337	2.83341e-05
0.60134	3.21996e-05		0.60134	2.82994e-05
0.6093	3.03445e-05		0.6093	2.49249e-05
0.61727	3.29303e-05		0.61727	3.1294e-05
0.62523	3.33666e-05		0.62523	3.25665e-05
0.6332	3.48246e-05		0.6332	2.78736e-05
0.64116	3.66816e-05		0.64116	3.39319e-05
0.64913	3.39716e-05		0.64913	3.11375e-05
0.65709	3.60305e-05		0.65709	3.05601e-05
0.66506	3.81372e-05		0.66506	3.10977e-05
0.67302	3.42736e-05		0.67302	3.01315e-05
0.68099	3.41345e-05		0.68099	3.49928e-05
0.68895	3.90559e-05		0.68895	3.46443e-05
0.69692	4.1688e-05		0.69692	3.83568e-05
0.70488	3.70485e-05		0.70488	2.90287e-05
0.71284	3.97646e-05		0.71284	3.39441e-05
0.72081	4.08665e-05		0.72081	3.66094e-05
0.72877	4.35494e-05		0.72877	3.86404e-05
0.73674	4.07048e-05		0.73674	3.59643e-05
0.7447	4.26115e-05		0.7447	3.8828e-05
0.75267	4.42164e-05		0.75267	3.78661e-05
0.76063	4.4882e-05		0.76063	3.95592e-05
0.7686	4.78713e-05		0.7686	4.1085e-05
0.77656	4.73614e-05		0.77656	4.4954e-05
0.78453	4.54443e-05		0.78453	4.04414e-05
0.79249	4.63864e-05		0.79249	4.23114e-05
0.80046	4.35024e-05		0.80046	4.13245e-05
0.80842	4.32645e-05		0.80842	4.08135e-05
0.81639	5.20754e-05		0.81639	4.53961e-05
0.82435	5.21281e-05		0.82435	4.74268e-05
0.83232	5.57141e-05		0.83232	4.92003e-05
0.84028	5.28264e-05		0.84028	4.61937e-05
0.84825	5.51501e-05		0.84825	5.21734e-05
0.85621	5.83632e-05		0.85621	5.31772e-05
0.86417	5.89761e-05		0.86417	5.11215e-05
0.87214	5.96231e-05		0.87214	5.45858e-05
0.8801	6.04949e-05		0.8801	5.62832e-05
0.88807	5.95401e-05		0.88807	5.33641e-05
0.89603	6.3195e-05		0.89603	5.83126e-05
0.904	6.67202e-05		0.904	5.69625e-05
0.91196	6.79262e-05		0.91196	5.96076e-05
0.91993	7.17007e-05		0.91993	6.27163e-05
0.92789	6.88698e-05		0.92789	6.40938e-05
0.93586	7.50451e-05		0.93586	6.50809e-05
0.94382	7.65672e-05		0.94382	6.66799e-05
0.95179	7.89683e-05		0.95179	7.38046e-05
0.95975	8.44291e-05		0.95975	7.5185e-05
0.96772	8.52959e-05		0.96772	7.67753e-05
0.97568	9.00147e-05		0.97568	8.00076e-05
0.98365	9.15705e-05		0.98365	8.38262e-05
0.99161	9.89008e-05		0.99161	9.06258e-05
0.99958	0.000100945		0.99958	9.16165e-05
1.00754	0.000105536		1.00754	9.36329e-05
1.0155	0.000108007		1.0155	9.94614e-05
1.02347	0.000112346		1.02347	9.74628e-05
1.03143	0.000117896		1.03143	0.000107489
1.0394	0.000122994		1.0394	0.000113587
1.04736	0.000126913		1.04736	0.000117929
1.05533	0.000134274		1.05533	0.000122055
1.06329	0.000144477		1.06329	0.000130074
1.07126	0.000145677		1.07126	0.000136018
1.07922	0.000155637		1.07922	0.000144316
1.08719	0.000160507		1.08719	0.000149826
1.09515	0.000169492		1.09515	0.000160559
1.10312	0.000181506		1.10312	0.000164661
1.11108	0.000188423		1.11108	0.000172938
1.11905	0.000191199		1.11905	0.000179968
1.12701	0.000198907		1.12701	0.00018712
1.13498	0.000209365		1.13498	0.000190543
1.14294	0.000214108		1.14294	0.000192375
1.15091	0.000218893		1.15091	0.000196813
1.15887	0.000219248		1.15887	0.000200341
1.16683	0.000221126		1.16683	0.000203178
1.1748	0.000224048		1.1748	0.000205956
1.18276	0.000224862		1.18276	0.000196896
1.19073	0.000221134		1.19073	0.000197722
1.19869	0.000216594		1.19869	0.000192879
1.20666	0.000211982		1.20666	0.000192477
1.21462	0.00020369		1.21462	0.000187364
1.22259	0.000195681		1.22259	0.000179051
1.23055	0.000190648		1.23055	0.000174737
1.23852	0.000187432		1.23852	0.000168635
1.24648	0.000180588		1.24648	0.000162499
1.25445	0.000174643		1.25445	0.000152668
1.26241	0.000165995		1.26241	0.000147998
1.27038	0.00015889		1.27038	0.000139807
1.27834	0.000153212		1.27834	0.000133515
1.28631	0.000145597		1.28631	0.000132328
1.29427	0.000141308		1.29427	0.000127251
1.30224	0.000136845		1.30224	0.000124338
1.3102	0.000132153		1.3102	0.000121034
1.31817	0.000131389		1.31817	0.000117965
1.32613	0.00012831		1.32613	0.000113447
1.33409	0.000122618		1.33409	0.000110888
1.34206	0.000119664		1.34206	0.00010458
1.35002	0.000114776		1.35002	0.00010441
1.35799	0.000111462		1.35799	0.000100838
1.36595	0.000109932		1.36595	9.67341e-05
1.37392	0.00010886		1.37392	9.76895e-05
1.38188	0.000105496		1.38188	9.32714e-05
1.38985	0.000106371		1.38985	9.61706e-05
1.39781	0.000106418		1.39781	9.554e-05
1.40578	0.000104014		1.40578	9.40491e-05
1.41374	0.000106432		1.41374	9.56351e-05
1.42171	0.000105691		1.42171	9.17198e-05
1.42967	0.000101891		1.42967	9.07366e-05
1.43764	0.000103643		1.43764	9.22886e-05
1.4456	0.000103122		1.4456	9.15459e-05
1.45357	9.98878e-05		1.45357	9.28234e-05
1.46153	0.000102943		1.46153	8.96519e-05
1.4695	0.000103303		1.4695	9.49597e-05
1.47746	0.000100878		1.47746	9.12299e-05
1.48542	0.000102318		1.48542	9.18096e-05
1.49339	0.000101903		1.49339	8.91557e-05
1.50135	0.000104087		1.50135	9.37988e-05
1.50932	0.000104388		1.50932	9.10858e-05
1.51728	0.000102476		1.51728	9.41348e-05
1.52525	0.000103108		1.52525	9.35143e-05
1.53321	0.000103951		1.53321	9.74667e-05
1.54118	0.000105003		1.54118	9.4383e-05
1.54914	0.000105634		1.54914	9.39183e-05
1.55711	0.00010772		1.55711	9.7315e-05
1.56507	0.000107964		1.56507	9.83921e-05
1.57304	0.000109688		1.57304	9.78213e-05
1.581	0.000107788		1.581	9.66167e-05
1.58897	0.000110706		1.58897	9.76175e-05
1.59693	0.000113349		1.59693	0.000101792
1.6049	0.00011365		1.6049	0.000100702
1.61286	0.000112389		1.61286	0.000101964
1.62083	0.000113916		1.62083	0.000103888
1.62879	0.000115493		1.62879	0.00010392
1.63675	0.000119087		1.63675	0.000104
1.64472	0.000114717		1.64472	0.000105432
1.65268	0.000117671		1.65268	0.000104922
1.66065	0.000118629		1.66065	0.000107573
1.66861	0.000123844		1.66861	0.000109795
1.67658	0.000119153		1.67658	0.000106297
1.68454	0.000123086		1.68454	0.000108298
1.69251	0.000122979		1.69251	0.000110294
1.70047	0.000123314		1.70047	0.000110363
1.70844	0.000127459		1.70844	0.000112111
1.7164	0.000125722		1.7164	0.000113714
1.72437	0.000125669		1.72437	0.000111324
1.73233	0.000123481		1.73233	0.000115277
1.7403	0.000127878		1.7403	0.00011457
1.74826	0.000129382		1.74826	0.000118068
1.75623	0.000129688		1.75623	0.00011853
1.76419	0.00012932		1.76419	0.000113728
1.77216	0.000130314		1.77216	0.000117635
1.78012	0.000128202		1.78012	0.000115403
1.78808	0.00013076		1.78808	0.000114844
1.79605	0.00012895		1.79605	0.000114811
1.80401	0.000132364		1.80401	0.000117844
1.81198	0.000129143		1.81198	0.000116955
1.81994	0.000131755		1.81994	0.000116965
1.82791	0.000133389		1.82791	0.000114274
1.83587	0.000130068		1.83587	0.000116827
1.84384	0.0001314		1.84384	0.000117096
1.8518	0.000130104		1.8518	0.000114837
1.85977	0.000132543		1.85977	0.000119878
1.86773	0.000128914		1.86773	0.000120397
1.8757	0.000127693		1.8757	0.000115569
1.88366	0.00012718		1.88366	0.000116269
1.89163	0.000128757		1.89163	0.000114308
1.89959	0.00012819		1.89959	0.000115447
1.90756	0.000130025		1.90756	0.000114681
1.91552	0.000125863		1.91552	0.000113372
1.92349	0.000129633		1.92349	0.000113088
1.93145	0.00012452		1.93145	0.000110388
1.93941	0.000123203		1.93941	0.000112469
1.94738	0.000122616		1.94738	0.000112515
1.95534	0.000123864		1.95534	0.000112023
1.96331	0.000117792		1.96331	0.000108052
1.97127	0.000118773		1.97127	0.000108538
1.97924	0.000118539		1.97924	0.00010754
1.9872	0.000117656		1.9872	0.000107581
1.99517	0.000117209		1.99517	0.000104282
2.00313	0.000115479		2.00313	0.000105782
2.0111	0.000112572		2.0111	0.000103355
2.01906	0.000113249		2.01906	0.000102464
2.02703	0.000114237		2.02703	0.000101466
2.03499	0.000111815		2.03499	0.000101379
2.04296	0.000107306		2.04296	9.80233e-05
2.05092	0.000104363		2.05092	9.51406e-05
2.05889	0.000104622		2.05889	9.55988e-05
2.06685	0.000101563		2.06685	9.36886e-05
2.07482	0.000101405		2.07482	9.06369e-05
2.08278	9.67197e-05		2.08278	8.85261e-05
2.09074	9.96104e-05		2.09074	8.94011e-05
2.09871	0.000101995		2.09871	8.47122e-05
2.10667	9.6893e-05		2.10667	8.4918e-05
2.11464	9.33555e-05		2.11464	8.57716e-05
2.1226	9.62382e-05		2.1226	8.42845e-05
2.13057	9.24022e-05		2.13057	8.10607e-05
2.13853	8.80172e-05		2.13853	8.16213e-05
2.1465	8.93358e-05		2.1465	7.92389e-05
2.15446	8.7993e-05		2.15446	7.80855e-05
2.16243	8.38911e-05		2.16243	7.96532e-05
2.17039	8.12852e-05		2.17039	7.31695e-05
2.17836	8.42031e-05		2.17836	7.4137e-05
2.18632	8.11288e-05		2.18632	7.40109e-05
2.19429	8.1553e-05		2.19429	7.55935e-05
2.20225	7.9778e-05		2.20225	7.28977e-05
2.21022	7.59302e-05		2.21022	6.88263e-05
2.21818	7.42706e-05		2.21818	6.62321e-05
2.22615	7.44183e-05		2.22615	6.92119e-05
2.23411	7.51523e-05		2.23411	6.58097e-05
2.24207	7.2385e-05		2.24207	6.42852e-05
2.25004	7.19271e-05		2.25004	6.55792e-05
2.258	7.4506e-05		2.258	6.55169e-05
2.26597	7.04085e-05		2.26597	6.45984e-05
2.27393	6.89782e-05		2.27393	6.16036e-05
2.2819	6.78747e-05		2.2819	6.26513e-05
2.28986	6.95185e-05		2.28986	6.12196e-05
2.29783	6.74133e-05		2.29783	6.1272e-05
2.30579	6.60032e-05		2.30579	6.07248e-05
2.31376	6.4872e-05		2.31376	5.89997e-05
2.32172	6.68127e-05		2.32172	6.03432e-05
2.32969	6.2622e-05		2.32969	5.72509e-05
2.33765	6.11921e-05		2.33765	5.98147e-05
2.34562	6.57495e-05		2.34562	5.77514e-05
2.35358	6.69882e-05		2.35358	5.89511e-05
2.36155	6.33061e-05		2.36155	5.74345e-05
2.36951	6.15033e-05		2.36951	5.4348e-05
2.37748	6.01223e-05		2.37748	5.40055e-05
2.38544	6.16657e-05		2.38544	5.58645e-05
2.39341	6.22638e-05		2.39341	5.56321e-05
2.40137	5.96057e-05		2.40137	5.43771e-05
2.40933	5.79131e-05		2.40933	5.08278e-05
2.4173	5.65499e-05		2.4173	5.43321e-05
2.42526	5.9852e-05		2.42526	5.47646e-05
2.43323	5.80977e-05		2.43323	5.13808e-05
2.44119	5.60984e-05		2.44119	4.90654e-05
2.44916	5.6163e-05		2.44916	4.67316e-05
2.45712	5.70612e-05		2.45712	4.94863e-05
2.46509	5.47383e-05		2.46509	4.60246e-05
2.47305	5.33171e-05		2.47305	4.85672e-05
2.48102	5.55824e-05		2.48102	5.13827e-05
2.48898	5.67669e-05		2.48898	5.00524e-05
2.49695	5.34396e-05		2.49695	4.8758e-05
2.50491	5.95388e-05		2.50491	5.01265e-05
2.51288	5.44189e-05		2.51288	5.02294e-05
2.52084	5.49837e-05		2.52084	4.4623e-05
2.52881	5.20246e-05		2.52881	5.06435e-05
2.53677	5.2515e-05		2.53677	4.81862e-05
2.54474	5.52428e-05		2.54474	4.56218e-05
2.5527	5.52523e-05		2.5527	4.76917e-05
2.56066	5.14007e-05		2.56066	4.77583e-05
2.56863	5.15383e-05		2.56863	3.77264e-05
2.57659	5.712e-05		2.57659	4.23798e-05
2.58456	5.16239e-05		2.58456	4.35008e-05
2.59252	4.9111e-05		2.59252	4.06624e-05
2.60049	4.94075e-05		2.60049	4.02345e-05
2.60845	4.85965e-05		2.60845	4.39009e-05
2.61642	4.84812e-05		2.61642	4.08522e-05
2.62438	5.62492e-05		2.62438	4.34818e-05
2.63235	5.15911e-05		2.63235	3.9919e-05
2.64031	4.56262e-05		2.64031	4.85813e-05
2.64828	4.96363e-05		2.64828	4.17281e-05
2.65624	5.21892e-05		2.65624	4.99805e-05
2.66421	5.07084e-05		2.66421	3.75822e-05
2.67217	5.23988e-05		2.67217	3.72986e-05
2.68014	4.65874e-05		2.68014	4.44938e-05
2.6881	4.56496e-05		2.6881	4.29976e-05
2.69607	4.81332e-05		2.69607	4.80843e-05
2.70403	4.76631e-05		2.70403	3.38928e-05
2.71199	5.54186e-05		2.71199	4.08727e-05
2.71996	4.35999e-05		2.71996	3.71776e-05
2.72792	4.96314e-05		2.72792	3.55442e-05
2.73589	4.72477e-05		2.73589	4.84327e-05
2.74385	4.52224e-05		2.74385	3.56334e-05
2.75182	4.73528e-05		2.75182	4.0941e-05
2.75978	4.91046e-05		2.75978	4.06286e-05
2.76775	3.57151e-05		2.76775	3.49633e-05
2.77571	4.89128e-05		2.77571	4.12126e-05
2.78368	4.64289e-05		2.78368	3.82034e-05
2.79164	3.93804e-05		2.79164	3.92217e-05
2.79961	1.99317e-05		2.79961	2.97386e-05
2.80757	4.68967e-05		2.80757	3.70177e-05
2.81554	5.37556e-05		2.81554	3.44965e-05
2.8235	3.59017e-05		2.8235	3.57455e-05
2.83147	-2.69163e-05		2.83147	-2.69163e-05

## Sheet: Supplementary Figure 4
Sacttering vector	Intensity			LASE WAX					LASE SAX
0.23496	0.000112123			q(A-1)	I_subtracted	sig			q(A-1)	I_subtracted	sig
0.24293	0.000114338			0.23496	3.22576e-05	5.1022e-06			0.007393	34.0941	0.0490187
0.25089	0.00011732			0.242925	2.84062e-05	3.95718e-06			0.007985	25.6059	0.0428506
0.25885	0.000109501			0.250889	2.64088e-05	3.79729e-06			0.008576	17.9263	0.0332874
0.26682	0.000107266			0.258854	2.48843e-05	3.83419e-06			0.009168	13.5023	0.0285911
0.27478	0.000115947			0.266819	2.31537e-05	3.76451e-06			0.009759	10.2984	0.0242332
0.28275	0.000108256			0.274784	2.64937e-05	3.70461e-06			0.010351	7.77108	0.0199259
0.29071	0.000102571			0.282748	2.18655e-05	3.47627e-06			0.010942	6.42484	0.0183634
0.29868	0.00010915			0.290713	2.52628e-05	3.51648e-06			0.011534	5.08373	0.015164
0.30664	0.000114365			0.298678	2.37032e-05	3.41425e-06			0.012125	4.18367	0.0139243
0.31461	0.000108214			0.306643	2.78239e-05	3.38626e-06			0.012717	3.37761	0.0120988
0.32257	0.000108772			0.314607	2.0222e-05	3.37338e-06			0.013308	2.79306	0.010628
0.33054	0.000101003			0.322572	1.98331e-05	3.34697e-06			0.0139	2.40858	0.00997956
0.3385	0.000105308			0.330537	1.86366e-05	3.32084e-06			0.014491	2.00299	0.00863821
0.34647	0.000106624			0.338501	2.2467e-05	3.17296e-06			0.015083	1.7257	0.00807308
0.35443	0.000110398			0.346466	2.62422e-05	3.20844e-06			0.015674	1.46524	0.00715949
0.3624	0.000106122			0.354431	2.05833e-05	3.12783e-06			0.016266	1.25875	0.00658403
0.37036	0.000105982			0.362396	1.79142e-05	3.20219e-06			0.016857	1.10107	0.0060933
0.37833	0.00010939			0.37036	2.29993e-05	3.09779e-06			0.017449	0.942884	0.00542661
0.38629	0.000100214			0.378325	2.29402e-05	2.88091e-06			0.01804	0.847362	0.00518842
0.39426	0.000100367			0.38629	2.25423e-05	3.04819e-06			0.018631	0.72667	0.00467409
0.40222	9.89157e-05			0.394255	2.21222e-05	3.01416e-06			0.019223	0.653104	0.00442569
0.41018	0.000104689			0.402219	2.39096e-05	2.93834e-06			0.019814	0.580393	0.00406856
0.41815	0.000100166			0.410184	2.4987e-05	2.72801e-06			0.020406	0.512514	0.00377596
0.42611	0.000105719			0.418149	2.3518e-05	2.95807e-06			0.020997	0.462088	0.00357775
0.43408	0.000103872			0.426114	2.93083e-05	2.90606e-06			0.021589	0.415636	0.00332401
0.44204	0.000102927			0.434078	2.35989e-05	2.8629e-06			0.02218	0.370683	0.00313022
0.45001	0.000102337			0.442043	2.28267e-05	2.89584e-06			0.022772	0.332013	0.00288572
0.45797	9.64582e-05			0.450008	2.74546e-05	2.78442e-06			0.023363	0.300187	0.00273334
0.46594	0.000100021			0.457973	2.5064e-05	2.8455e-06			0.023955	0.276849	0.00264517
0.4739	0.000101629			0.465937	2.12766e-05	2.73838e-06			0.024546	0.248301	0.0024486
0.48187	0.000103795			0.473902	2.56705e-05	2.78142e-06			0.025138	0.230219	0.00233229
0.48983	0.00010464			0.481867	2.33248e-05	2.68368e-06			0.025729	0.208453	0.00218388
0.4978	0.000106141			0.489832	2.71781e-05	2.74006e-06			0.026321	0.194194	0.00211601
0.50576	0.00010787			0.497796	2.41505e-05	2.68338e-06			0.026912	0.177674	0.00200361
0.51373	0.000102084			0.505761	2.38196e-05	2.72155e-06			0.027504	0.164075	0.00188406
0.52169	0.000101775			0.513726	2.59381e-05	2.70084e-06			0.028095	0.149716	0.00180812
0.52966	0.000103409			0.521691	2.55842e-05	2.6416e-06			0.028687	0.136792	0.00169493
0.53762	0.00010849			0.529655	2.19916e-05	2.7205e-06			0.029278	0.12736	0.00166222
0.54559	0.000104535			0.53762	2.84149e-05	2.59413e-06			0.029869	0.118262	0.00156524
0.55355	0.000101884			0.545585	2.68927e-05	2.63452e-06			0.030461	0.106272	0.00148539
0.56151	0.000108191			0.553549	2.35384e-05	2.64027e-06			0.031052	0.103348	0.00145794
0.56948	0.000106365			0.561514	2.53885e-05	2.49368e-06			0.031644	0.0916731	0.00134894
0.57744	0.000101668			0.569479	2.66152e-05	2.55705e-06			0.032235	0.0874274	0.00132845
0.58541	0.000103038			0.577444	2.62078e-05	2.6008e-06			0.032827	0.0817927	0.00125681
0.59337	0.00011055			0.585408	3.03584e-05	2.57377e-06			0.033418	0.0775532	0.00122507
0.60134	0.000107056			0.593373	2.83341e-05	2.44114e-06			0.03401	0.0725651	0.00119295
0.6093	0.000106108			0.601338	2.82994e-05	2.51262e-06			0.034601	0.0671977	0.00112966
0.61727	0.000110357			0.609303	2.49249e-05	2.51057e-06			0.035193	0.0612981	0.00108417
0.62523	0.000109374			0.617267	3.1294e-05	2.49669e-06			0.035784	0.0578442	0.00103875
0.6332	0.000108187			0.625232	3.25665e-05	2.42985e-06			0.036376	0.0555165	0.0010268
0.64116	0.00011382			0.633197	2.78736e-05	2.38158e-06			0.036967	0.0526373	0.000994304
0.64913	0.000111715			0.641162	3.39319e-05	2.40176e-06			0.037559	0.0489931	0.000951696
0.65709	0.000110212			0.649126	3.11375e-05	2.39289e-06			0.03815	0.0452768	0.000918226
0.66506	0.000108306			0.657091	3.05601e-05	2.41311e-06			0.038742	0.0430464	0.000875506
0.67302	0.000101376			0.665056	3.10977e-05	2.34721e-06			0.039333	0.0420151	0.000873062
0.68099	0.000108393			0.673021	3.01315e-05	2.50201e-06			0.039925	0.0391412	0.000835624
0.68895	0.000111894			0.680985	3.49928e-05	2.46792e-06			0.040516	0.0370005	0.00081353
0.69692	0.000115461			0.68895	3.46443e-05	2.37488e-06			0.041108	0.0359781	0.000795196
0.70488	0.000108677			0.696915	3.83568e-05	2.35715e-06			0.041699	0.0331652	0.000763481
0.71284	0.000111369			0.70488	2.90287e-05	2.46704e-06			0.04229	0.0316543	0.000745983
0.72081	0.000113738			0.712844	3.39441e-05	2.39553e-06			0.042882	0.029145	0.000714141
0.72877	0.000113103			0.720809	3.66094e-05	2.39632e-06			0.043473	0.0288306	0.000710096
0.73674	0.000115275			0.728774	3.86404e-05	2.35619e-06			0.044065	0.027907	0.000690855
0.7447	0.000112308			0.736738	3.59643e-05	2.40713e-06			0.044656	0.0261609	0.000667299
0.75267	0.000116982			0.744703	3.8828e-05	2.38483e-06			0.045248	0.0250487	0.000650607
0.76063	0.000116267			0.752668	3.78661e-05	2.35618e-06			0.045839	0.0232297	0.000622446
0.7686	0.000113896			0.760633	3.95592e-05	2.367e-06			0.046431	0.0221455	0.000619236
0.77656	0.00011952			0.768597	4.1085e-05	2.37674e-06			0.047022	0.0213519	0.000599044
0.78453	0.00011912			0.776562	4.4954e-05	2.37266e-06			0.047614	0.0201394	0.000584614
0.79249	0.000115368			0.784527	4.04414e-05	2.37333e-06			0.048205	0.0193334	0.000578202
0.80046	0.000114742			0.792492	4.23114e-05	2.42172e-06			0.048797	0.0178191	0.00054934
0.80842	0.000111473			0.800456	4.13245e-05	2.45978e-06			0.049388	0.017678	0.000557772
0.81639	0.00012261			0.808421	4.08135e-05	2.46755e-06			0.04998	0.0165364	0.000530623
0.82435	0.000119692			0.816386	4.53961e-05	2.34867e-06			0.050571	0.0152699	0.000515386
0.83232	0.000122866			0.824351	4.74268e-05	2.36842e-06			0.051163	0.0160201	0.000515432
0.84028	0.000119749			0.832315	4.92003e-05	2.32094e-06			0.051754	0.0145316	0.000502519
0.84825	0.00012799			0.84028	4.61937e-05	2.39254e-06			0.052346	0.0145009	0.000492721
0.85621	0.000127012			0.848245	5.21734e-05	2.31747e-06			0.052937	0.0130011	0.000468361
0.86417	0.000131099			0.85621	5.31772e-05	2.36968e-06			0.053529	0.0131368	0.000472288
0.87214	0.000130628			0.864174	5.11215e-05	2.33534e-06			0.05412	0.0123164	0.000459295
0.8801	0.000131583			0.872139	5.45858e-05	2.35404e-06			0.054711	0.0117494	0.000450015
0.88807	0.000132753			0.880104	5.62832e-05	2.34695e-06			0.055303	0.0116477	0.000445668
0.89603	0.000129168			0.888069	5.33641e-05	2.36887e-06			0.055894	0.0110208	0.000428641
0.904	0.00013494			0.896033	5.83126e-05	2.3345e-06			0.056486	0.0108232	0.000431827
0.91196	0.000137638			0.903998	5.69625e-05	2.33245e-06			0.057077	0.00992896	0.000412943
0.91993	0.000140448			0.911963	5.96076e-05	2.37365e-06			0.057669	0.00983423	0.000410266
0.92789	0.000137407			0.919928	6.27163e-05	2.37895e-06			0.05826	0.00881	0.000401384
0.93586	0.000140527			0.927892	6.40938e-05	2.40091e-06			0.058852	0.0085554	0.000390281
0.94382	0.000148157			0.935857	6.50809e-05	2.3976e-06			0.059443	0.00910242	0.000395441
0.95179	0.000148456			0.943822	6.66799e-05	2.36903e-06			0.060035	0.0080279	0.000376574
0.95975	0.000152742			0.951786	7.38046e-05	2.42497e-06			0.060626	0.0079689	0.000378182
0.96772	0.000151873			0.959751	7.5185e-05	2.43778e-06			0.061218	0.00775148	0.000363552
0.97568	0.000156263			0.967716	7.67753e-05	2.43188e-06			0.061809	0.0072747	0.000364911
0.98365	0.000158194			0.975681	8.00076e-05	2.45708e-06			0.062401	0.00714113	0.000361261
0.99161	0.000164634			0.983645	8.38262e-05	2.48049e-06			0.062992	0.00691318	0.000348176
0.99958	0.000166586			0.99161	9.06258e-05	2.47537e-06			0.063584	0.00676409	0.000350109
1.00754	0.000169196			0.999575	9.16165e-05	2.56141e-06			0.064175	0.00673997	0.000344881
1.0155	0.000173084			1.00754	9.36329e-05	2.53396e-06			0.064767	0.00642599	0.000337648
1.02347	0.000178529			1.0155	9.94614e-05	2.5646e-06			0.065358	0.00601978	0.000334693
1.03143	0.000185365			1.02347	9.74628e-05	2.53991e-06			0.065949	0.00580197	0.000328038
1.0394	0.000188677			1.03143	0.000107489	2.58378e-06			0.066541	0.00609716	0.000329269
1.04736	0.000190967			1.0394	0.000113587	2.61116e-06			0.067132	0.00588256	0.000322683
1.05533	0.000200211			1.04736	0.000117929	2.66625e-06			0.067724	0.00565123	0.000320244
1.06329	0.000206508			1.05533	0.000122055	2.69928e-06			0.068315	0.00523633	0.000310522
1.07126	0.000209529			1.06329	0.000130074	2.73133e-06			0.068907	0.00481538	0.000306996
1.07922	0.000217063			1.07126	0.000136018	2.75813e-06			0.069498	0.00474096	0.000303327
1.08719	0.000224835			1.07922	0.000144316	2.79123e-06			0.07009	0.00461076	0.000295291
1.09515	0.000231341			1.08719	0.000149826	2.84152e-06			0.070681	0.00482971	0.000297863
1.10312	0.000236652			1.09515	0.000160559	2.87065e-06			0.071273	0.00412541	0.000289246
1.11108	0.000246815			1.10312	0.000164661	2.90306e-06			0.071864	0.00435683	0.000290163
1.11905	0.000264096			1.11108	0.000172938	2.92246e-06			0.072456	0.00423573	0.000287182
1.12701	0.000332597			1.11905	0.000179968	2.96414e-06			0.073047	0.00399528	0.000279152
1.13498	0.000491613			1.12701	0.00018712	2.98983e-06			0.073639	0.00368841	0.000279942
1.14294	0.000705889			1.13498	0.000190543	3.02078e-06			0.07423	0.0041722	0.000279097
1.15091	0.000824615			1.14294	0.000192375	2.97152e-06			0.074822	0.00357728	0.000275434
1.15887	0.00082005			1.15091	0.000196813	3.06763e-06			0.075413	0.00333836	0.000268122
1.16683	0.000686288			1.15887	0.000200341	3.04197e-06			0.076005	0.00330544	0.000268911
1.1748	0.000461543			1.16683	0.000203178	3.06129e-06			0.076596	0.00313142	0.000265156
1.18276	0.000329055			1.1748	0.000205956	3.02501e-06			0.077188	0.00334931	0.000263468
1.19073	0.000290382			1.18276	0.000196896	2.99446e-06			0.077779	0.00334329	0.000262429
1.19869	0.00027471			1.19073	0.000197722	2.97112e-06			0.07837	0.00295456	0.000256015
1.20666	0.0002682			1.19869	0.000192879	2.97066e-06			0.078962	0.00287684	0.000254408
1.21462	0.000258778			1.20666	0.000192477	2.91184e-06			0.079553	0.00301463	0.000254995
1.22259	0.000250377			1.21462	0.000187364	2.89157e-06			0.080145	0.00255776	0.000249237
1.23055	0.000245523			1.22259	0.000179051	2.83137e-06			0.080736	0.00278788	0.000246193
1.23852	0.00024003			1.23055	0.000174737	2.82482e-06			0.081328	0.00280549	0.000249574
1.24648	0.000232113			1.23852	0.000168635	2.72261e-06			0.081919	0.00281308	0.000247609
1.25445	0.000226593			1.24648	0.000162499	2.70263e-06			0.082511	0.00308445	0.000245693
1.26241	0.000221057			1.25445	0.000152668	2.61249e-06			0.083102	0.00224036	0.000238343
1.27038	0.000212787			1.26241	0.000147998	2.59441e-06			0.083694	0.00241156	0.00023736
1.27834	0.000207779			1.27038	0.000139807	2.53058e-06			0.084285	0.00234746	0.00023166
1.28631	0.000199512			1.27834	0.000133515	2.50549e-06			0.084877	0.00244624	0.000236165
1.29427	0.00019823			1.28631	0.000132328	2.46683e-06			0.085468	0.00226536	0.000232244
1.30224	0.000197602			1.29427	0.000127251	2.45583e-06			0.08606	0.00227322	0.000230899
1.3102	0.000207527			1.30224	0.000124338	2.40716e-06			0.086651	0.00259598	0.000232215
1.31817	0.000236442			1.3102	0.000121034	2.38459e-06			0.087243	0.00252086	0.000229574
1.32613	0.000265979			1.31817	0.000117965	2.35136e-06			0.087834	0.00213617	0.000224936
1.33409	0.000276673			1.32613	0.000113447	2.31568e-06			0.088426	0.00183875	0.000220862
1.34206	0.000261178			1.33409	0.000110888	2.28826e-06			0.089017	0.00211471	0.00022534
1.35002	0.00022788			1.34206	0.00010458	2.26634e-06			0.089608	0.00202061	0.000224537
1.35799	0.000199687			1.35002	0.00010441	2.26395e-06			0.0902	0.00176894	0.000218894
1.36595	0.000177608			1.35799	0.000100838	2.22781e-06			0.090791	0.00196275	0.000222352
1.37392	0.000168722			1.36595	9.67341e-05	2.2263e-06			0.091383	0.00200117	0.000220577
1.38188	0.00016935			1.37392	9.76895e-05	2.22175e-06			0.091974	0.00220803	0.000225313
1.38985	0.00016672			1.38188	9.32714e-05	2.19235e-06			0.092566	0.001864	0.00021692
1.39781	0.000171287			1.38985	9.61706e-05	2.20273e-06			0.093157	0.00200996	0.000210017
1.40578	0.000167369			1.39781	9.554e-05	2.13605e-06			0.093749	0.00192566	0.000213197
1.41374	0.000167506			1.40578	9.40491e-05	2.12457e-06			0.09434	0.00175737	0.000212916
1.42171	0.00016325			1.41374	9.56351e-05	2.10618e-06			0.094932	0.00195691	0.000215717
1.42967	0.000162674			1.42171	9.17198e-05	2.10176e-06			0.095523	0.00213363	0.000216415
1.43764	0.000164709			1.42967	9.07366e-05	2.12055e-06			0.096115	0.00185772	0.00021005
1.4456	0.0001652			1.43764	9.22886e-05	2.08992e-06			0.096706	0.00180352	0.000212556
1.45357	0.000167177			1.4456	9.15459e-05	2.07156e-06			0.097298	0.00143423	0.000201614
1.46153	0.000172679			1.45356	9.28234e-05	2.08164e-06			0.097889	0.00165144	0.000203558
1.4695	0.000177487			1.46153	8.96519e-05	2.03959e-06			0.098481	0.00170947	0.000203558
1.47746	0.000180387			1.46949	9.49597e-05	2.03626e-06			0.099072	0.00137472	0.000201337
1.48542	0.000184988			1.47746	9.12299e-05	2.0616e-06			0.099664	0.00127418	0.000197229
1.49339	0.000178284			1.48542	9.18096e-05	2.04877e-06			0.100255	0.00149811	0.000201582
1.50135	0.000178871			1.49339	8.91557e-05	2.04556e-06			0.100847	0.00134157	0.000199941
1.50932	0.000173002			1.50135	9.37988e-05	2.03685e-06			0.101438	0.0013359	0.000201639
1.51728	0.000169065			1.50932	9.10858e-05	2.03604e-06			0.102029	0.00143353	0.00019938
1.52525	0.000167421			1.51728	9.41348e-05	2.0516e-06			0.102621	0.00139055	0.000196103
1.53321	0.000165735			1.52525	9.35143e-05	2.0301e-06			0.103212	0.00130093	0.0001962
1.54118	0.000164423			1.53321	9.74667e-05	2.05228e-06			0.103804	0.001409	0.000196194
1.54914	0.000168875			1.54118	9.4383e-05	2.04081e-06			0.104395	0.0013982	0.0001938
1.55711	0.000168855			1.54914	9.39183e-05	2.03026e-06			0.104987	0.00153209	0.000197847
1.56507	0.000166673			1.55711	9.7315e-05	2.05158e-06			0.105578	0.00140369	0.000191353
1.57304	0.000169139			1.56507	9.83921e-05	2.04606e-06			0.10617	0.00105752	0.000191003
1.581	0.000169276			1.57304	9.78213e-05	2.02963e-06			0.106761	0.00123846	0.00018972
1.58897	0.000168208			1.581	9.66167e-05	2.03591e-06			0.107353	0.00141613	0.000190923
1.59693	0.000174048			1.58897	9.76175e-05	2.03074e-06			0.107944	0.00131454	0.000189776
1.6049	0.000178593			1.59693	0.000101792	2.0152e-06			0.108536	0.00114907	0.000185502
1.61286	0.000178922			1.60489	0.000100702	2.03613e-06			0.109127	0.00140203	0.00018933
1.62083	0.000178508			1.61286	0.000101964	2.06081e-06			0.109719	0.00137391	0.000187405
1.62879	0.000179557			1.62082	0.000103888	2.04188e-06			0.11031	0.000956666	0.000182241
1.63675	0.000183993			1.62879	0.00010392	2.02029e-06			0.110902	0.00105113	0.000183337
1.64472	0.000173225			1.63675	0.000104	2.01651e-06			0.111493	0.00109798	0.000182972
1.65268	0.000177449			1.64472	0.000105432	2.05523e-06			0.112085	0.00119228	0.000185522
1.66065	0.000178294			1.65268	0.000104922	2.03063e-06			0.112676	0.000970513	0.000182484
1.66861	0.000175532			1.66065	0.000107573	2.06794e-06			0.113268	0.000971047	0.000181899
1.67658	0.000176658			1.66861	0.000109795	2.03403e-06			0.113859	0.00111613	0.000181312
1.68454	0.000176733			1.67658	0.000106297	2.01922e-06			0.11445	0.000838608	0.000178591
1.69251	0.000179009			1.68454	0.000108298	2.03855e-06			0.115042	0.00103855	0.000178221
1.70047	0.00018111			1.69251	0.000110294	2.02068e-06			0.115633	0.00126917	0.000180079
1.70844	0.000181187			1.70047	0.000110363	2.0349e-06			0.116225	0.0010031	0.000180122
1.7164	0.000182804			1.70844	0.000112111	2.01566e-06			0.116816	0.000769407	0.00017854
1.72437	0.000186158			1.7164	0.000113714	2.02183e-06			0.117408	0.000843183	0.000176984
1.73233	0.000199209			1.72437	0.000111324	2.02831e-06			0.117999	0.000818598	0.000173877
1.7403	0.00024635			1.73233	0.000115277	2.05211e-06			0.118591	0.00103709	0.000174469
1.74826	0.000351633			1.7403	0.00011457	1.99948e-06			0.119182	0.000862341	0.000174819
1.75623	0.000457918			1.74826	0.000118068	2.02613e-06			0.119774	0.000901751	0.000175163
1.76419	0.000518718			1.75622	0.00011853	2.02004e-06			0.120365	0.000943739	0.000172652
1.77216	0.000495612			1.76419	0.000113728	2.02536e-06			0.120957	0.000661238	0.000170024
1.78012	0.000402111			1.77215	0.000117635	2.00036e-06			0.121548	0.000875085	0.000170081
1.78808	0.000289157			1.78012	0.000115403	2.02556e-06			0.12214	0.000978129	0.000171688
1.79605	0.000216812			1.78808	0.000114844	2.00366e-06			0.122731	0.000846529	0.000168525
1.80401	0.000194258			1.79605	0.000114811	2.0303e-06			0.123323	0.000859542	0.000168031
1.81198	0.000185172			1.80401	0.000117844	2.05436e-06			0.123914	0.000945518	0.00017074
1.81994	0.000186654			1.81198	0.000116955	2.10663e-06			0.124506	0.000802165	0.000168377
1.82791	0.0001857			1.81994	0.000116965	2.07736e-06			0.125097	0.000566861	0.000166241
1.83587	0.000186015			1.82791	0.000114274	2.09359e-06			0.125688	0.000749254	0.000166772
1.84384	0.000190735			1.83587	0.000116827	2.12577e-06			0.12628	0.000775453	0.000167522
1.8518	0.000192012			1.84384	0.000117096	2.12386e-06			0.126871	0.000808532	0.000165862
1.85977	0.000217426			1.8518	0.000114837	2.13621e-06			0.127463	0.000563414	0.000164447
1.86773	0.000278451			1.85977	0.000119878	2.1527e-06			0.128054	0.000724369	0.000165864
1.8757	0.000360036			1.86773	0.000120397	2.16147e-06			0.128646	0.000699667	0.000165172
1.88366	0.000415465			1.8757	0.000115569	2.15584e-06			0.129237	0.000760197	0.000164452
1.89163	0.000430173			1.88366	0.000116269	2.17715e-06			0.129829	0.000658749	0.00016481
1.89959	0.000370285			1.89163	0.000114308	2.14532e-06			0.13042	0.0008162	0.000163244
1.90756	0.000295175			1.89959	0.000115447	2.16644e-06			0.131012	0.000780637	0.000163721
1.91552	0.000228266			1.90755	0.000114681	2.15896e-06			0.131603	0.00075078	0.0001609
1.92349	0.000199346			1.91552	0.000113372	2.15274e-06			0.132195	0.000654674	0.000160941
1.93145	0.000185063			1.92348	0.000113088	2.16378e-06			0.132786	0.000626329	0.000159603
1.93941	0.000176145			1.93145	0.000110388	2.13325e-06			0.133378	0.000558617	0.000160251
1.94738	0.000177203			1.93941	0.000112469	2.16724e-06			0.133969	0.000665951	0.000161197
1.95534	0.000177672			1.94738	0.000112515	2.16155e-06			0.134561	0.00078682	0.000159292
1.96331	0.000173972			1.95534	0.000112023	2.17001e-06			0.135152	0.000457511	0.000157403
1.97127	0.000172866			1.96331	0.000108052	2.15146e-06			0.135744	0.000644844	0.000158907
1.97924	0.000172549			1.97127	0.000108538	2.15418e-06			0.136335	0.000629674	0.000160718
1.9872	0.000169821			1.97924	0.00010754	2.16587e-06			0.136927	0.000564175	0.000158344
1.99517	0.000171024			1.9872	0.000107581	2.13048e-06			0.137518	0.000514893	0.000155435
2.00313	0.000169547			1.99517	0.000104282	2.11481e-06			0.138109	0.000847923	0.000158788
2.0111	0.000167177			2.00313	0.000105782	2.17849e-06			0.138701	0.000591953	0.00015797
2.01906	0.00016686			2.0111	0.000103355	2.18717e-06			0.139292	0.000473593	0.000157451
2.02703	0.000165535			2.01906	0.000102464	2.1996e-06			0.139884	0.000640088	0.000157731
2.03499	0.000166395			2.02703	0.000101466	2.23238e-06			0.140475	0.000655188	0.000159283
2.04296	0.000165416			2.03499	0.000101379	2.22922e-06			0.141067	0.000309495	0.000157976
2.05092	0.000164459			2.04296	9.80233e-05	2.21327e-06			0.141658	0.000625025	0.000160565
2.05889	0.00016426			2.05092	9.51406e-05	2.21969e-06			0.14225	0.000786173	0.000164346
2.06685	0.000164537			2.05889	9.55988e-05	2.22294e-06			0.142841	0.000522579	0.000162427
2.07482	0.000171055			2.06685	9.36886e-05	2.22898e-06			0.143433	0.000593078	0.000163504
2.08278	0.000204479			2.07482	9.06369e-05	2.22282e-06			0.144024	0.000528942	0.000162529
2.09074	0.000276204			2.08278	8.85261e-05	2.23138e-06			0.144616	0.000890131	0.000167469
2.09871	0.000408661			2.09074	8.94011e-05	2.24931e-06			0.145207	0.000422369	0.000164569
2.10667	0.000526399			2.09871	8.47122e-05	2.20455e-06			0.145799	0.000550515	0.000166798
2.11464	0.000579938			2.10667	8.4918e-05	2.21443e-06			0.14639	0.000552445	0.000171288
2.1226	0.000534709			2.11464	8.57716e-05	2.2222e-06			0.146982	0.000790176	0.000170871
2.13057	0.000411838			2.1226	8.42845e-05	2.22998e-06			0.147573	0.000737552	0.000174318
2.13853	0.000269319			2.13057	8.10607e-05	2.20547e-06			0.148165	0.0005892	0.000175015
2.1465	0.000191581			2.13853	8.16213e-05	2.24295e-06			0.148756	0.000495688	0.000174771
2.15446	0.000162233			2.1465	7.92389e-05	2.24129e-06			0.149347	0.000809625	0.000178887
2.16243	0.000153091			2.15446	7.80855e-05	2.25212e-06			0.149939	0.000542407	0.000174733
2.17039	0.000152293			2.16243	7.96532e-05	2.29569e-06			0.15053	0.000503487	0.000177368
2.17836	0.00015676			2.17039	7.31695e-05	2.26367e-06			0.151122	0.00084134	0.000179009
2.18632	0.000151692			2.17836	7.4137e-05	2.21496e-06			0.151713	0.000625514	0.000178337
2.19429	0.000162443			2.18632	7.40109e-05	2.2538e-06			0.152305	0.000482929	0.000179252
2.20225	0.000164438			2.19429	7.55935e-05	2.26066e-06			0.152896	0.000553684	0.000180666
2.21022	0.000170931			2.20225	7.28977e-05	2.25067e-06			0.153488	0.000291909	0.000180741
2.21818	0.000172878			2.21021	6.88263e-05	2.24841e-06			0.154079	0.000751443	0.000184537
2.22615	0.000175592			2.21818	6.62321e-05	2.23929e-06			0.154671	0.000761008	0.000183535
2.23411	0.000157253			2.22614	6.92119e-05	2.25253e-06			0.155262	0.000696935	0.000189124
2.24207	0.000142944			2.23411	6.58097e-05	2.23693e-06			0.155854	0.0008008	0.000191146
2.25004	0.000139406			2.24207	6.42852e-05	2.24982e-06			0.156445	0.000799323	0.000190244
2.258	0.000133643			2.25004	6.55792e-05	2.2812e-06			0.157037	0.000873281	0.000189585
2.26597	0.000132098			2.258	6.55169e-05	2.25219e-06			0.157628	0.000915797	0.000193325
2.27393	0.000135058			2.26597	6.45984e-05	2.26358e-06			0.15822	0.000513811	0.000189507
2.2819	0.00014305			2.27393	6.16036e-05	2.23533e-06			0.158811	0.000646586	0.000192055
2.28986	0.000170141			2.2819	6.26513e-05	2.29532e-06			0.159403	0.000791425	0.000194007
2.29783	0.000243585			2.28986	6.12196e-05	2.27204e-06			0.159994	0.000544379	0.000191147
2.30579	0.000353331			2.29783	6.1272e-05	2.29101e-06			0.160586	0.000824135	0.000198234
2.31376	0.000460212			2.30579	6.07248e-05	2.24775e-06			0.161177	0.000738755	0.000194601
2.32172	0.000505348			2.31376	5.89997e-05	2.27778e-06			0.161768	0.000684815	0.00019559
2.32969	0.00048395			2.32172	6.03432e-05	2.28985e-06			0.16236	0.000835132	0.000200818
2.33765	0.000333334			2.32969	5.72509e-05	2.28321e-06			0.162951	0.000631984	0.000199566
2.34562	0.00022593			2.33765	5.98147e-05	2.3142e-06			0.163543	0.000667462	0.000199944
2.35358	0.000162244			2.34562	5.77514e-05	2.29039e-06			0.164134	0.000915701	0.000199348
2.36155	0.000135634			2.35358	5.89511e-05	2.30636e-06			0.164726	0.000865661	0.0002029
2.36951	0.000131934			2.36155	5.74345e-05	2.30423e-06			0.165317	0.000705389	0.000200464
2.37748	0.000127667			2.36951	5.4348e-05	2.30839e-06			0.165909	0.000693771	0.000203259
2.38544	0.000127579			2.37748	5.40055e-05	2.3013e-06			0.1665	0.000777858	0.000203263
2.39341	0.000123908			2.38544	5.58645e-05	2.33598e-06			0.167092	0.000363913	0.000199512
2.40137	0.000125397			2.39341	5.56321e-05	2.30557e-06			0.167683	0.000468974	0.000201785
2.40933	0.000130273			2.40137	5.43771e-05	2.32508e-06			0.168275	0.000650348	0.000205888
2.4173	0.000131531			2.40933	5.08278e-05	2.34299e-06			0.168866	0.000793412	0.000206676
2.42526	0.000125631			2.4173	5.43321e-05	2.32961e-06			0.169458	0.00109359	0.000215559
2.43323	0.000123758			2.42526	5.47646e-05	2.37519e-06			0.170049	0.000718486	0.000206181
2.44119	0.000115845			2.43323	5.13808e-05	2.34969e-06			0.170641	0.000626933	0.000211173
2.44916	0.000122027			2.44119	4.90654e-05	2.36974e-06			0.171232	0.000615821	0.000206466
2.45712	0.000121643			2.44916	4.67316e-05	2.29475e-06			0.171824	0.000940146	0.000215658
2.46509	0.000113401			2.45712	4.94863e-05	2.35272e-06			0.172415	0.00068103	0.000210114
2.47305	0.00011237			2.46509	4.60246e-05	2.3867e-06			0.173007	0.000885427	0.000214686
2.48102	0.000113193			2.47305	4.85672e-05	2.4167e-06			0.173598	0.000985184	0.000217112
2.48898	0.000118732			2.48102	5.13827e-05	2.49302e-06			0.174189	0.00089074	0.000213819
2.49695	0.000120393			2.48898	5.00524e-05	2.46983e-06			0.174781	0.000787845	0.000217659
2.50491	0.000117976			2.49695	4.8758e-05	2.56576e-06			0.175372	0.000735723	0.000215245
2.51288	0.000120062			2.50491	5.01265e-05	2.67243e-06			0.175964	0.000890721	0.000217702
2.52084	0.000115549			2.51288	5.02294e-05	2.73122e-06			0.176555	0.000674561	0.000219521
2.52881	0.000116541			2.52084	4.4623e-05	2.7481e-06			0.177147	0.00066915	0.000222613
2.53677	0.00011782			2.52881	5.06435e-05	2.89534e-06			0.177738	0.000843963	0.00022849
2.54474	0.000118917			2.53677	4.81862e-05	2.92545e-06			0.17833	0.000854659	0.000227472
2.5527	0.000117857			2.54474	4.56218e-05	2.92848e-06			0.178921	0.00065616	0.000227767
2.56066	0.000121505			2.5527	4.76917e-05	2.99038e-06			0.179513	0.000303425	0.000223359
2.56863	0.000130749			2.56066	4.77583e-05	3.06748e-06			0.180104	0.000606696	0.000230799
2.57659	0.000174416			2.56863	3.77264e-05	2.95806e-06			0.180696	0.000364241	0.000229522
2.58456	0.000245108			2.57659	4.23798e-05	3.10652e-06			0.181287	0.000760075	0.000234763
2.59252	0.000311771			2.58456	4.35008e-05	3.18243e-06			0.181879	0.000703036	0.000238459
2.60049	0.000369063			2.59252	4.06624e-05	3.21123e-06			0.18247	0.000531083	0.000233433
2.60845	0.000341211			2.60049	4.02345e-05	3.2924e-06			0.183062	0.000716548	0.000239863
2.61642	0.000255113			2.60845	4.39009e-05	3.36481e-06			0.183653	0.000693321	0.000238534
2.62438	0.000179672			2.61642	4.08522e-05	3.40342e-06			0.184245	0.000206226	0.000237131
2.63235	0.000132838			2.62438	4.34818e-05	3.49204e-06			0.184836	0.000481775	0.000240966
2.64031	0.000117159			2.63235	3.9919e-05	3.48835e-06			0.185427	0.000434041	0.000240313
2.64828	0.000112931			2.64031	4.85813e-05	3.72303e-06			0.186019	0.00080143	0.000245156
2.65624	0.000109527			2.64828	4.17281e-05	3.69664e-06			0.18661	0.00048727	0.00024638
2.66421	0.000103841			2.65624	4.99805e-05	3.929e-06			0.187202	0.000532811	0.000246958
2.67217	9.94912e-05			2.66421	3.75822e-05	3.84825e-06			0.187793	0.00051502	0.000250773
2.68014	0.000108666			2.67217	3.72986e-05	3.80387e-06			0.188385	0.000579533	0.000250457
2.6881	0.000107067			2.68013	4.44938e-05	4.14482e-06			0.188976	0.000493954	0.00025502
2.69607	0.000118398			2.6881	4.29976e-05	4.23792e-06			0.189568	0.000439925	0.000257457
2.70403	0.000107275			2.69606	4.80843e-05	4.58888e-06			0.190159	0.000614424	0.000262793
2.71199	0.000104543			2.70403	3.38928e-05	4.21259e-06			0.190751	0.000457256	0.000255909
2.71996	8.86623e-05			2.71199	4.08727e-05	4.59157e-06			0.191342	0.000593444	0.000261015
2.72792	9.87304e-05			2.71996	3.71776e-05	4.54186e-06			0.191934	0.000536975	0.000263566
2.73589	9.77527e-05			2.72792	3.55442e-05	4.77284e-06			0.192525	0.000342993	0.000265248
2.74385	0.000101727			2.73589	4.84327e-05	5.44175e-06			0.193117	0.000591664	0.000272073
2.75182	9.7347e-05			2.74385	3.56334e-05	5.09753e-06			0.193708	0.000319372	0.000269031
2.75978	0.000113795			2.75182	4.0941e-05	5.67338e-06			0.1943	0.000133175	0.000272275
2.76775	8.82891e-05			2.75978	4.06286e-05	5.91882e-06			0.194891	0.000371342	0.000272559
2.77571	0.000100698			2.76775	3.49633e-05	6.12624e-06			0.195483	0.000476098	0.000278529
2.78368	0.000106799			2.77571	4.12126e-05	6.90908e-06			0.196074	0.000759993	0.000283175
2.79164	9.96374e-05			2.78368	3.82034e-05	7.20948e-06			0.196666	0.000433696	0.000284924
2.79961	8.74942e-05			2.79164	3.92217e-05	7.90907e-06			0.197257	0.00134471	0.000293659
2.80757	9.66537e-05			2.79961	2.97386e-05	8.51503e-06			0.197848	0.00155069	0.000292106
2.81554	0.000101282			2.80757	3.70177e-05	1.01692e-05			0.19844	0.00116447	0.000289469
2.8235	0.00010224			2.81554	3.44965e-05	1.19778e-05			0.199031	0.000722838	0.000280906
2.83147	0.000123099			2.8235	3.57455e-05	1.78235e-05			0.199623	0.000579835	0.000274963
				2.83147	-2.69163e-05	0.00024988			0.200214	0.000954628	0.000284518
									0.200806	0.00091374	0.000283952
									0.201397	0.000580029	0.000272443
									0.201989	0.000359701	0.000268749
									0.20258	0.000475299	0.000274292
									0.203172	0.000599508	0.000271384
									0.203763	0.000868129	0.000277888
									0.204355	0.000749704	0.000275141
									0.204946	0.000307016	0.000270343
									0.205538	0.000538896	0.000275105
									0.206129	0.000935979	0.000276463
									0.206721	0.000946938	0.000276259
									0.207312	0.000726541	0.000276821
									0.207904	0.000847846	0.000278392
									0.208495	0.000720795	0.000272461
									0.209086	0.000594724	0.000275074
									0.209678	0.000206601	0.000266846
									0.210269	0.000285386	0.000267477
									0.210861	0.000474039	0.000274103
									0.211452	0.0009583	0.000275732
									0.212044	0.000737098	0.000279065
									0.212635	0.000829207	0.000272939
									0.213227	0.000620334	0.000267355
									0.213818	0.000497236	0.000272025
									0.21441	0.000991914	0.000282441
									0.215001	0.000466333	0.000266913
									0.215593	0.000766915	0.000280516
									0.216184	0.000828408	0.000288216
									0.216776	0.000818284	0.000286304
									0.217367	0.00066503	0.000289328
									0.217959	0.000608592	0.000290334
									0.21855	0.000125138	0.000289427
									0.219142	0.000327486	0.000294674
									0.219733	0.000223049	0.000300631
									0.220325	0.000704259	0.000315504
									0.220916	0.000629071	0.000310711
									0.221507	0.000210519	0.000309196
									0.222099	0.000491533	0.000315003
									0.22269	0.000572504	0.000323002
									0.223282	0.000454892	0.000322448
									0.223873	0.000460111	0.0003258
									0.224465	0.000284696	0.000325133
									0.225056	0.000156829	0.000323332
									0.225648	0.000217913	0.000330727
									0.226239	0.000368325	0.000334567
									0.226831	0.000429002	0.000336324
									0.227422	0.000594555	0.000346486
									0.228014	0.000369486	0.000339026
									0.228605	2.22266e-05	0.0003452
									0.229197	0.000922749	0.000364688
									0.229788	0.000494444	0.000358875
									0.23038	0.000605456	0.000363087
									0.230971	4.93921e-05	0.000362189
									0.231563	0.000203542	0.000363511
									0.232154	0.000330809	0.000365112
									0.232746	0.000196797	0.000365168
									0.233337	0.00058227	0.000391208
									0.233928	0.000381979	0.000391337
									0.23452	4.44575e-05	0.000370546
									0.235111	-0.000133328	0.000368718
									0.235703	0.000180333	0.00038325
									0.236294	0.000278806	0.000397028
									0.236886	0.000542285	0.00040792
									0.237477	0.000303485	0.000413709
									0.238069	0.000673624	0.000428955
									0.23866	7.7441e-05	0.000416702
									0.239252	-5.61561e-05	0.000407329
									0.239843	0.000382783	0.000438167
									0.240435	0.000896179	0.000467492
									0.241026	0.00017373	0.000439238
									0.241618	0.000806794	0.000482609
									0.242209	0.000304329	0.000450184
									0.242801	0.000377734	0.000466136
									0.243392	-0.000245156	0.000455876
									0.243984	-0.00011401	0.000462419
									0.244575	0.00100236	0.000531518
									0.245166	0.00103132	0.000534278
									0.245758	0.00105938	0.000547095
									0.246349	0.00104118	0.000570717
									0.246941	0.000198832	0.000530254
									0.247532	0.000982245	0.000588831
									0.248124	0.000646948	0.000580272
									0.248715	-0.000948395	0.000496225
									0.249307	0.000180071	0.000596723
									0.249898	0.000742614	0.000632239
									0.25049	0.000479698	0.000661965
									0.251081	0.000697083	0.000668404
									0.251673	0.00037042	0.000674861
									0.252264	0.000604708	0.000730636
									0.252856	0.00113225	0.000845334
									0.253447	-9.79042e-05	0.000729436
									0.254039	2.58821e-05	0.000826291
									0.25463	0.00122338	0.000971445
									0.255222	-0.000294623	0.000898941
									0.255813	-0.000718765	0.000974165
									0.256405	-0.000704854	0.000974151
									0.256996	-0.00104241	0.00103448
									0.257587	0.00132	0.00192596
									0.258179	-0.000229729	0.00162983
									0.25877	0.000838154	0.00232758
									0.259362	-0.00368328	0.00290729
									0.259953	0.00188056	0.0058095

## Sheet: Supplementary Figure 6
	RSE	ASE	LASE
Time/h	Resistance/ohm	Resistance/ohm	Resistance/ohm
0	0.65	0.71	0.63
1	0.88	0.86	0.72
2	1.18	1.02	0.85
3	1.49	1.2	1.02
4	1.56	1.34	1.2
5	1.58	1.36	1.23
6	1.59	1.36	1.22

## Sheet: Supplementary Figure 9
Sample	Tensile strength/MPa	Modulus/MPa
LASE-MD	7.35	327.93
LASE-TD	1.08	14.0078
ASE-MD	6.52	232.47
ASE-TD	0.85	10.38
RSE-MD	2.48	49.8
RSE-TD	2.15	37.38

## Sheet: Supplementary Figure 10
30 ℃		40 ℃		50 ℃		60 ℃		70 ℃			30 ℃		40 ℃		50 ℃		60 ℃		70 ℃			30 ℃		40 ℃		50 ℃		60 ℃		70 ℃
Zreal	Zimag	Zreal	Zimag	Zreal	Zimag	Zreal	Zimag	Zreal	Zimag		Zreal	Zimag	Zreal	Zimag	Zreal	Zimag	Zreal	Zimag	Zreal	Zimag		Zreal	Zimag	Zreal	Zimag	Zreal	Zimag	Zreal	Zimag	Zreal	Zimag
ohm	ohm	ohm	ohm	ohm	ohm	ohm	ohm	ohm	ohm		ohm	ohm	ohm	ohm	ohm	ohm	ohm	ohm	ohm	ohm		ohm	ohm	ohm	ohm	ohm	ohm	ohm	ohm	ohm	ohm
4.69981	-0.02158	3.2023	-0.06159	2.41642	-0.11623	1.84474	-0.06165	1.58669	-0.02729		3.59597	-0.0024	2.24075	-0.06763	1.7849	-0.02192	1.46352	-0.07674	1.29141	-0.0902		3.84034	-0.04732	2.54716	-0.05918	2.00978	-0.02887	1.61346	-0.08094	1.37945	-0.08416
4.71896	-0.18356	3.2162	-0.21277	2.4385	-0.2496	1.86463	-0.18263	1.6066	-0.16817		3.60999	-0.12935	2.25705	-0.18574	1.79754	-0.13492	1.48723	-0.1999	1.29795	-0.20482		3.84708	-0.17213	2.5577	-0.17197	2.02562	-0.13979	1.62068	-0.19321	1.38665	-0.19591
4.74624	-0.35566	3.23791	-0.36852	2.46548	-0.39402	1.88794	-0.30317	1.62905	-0.31366		3.63109	-0.26388	2.27605	-0.30712	1.81219	-0.25074	1.51694	-0.32612	1.30946	-0.32607		3.8571	-0.30354	2.57323	-0.29538	2.03794	-0.25218	1.62852	-0.31009	1.3942	-0.31493
4.78065	-0.53897	3.27262	-0.54308	2.50661	-0.54765	1.91654	-0.43477	1.66073	-0.46869		3.65789	-0.4049	2.2993	-0.44025	1.82766	-0.37343	1.54923	-0.45628	1.32252	-0.46337		3.86988	-0.44823	2.59213	-0.42723	2.05481	-0.37619	1.64207	-0.4446	1.40876	-0.45048
4.81935	-0.73909	3.31298	-0.73908	2.56213	-0.71522	1.95763	-0.58022	1.70359	-0.64089		3.6932	-0.55778	2.33309	-0.58812	1.85193	-0.51196	1.59615	-0.60036	1.3375	-0.62392		3.88705	-0.60958	2.6165	-0.57685	2.07871	-0.51457	1.65698	-0.60062	1.42425	-0.60821
4.86562	-0.96183	3.37148	-0.95872	2.61711	-0.90629	1.99952	-0.74352	1.76554	-0.83262		3.74143	-0.72738	2.36157	-0.75944	1.87481	-0.67274	1.64311	-0.76008	1.36249	-0.80998		3.89964	-0.8063	2.6364	-0.75277	2.09875	-0.67425	1.67953	-0.78145	1.4464	-0.78976
4.92663	-1.22498	3.43618	-1.21723	2.69527	-1.11498	2.05074	-0.92601	1.83465	-1.05333		3.78105	-0.92178	2.39818	-0.95517	1.90257	-0.85703	1.69873	-0.93765	1.39281	-1.03204		3.92546	-1.03253	2.66364	-0.95684	2.12674	-0.86052	1.7075	-0.99683	1.47709	-1.00612
4.9819	-1.5411	3.52879	-1.51099	2.78049	-1.35663	2.10913	-1.13846	1.93228	-1.29756		3.83604	-1.14102	2.43824	-1.18816	1.935	-1.07722	1.75941	-1.14402	1.43189	-1.29775		3.95255	-1.30483	2.69695	-1.20367	2.15802	-1.08447	1.74214	-1.25518	1.51431	-1.26626
5.06594	-1.91171	3.64872	-1.85754	2.87784	-1.63567	2.17653	-1.39287	2.0539	-1.57492		3.90006	-1.39916	2.48237	-1.4694	1.97412	-1.34507	1.82247	-1.38925	1.47974	-1.62395		3.99285	-1.63757	2.73418	-1.50394	2.19561	-1.35448	1.78538	-1.57202	1.56084	-1.58551
5.1623	-2.35517	3.80213	-2.26209	2.98379	-1.96752	2.25281	-1.69727	2.20093	-1.89003		3.96302	-1.71083	2.53323	-1.82161	2.01797	-1.67613	1.88928	-1.69224	1.5419	-2.01726		4.0394	-2.05005	2.78071	-1.87609	2.24206	-1.68646	1.8387	-1.95529	1.61991	-1.96933
5.28567	-2.89933	3.99929	-2.73214	3.0974	-2.36622	2.34039	-2.066	2.37584	-2.2475		4.03687	-2.09371	2.58811	-2.24677	2.07385	-2.0767	1.96183	-2.05398	1.62968	-2.53501		4.09114	-2.55209	2.83887	-2.32612	2.29844	-2.0927	1.92072	-2.46053	1.69912	-2.47984
5.44754	-3.5645	4.23051	-3.26989	3.23379	-2.88954	2.45121	-2.5527	2.56654	-2.65383		4.10808	-2.55497	2.66575	-2.82255	2.14975	-2.60867	2.04977	-2.54186	1.73125	-3.12838		4.16345	-3.21269	2.91048	-2.93108	2.36828	-2.63328	2.00162	-3.04105	1.79193	-3.05802
5.65135	-4.35843	4.53424	-3.93339	3.37796	-3.48398	2.5784	-3.11046	2.7986	-3.16586		4.19884	-3.17367	2.74617	-3.48252	2.22988	-3.22538	2.14581	-3.11156	1.85059	-3.83993		4.24477	-3.98866	2.99678	-3.62686	2.45357	-3.24566	2.11024	-3.74497	1.90952	-3.76134
5.93906	-5.41174	4.8555	-4.65285	3.5422	-4.21061	2.73164	-3.77881	3.04452	-3.7359		4.29203	-3.89309	2.85237	-4.28793	2.33162	-3.97644	2.25785	-3.79452	2.01359	-4.74232		4.34727	-4.92809	3.10313	-4.47745	2.56161	-4.00141	2.24564	-4.62815	2.06141	-4.64271
6.32235	-6.57545	5.20262	-5.47824	3.74132	-5.12486	2.92357	-4.61931	3.29624	-4.40491		4.39798	-4.78111	2.98222	-5.30928	2.46557	-4.91857	2.40162	-4.67043	2.21553	-5.8191		4.47072	-6.12505	3.23972	-5.54892	2.69814	-4.95004	2.41591	-5.69167	2.24335	-5.70377
6.7941	-7.96421	5.58647	-6.48035	3.98152	-6.22603	3.15844	-5.61873	3.59835	-5.23718		4.52921	-5.91375	3.14262	-6.54442	2.63207	-6.061	2.57443	-5.72654	2.4531	-7.09397		4.62442	-7.56874	3.40698	-6.84136	2.86856	-6.10274	2.62243	-6.95775	2.47721	-6.96289
7.42788	-9.64727	6.00345	-7.67136	4.26723	-7.53517	3.43957	-6.80118	3.93756	-6.22836		4.68483	-7.29268	3.33826	-8.02734	2.8357	-7.41642	2.77753	-6.98814	2.77253	-8.70819		4.82992	-9.3183	3.61015	-8.40396	3.07467	-7.47057	2.89459	-8.56943	2.76768	-8.55699
8.2203	-11.5487	6.42143	-9.08681	4.64277	-9.20006	3.81536	-8.29002	4.32177	-7.41102		4.87951	-8.93967	3.61264	-9.9322	3.0873	-9.16349	3.05116	-8.59548	3.1906	-10.7298		5.08446	-11.5599	3.87753	-10.4014	3.33445	-9.22602	3.24184	-10.5917	3.14246	-10.5607
9.17806	-13.6997	6.91966	-10.8932	5.1149	-11.279	4.2869	-10.1418	4.81698	-8.88687		5.12633	-11.078	3.95191	-12.3208	3.44339	-11.3566	3.40377	-10.6196	3.70895	-13.178		5.40463	-14.381	4.21286	-12.9179	3.68322	-11.4214	3.68155	-13.0713	3.61428	-13.0077
10.3479	-16.2487	7.48013	-13.1834	5.69795	-13.7947	4.86952	-12.3679	5.41272	-10.7194		5.44791	-13.7813	4.38608	-15.2636	3.87653	-14.0422	3.84807	-13.0941	4.36253	-16.2472		5.80767	-17.8725	4.64746	-15.993	4.10595	-14.1044	4.21754	-16.162	4.20002	-16.0409
11.6969	-19.2202	8.14408	-15.9737	6.43826	-16.9213	5.61523	-15.0997	6.13174	-12.9101		5.85583	-17.1135	4.94977	-18.9581	4.45178	-17.4043	4.40535	-16.1823	5.09318	-19.5739		6.32416	-22.2755	5.19657	-19.8864	4.64416	-17.4922	4.82949	-19.5901	4.88347	-19.3769
13.1942	-22.6997	8.93434	-19.5029	7.29339	-20.3354	6.44852	-18.0958	7.03935	-15.6039		6.36899	-21.3013	5.57632	-23.0429	5.05931	-21.1321	5.02959	-19.6002	6.09467	-24.1404		6.92295	-27.1819	5.82392	-24.1851	5.25783	-21.2444	5.70318	-24.2468	5.80411	-23.9872
14.751	-26.878	9.83037	-23.4264	8.46887	-24.9767	7.59905	-22.1218	8.03798	-18.5259		7.0048	-25.9812	6.46864	-28.6633	5.99169	-26.2193	5.9374	-24.2873	7.29041	-29.3367		7.77941	-33.9576	6.70934	-30.1117	6.15032	-26.3708	6.716	-29.6469	6.95376	-29.2186
16.2972	-31.4639	11.0055	-28.7582	9.87008	-30.2424	8.90739	-26.6816	9.40188	-22.4143		7.84258	-32.4048	7.60468	-35.179	6.95312	-32.0799	6.95881	-29.6182	8.76423	-35.6914		8.82395	-41.7952	7.72793	-36.9425	7.13543	-32.2461	7.96521	-36.2587	8.23659	-35.6127
17.977	-37.6993	12.417	-34.9045	11.5117	-36.6536	10.64	-32.187	10.9164	-26.7703		8.82743	-39.8403	8.89059	-43.2926	8.28629	-39.2839	8.24122	-36.2756	10.8757	-43.9888		10.1325	-51.5895	9.12079	-45.3582	8.33649	-39.5384	9.60678	-44.7103	10.0791	-43.8105
19.8256	-45.0374	14.1402	-42.4843	13.7138	-44.7551	12.7495	-39.159	12.803	-32.0276		10.2297	-49.1486	10.6766	-53.6128	10.0888	-48.7275	9.95077	-44.7613	13.1257	-53.6182		11.6961	-64.3051	10.7499	-56.3423	10.1545	-48.9815	11.6249	-55.0051	12.1811	-53.9281
21.8518	-54.2471	16.4192	-52.0698	16.5757	-54.5589	15.3531	-47.4842	15.1962	-38.6116		12.0086	-61.2391	13.1916	-66.0738	12.3775	-59.9868	12.1923	-55.0711	16.1205	-65.0965		14.0553	-79.6147	12.9587	-69.8888	12.2933	-60.337	14.1784	-67.4644	14.769	-65.8179
24.3502	-66.2216	19.2097	-63.7788	19.8915	-66.0229	18.4391	-57.2214	18.0735	-46.5019		14.3801	-75.9605	15.8225	-81.0726	15.3067	-73.2249	14.8486	-67.0906	19.426	-78.4399		16.5714	-98.2493	15.5029	-85.8643	14.7324	-73.8574	17.0067	-81.354	18.018	-79.2225
27.2384	-80.8408	22.7272	-77.6336	23.7479	-79.1099	22.0948	-68.2056	21.461	-55.4519		17.0728	-93.6456	19.3607	-98.4289	18.1853	-88.785	17.9993	-81.2763	24.0136	-96.2508		19.6767	-119.894	18.7756	-104.268	17.7568	-89.697	21.1518	-100.587	22.1024	-97.6625
30.6785	-98.339	26.7153	-93.4817	29.0362	-96.4354	26.9347	-82.7442	25.2278	-65.7424		20.5898	-113.849	24.1497	-121.962	22.9631	-109.905	22.3979	-100.199	29.2825	-116.269		24.0622	-149.438	23.122	-129.507	21.8618	-111.019	25.6306	-122.225	26.8836	-118.414
34.8098	-118.769	32.2147	-114.772	35.0417	-115.93	32.227	-99.1508	30.2954	-79.3397		25.4392	-141.603	29.7856	-148.613	28.1962	-133.55	27.3531	-121.551	36.1957	-142.502		29.0534	-183.093	28.1784	-158.207	26.5472	-135.258	31.671	-150.673	33.3524	-145.725
40.4687	-146.751	38.6763	-138.649	43.031	-141.09	39.2603	-120.108	35.9298	-94.2981		31.216	-173.24	37.4617	-183.286	35.2945	-164.578	34.154	-149.508	44.7048	-173.287		36.2169	-228.048	35.054	-196.148	32.7424	-167.095	39.1587	-184.217	40.8567	-177.346
46.9573	-178.357	47.1509	-169.914	52.2865	-170.247	47.4978	-144.478	43.2157	-113.641		39.0751	-214.871	46.2908	-224.343	43.8145	-200.99	42.2407	-182.547	55.0809	-210.085		43.8822	-280.964	43.1126	-240.85	40.5294	-204.667	47.9787	-225.242	50.2883	-216.346
56.1158	-219.972	57.4585	-206.036	63.5448	-204.951	57.4156	-173.622	51.5534	-135.72		48.6167	-264.165	58.2317	-274.242	54.9676	-245.388	52.7035	-222.188	59.8171	-238.665		54.5422	-346.104	53.213	-295.701	50.1637	-250.793	51.6094	-255.882	54.7462	-246.628
66.4958	-269.604	69.7705	-250.023	68.9002	-232.903	62.6027	-198.262	61.8576	-162.1		61.2074	-323.756	62.4685	-308.184	59.475	-278.247	57.3926	-252.595	75.239	-290.417		56.9254	-384.609	56.1355	-331.206	53.4256	-283.719	66.0609	-313.65	68.4514	-301.195
80.2199	-329.015	75.7306	-282.917	87.9523	-283.812	77.7563	-239.515	67.4222	-185.043		65.4455	-361.053	82.7413	-380.039	76.6578	-338.808	74.0449	-308.202	104.013	-374.795		77.321	-486.754	74.5372	-412.698	69.2465	-349.701	90.1132	-410.863	92.78	-391.269
83.4122	-366.425	99.1168	-351.339	114.795	-357.037	100.93	-301.049	83.6936	-223.447		88.1928	-452.41	116.227	-499.126	107.953	-446.019	102.3	-400.221	135.886	-488.423		105.036	-648.541	101.778	-547.468	93.8204	-458.745	114.496	-518.435	118.787	-492.309

## Sheet: Supplementary Figure 12
	Rs/Ω
Day	RSE	ASE	LASE
1	10.37	7.419	4.715
3	22.4	18.65	4.997
6	30.2	19.9	7.517
9	36.5	27.5	8.56
12	34.44	29.9	10.84
15	40.14	32.898	14.58
18	55.9	38.849	16.56
21	63.4	46.42	18.54

## Sheet: Supplementary Figure 13
	Rct/Ω
Day	RSE	ASE	LASE
1	323.3	337.5	318.3
3	421.2	358	339.7
6	424	379.4	348.6
9	498.5	439.4	360.6
12	539.4	507.9	388.7
15	624.9	535.6	423.5
18	654.8	593.6	454.5
21	710.9	671	467.4

## Sheet: Supplementary Figure 14
Voltage/V	Current/A
3	2.4e-05
3	2.39e-05
3	2.39e-05
3	2.41e-05
3	2.39e-05
3	2.41e-05
3	2.41e-05
3	2.41e-05
3	2.44e-05
3.01	2.45e-05
3.01	2.45e-05
3	2.41e-05
3.01	2.45e-05
3.01	2.47e-05
3.01	2.48e-05
3.01	2.5e-05
3.01	2.48e-05
3.01	2.52e-05
3.01	2.49e-05
3.02	2.53e-05
3.02	2.5e-05
3.02	2.52e-05
3.02	2.51e-05
3.02	2.54e-05
3.02	2.56e-05
3.02	2.58e-05
3.02	2.59e-05
3.02	2.59e-05
3.02	2.58e-05
3.02	2.56e-05
3.03	2.59e-05
3.03	2.62e-05
3.03	2.58e-05
3.03	2.64e-05
3.03	2.61e-05
3.03	2.63e-05
3.03	2.65e-05
3.03	2.64e-05
3.03	2.66e-05
3.03	2.66e-05
3.03	2.63e-05
3.04	2.67e-05
3.04	2.69e-05
3.04	2.68e-05
3.04	2.68e-05
3.04	2.7e-05
3.04	2.7e-05
3.04	2.75e-05
3.04	2.73e-05
3.04	2.71e-05
3.04	2.71e-05
3.05	2.72e-05
3.05	2.74e-05
3.05	2.72e-05
3.05	2.77e-05
3.05	2.75e-05
3.05	2.73e-05
3.05	2.78e-05
3.05	2.77e-05
3.05	2.78e-05
3.06	2.78e-05
3.06	2.8e-05
3.06	2.79e-05
3.06	2.8e-05
3.06	2.82e-05
3.06	2.81e-05
3.06	2.81e-05
3.06	2.81e-05
3.06	2.84e-05
3.06	2.84e-05
3.06	2.85e-05
3.07	2.86e-05
3.07	2.88e-05
3.07	2.87e-05
3.07	2.9e-05
3.07	2.87e-05
3.07	2.89e-05
3.07	2.87e-05
3.07	2.9e-05
3.07	2.89e-05
3.07	2.87e-05
3.08	2.91e-05
3.08	2.94e-05
3.08	2.93e-05
3.08	2.94e-05
3.08	2.94e-05
3.08	2.91e-05
3.08	2.94e-05
3.08	2.96e-05
3.08	2.96e-05
3.08	2.94e-05
3.09	2.99e-05
3.09	2.98e-05
3.09	2.94e-05
3.09	2.97e-05
3.09	2.98e-05
3.09	2.98e-05
3.09	3e-05
3.09	2.99e-05
3.1	3.01e-05
3.1	3.02e-05
3.1	3e-05
3.1	3.02e-05
3.1	2.99e-05
3.1	3e-05
3.1	3e-05
3.1	3.04e-05
3.1	3.04e-05
3.1	3.06e-05
3.1	3.04e-05
3.1	3.06e-05
3.11	3.06e-05
3.11	3.09e-05
3.11	3.07e-05
3.11	3.09e-05
3.11	3.07e-05
3.11	3.1e-05
3.11	3.1e-05
3.11	3.08e-05
3.11	3.08e-05
3.12	3.08e-05
3.12	3.1e-05
3.12	3.1e-05
3.12	3.11e-05
3.12	3.09e-05
3.12	3.1e-05
3.12	3.12e-05
3.12	3.1e-05
3.12	3.12e-05
3.12	3.15e-05
3.13	3.15e-05
3.13	3.16e-05
3.13	3.15e-05
3.13	3.14e-05
3.13	3.15e-05
3.13	3.13e-05
3.13	3.15e-05
3.13	3.15e-05
3.13	3.16e-05
3.13	3.16e-05
3.14	3.16e-05
3.14	3.18e-05
3.14	3.17e-05
3.14	3.17e-05
3.14	3.19e-05
3.14	3.19e-05
3.14	3.21e-05
3.14	3.17e-05
3.14	3.21e-05
3.14	3.18e-05
3.15	3.22e-05
3.15	3.19e-05
3.15	3.21e-05
3.15	3.23e-05
3.15	3.17e-05
3.15	3.22e-05
3.15	3.21e-05
3.15	3.24e-05
3.15	3.22e-05
3.15	3.19e-05
3.16	3.24e-05
3.16	3.23e-05
3.16	3.23e-05
3.16	3.25e-05
3.16	3.24e-05
3.16	3.22e-05
3.16	3.24e-05
3.16	3.24e-05
3.16	3.23e-05
3.16	3.24e-05
3.17	3.24e-05
3.17	3.23e-05
3.17	3.25e-05
3.17	3.25e-05
3.17	3.24e-05
3.17	3.25e-05
3.17	3.24e-05
3.17	3.26e-05
3.17	3.25e-05
3.17	3.26e-05
3.18	3.28e-05
3.18	3.27e-05
3.18	3.26e-05
3.18	3.27e-05
3.18	3.28e-05
3.18	3.25e-05
3.18	3.32e-05
3.18	3.25e-05
3.18	3.27e-05
3.18	3.28e-05
3.18	3.28e-05
3.19	3.29e-05
3.19	3.33e-05
3.19	3.26e-05
3.19	3.28e-05
3.19	3.25e-05
3.19	3.3e-05
3.19	3.3e-05
3.19	3.28e-05
3.19	3.32e-05
3.2	3.3e-05
3.2	3.31e-05
3.2	3.31e-05
3.2	3.29e-05
3.2	3.32e-05
3.2	3.32e-05
3.2	3.3e-05
3.2	3.32e-05
3.2	3.31e-05
3.2	3.28e-05
3.21	3.32e-05
3.21	3.32e-05
3.21	3.28e-05
3.21	3.32e-05
3.21	3.33e-05
3.21	3.29e-05
3.21	3.3e-05
3.21	3.29e-05
3.21	3.3e-05
3.21	3.31e-05
3.22	3.31e-05
3.22	3.33e-05
3.22	3.31e-05
3.22	3.32e-05
3.22	3.31e-05
3.22	3.33e-05
3.22	3.35e-05
3.22	3.34e-05
3.22	3.3e-05
3.22	3.33e-05
3.23	3.33e-05
3.23	3.35e-05
3.23	3.31e-05
3.23	3.31e-05
3.23	3.34e-05
3.23	3.31e-05
3.23	3.33e-05
3.23	3.32e-05
3.23	3.32e-05
3.23	3.35e-05
3.24	3.32e-05
3.24	3.34e-05
3.24	3.33e-05
3.24	3.34e-05
3.24	3.31e-05
3.24	3.33e-05
3.24	3.33e-05
3.24	3.34e-05
3.24	3.35e-05
3.24	3.33e-05
3.25	3.37e-05
3.25	3.33e-05
3.25	3.33e-05
3.25	3.33e-05
3.25	3.35e-05
3.25	3.32e-05
3.25	3.32e-05
3.25	3.32e-05
3.25	3.34e-05
3.25	3.33e-05
3.26	3.32e-05
3.26	3.34e-05
3.26	3.32e-05
3.26	3.32e-05
3.26	3.33e-05
3.26	3.34e-05
3.26	3.34e-05
3.26	3.34e-05
3.26	3.32e-05
3.26	3.32e-05
3.27	3.34e-05
3.27	3.32e-05
3.27	3.33e-05
3.27	3.34e-05
3.27	3.31e-05
3.27	3.36e-05
3.27	3.34e-05
3.27	3.34e-05
3.27	3.35e-05
3.28	3.34e-05
3.27	3.34e-05
3.28	3.32e-05
3.28	3.35e-05
3.28	3.34e-05
3.28	3.31e-05
3.28	3.32e-05
3.28	3.32e-05
3.28	3.32e-05
3.28	3.33e-05
3.28	3.34e-05
3.29	3.33e-05
3.29	3.35e-05
3.29	3.32e-05
3.29	3.33e-05
3.29	3.33e-05
3.29	3.35e-05
3.29	3.34e-05
3.29	3.34e-05
3.29	3.32e-05
3.29	3.3e-05
3.3	3.31e-05
3.3	3.33e-05
3.3	3.31e-05
3.3	3.34e-05
3.3	3.34e-05
3.3	3.31e-05
3.3	3.34e-05
3.3	3.31e-05
3.3	3.32e-05
3.3	3.31e-05
3.31	3.35e-05
3.31	3.31e-05
3.31	3.3e-05
3.31	3.32e-05
3.31	3.34e-05
3.31	3.33e-05
3.31	3.33e-05
3.31	3.34e-05
3.31	3.34e-05
3.31	3.31e-05
3.32	3.34e-05
3.32	3.34e-05
3.32	3.3e-05
3.32	3.33e-05
3.32	3.31e-05
3.32	3.33e-05
3.32	3.33e-05
3.32	3.35e-05
3.32	3.33e-05
3.32	3.33e-05
3.32	3.31e-05
3.33	3.33e-05
3.33	3.34e-05
3.33	3.33e-05
3.33	3.31e-05
3.33	3.34e-05
3.33	3.3e-05
3.33	3.32e-05
3.33	3.34e-05
3.33	3.32e-05
3.33	3.33e-05
3.34	3.32e-05
3.34	3.34e-05
3.34	3.32e-05
3.34	3.32e-05
3.34	3.34e-05
3.34	3.31e-05
3.34	3.34e-05
3.34	3.3e-05
3.34	3.32e-05
3.35	3.35e-05
3.35	3.35e-05
3.35	3.33e-05
3.35	3.32e-05
3.35	3.32e-05
3.35	3.36e-05
3.35	3.34e-05
3.35	3.33e-05
3.35	3.34e-05
3.35	3.33e-05
3.36	3.33e-05
3.36	3.33e-05
3.36	3.31e-05
3.36	3.32e-05
3.36	3.34e-05
3.36	3.31e-05
3.36	3.35e-05
3.36	3.34e-05
3.36	3.31e-05
3.36	3.33e-05
3.36	3.29e-05
3.37	3.33e-05
3.37	3.32e-05
3.37	3.35e-05
3.37	3.32e-05
3.37	3.33e-05
3.37	3.33e-05
3.37	3.33e-05
3.37	3.32e-05
3.37	3.35e-05
3.38	3.35e-05
3.38	3.34e-05
3.38	3.33e-05
3.38	3.31e-05
3.38	3.33e-05
3.38	3.35e-05
3.38	3.34e-05
3.38	3.34e-05
3.38	3.32e-05
3.39	3.34e-05
3.38	3.33e-05
3.39	3.3e-05
3.39	3.34e-05
3.39	3.33e-05
3.39	3.34e-05
3.39	3.32e-05
3.39	3.32e-05
3.39	3.33e-05
3.39	3.35e-05
3.39	3.36e-05
3.4	3.35e-05
3.4	3.34e-05
3.4	3.34e-05
3.4	3.32e-05
3.4	3.36e-05
3.4	3.32e-05
3.4	3.34e-05
3.4	3.33e-05
3.4	3.35e-05
3.4	3.33e-05
3.4	3.33e-05
3.41	3.32e-05
3.41	3.35e-05
3.41	3.33e-05
3.41	3.35e-05
3.41	3.36e-05
3.41	3.35e-05
3.41	3.34e-05
3.41	3.32e-05
3.41	3.32e-05
3.42	3.34e-05
3.41	3.34e-05
3.42	3.34e-05
3.42	3.38e-05
3.42	3.34e-05
3.42	3.35e-05
3.42	3.35e-05
3.42	3.36e-05
3.42	3.34e-05
3.42	3.34e-05
3.42	3.32e-05
3.43	3.34e-05
3.43	3.35e-05
3.43	3.35e-05
3.43	3.36e-05
3.43	3.37e-05
3.43	3.35e-05
3.43	3.36e-05
3.43	3.36e-05
3.43	3.36e-05
3.43	3.34e-05
3.44	3.36e-05
3.44	3.36e-05
3.44	3.35e-05
3.44	3.36e-05
3.44	3.34e-05
3.44	3.35e-05
3.44	3.37e-05
3.44	3.36e-05
3.44	3.36e-05
3.45	3.37e-05
3.45	3.34e-05
3.45	3.35e-05
3.45	3.35e-05
3.45	3.35e-05
3.45	3.37e-05
3.45	3.36e-05
3.45	3.34e-05
3.45	3.36e-05
3.45	3.37e-05
3.46	3.35e-05
3.46	3.38e-05
3.46	3.35e-05
3.46	3.37e-05
3.46	3.35e-05
3.46	3.35e-05
3.46	3.35e-05
3.46	3.36e-05
3.46	3.36e-05
3.46	3.36e-05
3.47	3.35e-05
3.47	3.36e-05
3.47	3.34e-05
3.47	3.35e-05
3.47	3.37e-05
3.47	3.37e-05
3.47	3.36e-05
3.47	3.36e-05
3.47	3.37e-05
3.47	3.37e-05
3.47	3.35e-05
3.48	3.38e-05
3.48	3.36e-05
3.48	3.36e-05
3.48	3.37e-05
3.48	3.36e-05
3.48	3.37e-05
3.48	3.37e-05
3.48	3.36e-05
3.48	3.35e-05
3.49	3.37e-05
3.49	3.35e-05
3.49	3.35e-05
3.49	3.38e-05
3.49	3.37e-05
3.49	3.36e-05
3.49	3.39e-05
3.49	3.37e-05
3.49	3.36e-05
3.5	3.39e-05
3.5	3.36e-05
3.49	3.35e-05
3.5	3.37e-05
3.5	3.38e-05
3.5	3.37e-05
3.5	3.37e-05
3.5	3.37e-05
3.5	3.38e-05
3.5	3.35e-05
3.51	3.39e-05
3.51	3.37e-05
3.51	3.36e-05
3.51	3.36e-05
3.51	3.39e-05
3.51	3.37e-05
3.51	3.37e-05
3.51	3.38e-05
3.51	3.37e-05
3.51	3.37e-05
3.51	3.37e-05
3.52	3.39e-05
3.52	3.39e-05
3.52	3.35e-05
3.52	3.36e-05
3.52	3.35e-05
3.52	3.37e-05
3.52	3.35e-05
3.52	3.36e-05
3.52	3.35e-05
3.52	3.39e-05
3.52	3.36e-05
3.53	3.38e-05
3.53	3.37e-05
3.53	3.38e-05
3.53	3.34e-05
3.53	3.36e-05
3.53	3.38e-05
3.53	3.36e-05
3.53	3.37e-05
3.53	3.37e-05
3.54	3.37e-05
3.54	3.36e-05
3.54	3.36e-05
3.54	3.37e-05
3.54	3.35e-05
3.54	3.35e-05
3.54	3.36e-05
3.54	3.36e-05
3.54	3.35e-05
3.54	3.35e-05
3.55	3.36e-05
3.55	3.36e-05
3.55	3.34e-05
3.55	3.35e-05
3.55	3.35e-05
3.55	3.32e-05
3.55	3.34e-05
3.55	3.36e-05
3.55	3.36e-05
3.55	3.34e-05
3.55	3.34e-05
3.56	3.34e-05
3.56	3.35e-05
3.56	3.34e-05
3.56	3.34e-05
3.56	3.35e-05
3.56	3.35e-05
3.56	3.33e-05
3.56	3.36e-05
3.56	3.35e-05
3.56	3.33e-05
3.57	3.35e-05
3.57	3.34e-05
3.57	3.35e-05
3.57	3.34e-05
3.57	3.33e-05
3.57	3.32e-05
3.57	3.35e-05
3.57	3.34e-05
3.58	3.35e-05
3.58	3.34e-05
3.58	3.31e-05
3.58	3.34e-05
3.58	3.31e-05
3.58	3.31e-05
3.58	3.32e-05
3.58	3.34e-05
3.58	3.35e-05
3.58	3.32e-05
3.58	3.33e-05
3.58	3.32e-05
3.59	3.33e-05
3.59	3.33e-05
3.59	3.33e-05
3.59	3.31e-05
3.59	3.3e-05
3.59	3.31e-05
3.59	3.31e-05
3.59	3.33e-05
3.59	3.32e-05
3.6	3.34e-05
3.6	3.31e-05
3.6	3.31e-05
3.6	3.3e-05
3.6	3.32e-05
3.6	3.32e-05
3.6	3.3e-05
3.6	3.31e-05
3.6	3.3e-05
3.6	3.31e-05
3.61	3.29e-05
3.61	3.31e-05
3.61	3.28e-05
3.61	3.29e-05
3.61	3.29e-05
3.61	3.29e-05
3.61	3.29e-05
3.61	3.29e-05
3.61	3.28e-05
3.62	3.3e-05
3.62	3.29e-05
3.62	3.28e-05
3.62	3.29e-05
3.62	3.28e-05
3.62	3.29e-05
3.62	3.3e-05
3.62	3.28e-05
3.62	3.27e-05
3.62	3.27e-05
3.62	3.27e-05
3.62	3.27e-05
3.63	3.26e-05
3.63	3.28e-05
3.63	3.25e-05
3.63	3.26e-05
3.63	3.27e-05
3.63	3.26e-05
3.63	3.27e-05
3.63	3.26e-05
3.63	3.26e-05
3.63	3.25e-05
3.64	3.25e-05
3.64	3.26e-05
3.64	3.23e-05
3.64	3.26e-05
3.64	3.27e-05
3.64	3.28e-05
3.64	3.25e-05
3.64	3.24e-05
3.64	3.24e-05
3.65	3.26e-05
3.65	3.24e-05
3.65	3.24e-05
3.65	3.22e-05
3.65	3.25e-05
3.65	3.22e-05
3.65	3.25e-05
3.65	3.25e-05
3.65	3.23e-05
3.66	3.22e-05
3.66	3.25e-05
3.66	3.2e-05
3.66	3.21e-05
3.66	3.22e-05
3.66	3.22e-05
3.66	3.22e-05
3.66	3.24e-05
3.66	3.22e-05
3.66	3.23e-05
3.66	3.21e-05
3.67	3.22e-05
3.67	3.22e-05
3.67	3.21e-05
3.67	3.22e-05
3.67	3.21e-05
3.67	3.2e-05
3.67	3.23e-05
3.67	3.22e-05
3.67	3.21e-05
3.68	3.21e-05
3.68	3.2e-05
3.68	3.2e-05
3.68	3.2e-05
3.68	3.21e-05
3.68	3.21e-05
3.68	3.2e-05
3.68	3.2e-05
3.68	3.18e-05
3.68	3.18e-05
3.69	3.19e-05
3.69	3.19e-05
3.69	3.16e-05
3.69	3.18e-05
3.69	3.19e-05
3.69	3.18e-05
3.69	3.17e-05
3.69	3.17e-05
3.69	3.16e-05
3.69	3.16e-05
3.69	3.15e-05
3.7	3.17e-05
3.7	3.16e-05
3.7	3.16e-05
3.7	3.16e-05
3.7	3.17e-05
3.7	3.16e-05
3.7	3.17e-05
3.7	3.15e-05
3.7	3.15e-05
3.7	3.16e-05
3.71	3.14e-05
3.71	3.17e-05
3.71	3.14e-05
3.71	3.15e-05
3.71	3.16e-05
3.71	3.15e-05
3.71	3.15e-05
3.71	3.17e-05
3.71	3.14e-05
3.71	3.14e-05
3.72	3.16e-05
3.72	3.14e-05
3.72	3.15e-05
3.72	3.14e-05
3.72	3.14e-05
3.72	3.15e-05
3.72	3.13e-05
3.72	3.12e-05
3.72	3.13e-05
3.73	3.14e-05
3.73	3.15e-05
3.73	3.11e-05
3.73	3.11e-05
3.73	3.13e-05
3.73	3.12e-05
3.73	3.13e-05
3.73	3.12e-05
3.73	3.1e-05
3.73	3.11e-05
3.73	3.11e-05
3.74	3.11e-05
3.74	3.11e-05
3.74	3.11e-05
3.74	3.12e-05
3.74	3.11e-05
3.74	3.1e-05
3.74	3.1e-05
3.74	3.1e-05
3.74	3.11e-05
3.74	3.09e-05
3.75	3.12e-05
3.75	3.12e-05
3.75	3.09e-05
3.75	3.11e-05
3.75	3.09e-05
3.75	3.09e-05
3.75	3.09e-05
3.75	3.08e-05
3.75	3.08e-05
3.75	3.07e-05
3.75	3.08e-05
3.76	3.08e-05
3.76	3.09e-05
3.76	3.09e-05
3.76	3.09e-05
3.76	3.07e-05
3.76	3.07e-05
3.76	3.07e-05
3.76	3.08e-05
3.77	3.08e-05
3.76	3.07e-05
3.77	3.06e-05
3.77	3.09e-05
3.77	3.07e-05
3.77	3.07e-05
3.77	3.06e-05
3.77	3.06e-05
3.77	3.08e-05
3.77	3.06e-05
3.78	3.07e-05
3.78	3.08e-05
3.78	3.06e-05
3.78	3.05e-05
3.78	3.07e-05
3.78	3.07e-05
3.78	3.06e-05
3.78	3.07e-05
3.78	3.05e-05
3.78	3.06e-05
3.78	3.05e-05
3.79	3.06e-05
3.79	3.05e-05
3.79	3.04e-05
3.79	3.05e-05
3.79	3.05e-05
3.79	3.03e-05
3.79	3.05e-05
3.79	3.05e-05
3.79	3.03e-05
3.79	3.04e-05
3.8	3.06e-05
3.8	3.07e-05
3.8	3.05e-05
3.8	3.05e-05
3.8	3.05e-05
3.8	3.02e-05
3.8	3.03e-05
3.8	3.05e-05
3.8	3.03e-05
3.81	3.05e-05
3.81	3.05e-05
3.81	3.04e-05
3.81	3.04e-05
3.81	3.04e-05
3.81	3.04e-05
3.81	3.04e-05
3.81	3.03e-05
3.81	3.02e-05
3.82	3.04e-05
3.82	3.03e-05
3.82	3.01e-05
3.82	3.03e-05
3.82	3.02e-05
3.82	3.03e-05
3.82	3.03e-05
3.82	3.03e-05
3.82	3.02e-05
3.82	3.03e-05
3.82	3.02e-05
3.83	3.03e-05
3.83	3.03e-05
3.83	3.02e-05
3.83	3.02e-05
3.83	3.03e-05
3.83	3.02e-05
3.83	3.04e-05
3.83	3.02e-05
3.83	3.02e-05
3.83	3.03e-05
3.84	3.04e-05
3.83	3.01e-05
3.84	3.02e-05
3.84	3.03e-05
3.84	3.03e-05
3.84	3.02e-05
3.84	3.02e-05
3.84	3.01e-05
3.84	3.01e-05
3.84	3.03e-05
3.84	3e-05
3.85	3.02e-05
3.85	3.01e-05
3.85	3.02e-05
3.85	3.02e-05
3.85	3.02e-05
3.85	3.01e-05
3.85	3.01e-05
3.85	3e-05
3.85	3.01e-05
3.86	3.03e-05
3.86	3.02e-05
3.86	3.01e-05
3.86	3.01e-05
3.86	3.01e-05
3.86	3.01e-05
3.86	3.01e-05
3.86	2.99e-05
3.86	3.01e-05
3.86	3.02e-05
3.86	3.02e-05
3.87	3.02e-05
3.87	3.02e-05
3.87	3e-05
3.87	3.03e-05
3.87	3.03e-05
3.87	3.02e-05
3.87	3.02e-05
3.87	3e-05
3.87	3.01e-05
3.87	3.01e-05
3.87	3.01e-05
3.88	3.03e-05
3.88	3.02e-05
3.88	3.01e-05
3.88	3.01e-05
3.88	3.02e-05
3.88	3.02e-05
3.88	3.01e-05
3.88	3.02e-05
3.88	3.01e-05
3.88	3e-05
3.89	3.03e-05
3.89	3.02e-05
3.89	3.02e-05
3.89	3.03e-05
3.89	3.03e-05
3.89	3.01e-05
3.89	3.02e-05
3.89	3.01e-05
3.9	3.03e-05
3.9	3.03e-05
3.9	3.02e-05
3.9	3.02e-05
3.9	3.02e-05
3.9	3.02e-05
3.9	3.03e-05
3.9	3.03e-05
3.9	3.03e-05
3.9	3.02e-05
3.9	3.02e-05
3.91	3.04e-05
3.91	3.02e-05
3.91	3.03e-05
3.91	3.03e-05
3.91	3.02e-05
3.91	3.04e-05
3.91	3.04e-05
3.91	3.03e-05
3.91	3.03e-05
3.91	3.03e-05
3.92	3.03e-05
3.92	3.04e-05
3.92	3.02e-05
3.92	3.04e-05
3.92	3.02e-05
3.92	3.03e-05
3.92	3.03e-05
3.92	3.05e-05
3.92	3.04e-05
3.92	3.03e-05
3.93	3.05e-05
3.93	3.04e-05
3.93	3.04e-05
3.93	3.04e-05
3.93	3.04e-05
3.93	3.05e-05
3.93	3.04e-05
3.93	3.03e-05
3.93	3.03e-05
3.94	3.06e-05
3.94	3.04e-05
3.94	3.05e-05
3.94	3.04e-05
3.94	3.04e-05
3.94	3.06e-05
3.94	3.05e-05
3.94	3.05e-05
3.94	3.06e-05
3.94	3.04e-05
3.94	3.06e-05
3.95	3.06e-05
3.95	3.05e-05
3.95	3.04e-05
3.95	3.06e-05
3.95	3.05e-05
3.95	3.08e-05
3.95	3.05e-05
3.95	3.06e-05
3.95	3.07e-05
3.96	3.07e-05
3.96	3.07e-05
3.96	3.06e-05
3.96	3.07e-05
3.96	3.06e-05
3.96	3.06e-05
3.96	3.07e-05
3.96	3.07e-05
3.96	3.08e-05
3.96	3.07e-05
3.97	3.08e-05
3.97	3.08e-05
3.97	3.07e-05
3.97	3.08e-05
3.97	3.08e-05
3.97	3.1e-05
3.97	3.08e-05
3.97	3.09e-05
3.97	3.07e-05
3.97	3.09e-05
3.97	3.08e-05
3.98	3.09e-05
3.98	3.09e-05
3.98	3.07e-05
3.98	3.08e-05
3.98	3.09e-05
3.98	3.11e-05
3.98	3.11e-05
3.98	3.1e-05
3.98	3.1e-05
3.99	3.11e-05
3.98	3.09e-05
3.99	3.09e-05
3.99	3.11e-05
3.99	3.1e-05
3.99	3.08e-05
3.99	3.1e-05
3.99	3.11e-05
3.99	3.1e-05
3.99	3.12e-05
4	3.11e-05
3.99	3.11e-05
4	3.1e-05
4	3.13e-05
4	3.12e-05
4	3.12e-05
4	3.11e-05
4	3.12e-05
4	3.12e-05
4	3.11e-05
4	3.13e-05
4	3.12e-05
4.01	3.14e-05
4.01	3.14e-05
4.01	3.13e-05
4.01	3.14e-05
4.01	3.13e-05
4.01	3.13e-05
4.01	3.13e-05
4.01	3.15e-05
4.01	3.14e-05
4.02	3.15e-05
4.02	3.15e-05
4.02	3.14e-05
4.02	3.16e-05
4.02	3.16e-05
4.02	3.12e-05
4.02	3.14e-05
4.02	3.16e-05
4.02	3.16e-05
4.02	3.15e-05
4.03	3.16e-05
4.03	3.16e-05
4.03	3.15e-05
4.03	3.17e-05
4.03	3.18e-05
4.03	3.16e-05
4.03	3.19e-05
4.03	3.16e-05
4.03	3.16e-05
4.04	3.17e-05
4.04	3.19e-05
4.04	3.17e-05
4.04	3.17e-05
4.04	3.17e-05
4.04	3.19e-05
4.04	3.18e-05
4.04	3.18e-05
4.04	3.19e-05
4.04	3.2e-05
4.04	3.19e-05
4.05	3.2e-05
4.05	3.2e-05
4.05	3.2e-05
4.05	3.21e-05
4.05	3.2e-05
4.05	3.19e-05
4.05	3.22e-05
4.05	3.19e-05
4.05	3.2e-05
4.06	3.22e-05
4.06	3.22e-05
4.06	3.21e-05
4.06	3.2e-05
4.06	3.22e-05
4.06	3.22e-05
4.06	3.23e-05
4.06	3.22e-05
4.06	3.23e-05
4.06	3.23e-05
4.06	3.23e-05
4.07	3.23e-05
4.07	3.24e-05
4.07	3.24e-05
4.07	3.24e-05
4.07	3.26e-05
4.07	3.24e-05
4.07	3.26e-05
4.07	3.25e-05
4.07	3.24e-05
4.07	3.26e-05
4.08	3.26e-05
4.08	3.26e-05
4.08	3.25e-05
4.08	3.26e-05
4.08	3.25e-05
4.08	3.25e-05
4.08	3.27e-05
4.08	3.26e-05
4.08	3.27e-05
4.09	3.27e-05
4.09	3.28e-05
4.09	3.26e-05
4.09	3.28e-05
4.09	3.28e-05
4.09	3.29e-05
4.09	3.29e-05
4.09	3.29e-05
4.09	3.29e-05
4.09	3.29e-05
4.09	3.28e-05
4.1	3.31e-05
4.1	3.3e-05
4.1	3.32e-05
4.1	3.3e-05
4.1	3.31e-05
4.1	3.31e-05
4.1	3.31e-05
4.1	3.31e-05
4.1	3.33e-05
4.1	3.31e-05
4.11	3.32e-05
4.11	3.33e-05
4.11	3.32e-05
4.11	3.31e-05
4.11	3.32e-05
4.11	3.34e-05
4.11	3.33e-05
4.11	3.33e-05
4.11	3.35e-05
4.11	3.34e-05
4.11	3.34e-05
4.12	3.36e-05
4.12	3.37e-05
4.12	3.37e-05
4.12	3.35e-05
4.12	3.37e-05
4.12	3.35e-05
4.12	3.36e-05
4.12	3.37e-05
4.13	3.38e-05
4.12	3.36e-05
4.13	3.36e-05
4.13	3.38e-05
4.13	3.37e-05
4.13	3.39e-05
4.13	3.38e-05
4.13	3.38e-05
4.13	3.39e-05
4.13	3.38e-05
4.13	3.39e-05
4.14	3.41e-05
4.14	3.4e-05
4.14	3.42e-05
4.14	3.42e-05
4.14	3.4e-05
4.14	3.41e-05
4.14	3.41e-05
4.14	3.41e-05
4.14	3.41e-05
4.14	3.41e-05
4.15	3.44e-05
4.15	3.41e-05
4.15	3.43e-05
4.15	3.44e-05
4.15	3.45e-05
4.15	3.43e-05
4.15	3.44e-05
4.15	3.45e-05
4.15	3.44e-05
4.15	3.43e-05
4.16	3.47e-05
4.16	3.45e-05
4.16	3.46e-05
4.16	3.46e-05
4.16	3.47e-05
4.16	3.48e-05
4.16	3.46e-05
4.16	3.48e-05
4.16	3.48e-05
4.17	3.49e-05
4.17	3.49e-05
4.17	3.47e-05
4.17	3.49e-05
4.17	3.5e-05
4.17	3.49e-05
4.17	3.51e-05
4.17	3.5e-05
4.17	3.48e-05
4.17	3.51e-05
4.17	3.5e-05
4.18	3.53e-05
4.18	3.52e-05
4.18	3.51e-05
4.18	3.51e-05
4.18	3.53e-05
4.18	3.52e-05
4.18	3.53e-05
4.18	3.53e-05
4.18	3.53e-05
4.18	3.54e-05
4.19	3.52e-05
4.19	3.54e-05
4.19	3.53e-05
4.19	3.55e-05
4.19	3.54e-05
4.19	3.55e-05
4.19	3.56e-05
4.19	3.57e-05
4.19	3.55e-05
4.2	3.57e-05
4.2	3.59e-05
4.2	3.56e-05
4.2	3.58e-05
4.2	3.59e-05
4.2	3.57e-05
4.2	3.57e-05
4.2	3.59e-05
4.2	3.6e-05
4.2	3.6e-05
4.2	3.59e-05
4.21	3.6e-05
4.21	3.6e-05
4.21	3.61e-05
4.21	3.6e-05
4.21	3.61e-05
4.21	3.62e-05
4.21	3.63e-05
4.21	3.63e-05
4.21	3.64e-05
4.22	3.63e-05
4.22	3.63e-05
4.22	3.62e-05
4.22	3.63e-05
4.22	3.65e-05
4.22	3.64e-05
4.22	3.66e-05
4.22	3.66e-05
4.22	3.64e-05
4.22	3.66e-05
4.23	3.67e-05
4.23	3.68e-05
4.23	3.65e-05
4.23	3.69e-05
4.23	3.67e-05
4.23	3.68e-05
4.23	3.67e-05
4.23	3.66e-05
4.23	3.69e-05
4.23	3.69e-05
4.24	3.69e-05
4.24	3.7e-05
4.23	3.68e-05
4.24	3.71e-05
4.24	3.72e-05
4.24	3.7e-05
4.24	3.72e-05
4.24	3.72e-05
4.24	3.72e-05
4.24	3.73e-05
4.24	3.73e-05
4.24	3.73e-05
4.25	3.74e-05
4.25	3.75e-05
4.25	3.75e-05
4.25	3.74e-05
4.25	3.75e-05
4.25	3.76e-05
4.25	3.76e-05
4.25	3.76e-05
4.25	3.76e-05
4.26	3.76e-05
4.26	3.77e-05
4.26	3.78e-05
4.26	3.77e-05
4.26	3.8e-05
4.26	3.79e-05
4.26	3.8e-05
4.26	3.8e-05
4.26	3.8e-05
4.26	3.8e-05
4.27	3.81e-05
4.27	3.81e-05
4.27	3.83e-05
4.27	3.84e-05
4.27	3.84e-05
4.27	3.84e-05
4.27	3.82e-05
4.27	3.83e-05
4.28	3.84e-05
4.27	3.83e-05
4.27	3.82e-05
4.28	3.85e-05
4.28	3.85e-05
4.28	3.85e-05
4.28	3.85e-05
4.28	3.88e-05
4.28	3.89e-05
4.28	3.89e-05
4.28	3.87e-05
4.28	3.88e-05
4.29	3.89e-05
4.29	3.89e-05
4.29	3.89e-05
4.29	3.89e-05
4.29	3.89e-05
4.29	3.91e-05
4.29	3.91e-05
4.29	3.92e-05
4.29	3.92e-05
4.3	3.93e-05
4.3	3.94e-05
4.3	3.93e-05
4.3	3.93e-05
4.3	3.95e-05
4.3	3.94e-05
4.3	3.96e-05
4.3	3.97e-05
4.3	3.96e-05
4.3	3.95e-05
4.3	3.98e-05
4.31	3.99e-05
4.31	3.99e-05
4.31	3.99e-05
4.31	3.99e-05
4.31	3.99e-05
4.31	4.01e-05
4.31	4.01e-05
4.31	4.01e-05
4.31	4.02e-05
4.31	4.01e-05
4.32	4.02e-05
4.32	4.02e-05
4.32	4.03e-05
4.32	4.03e-05
4.32	4.05e-05
4.32	4.04e-05
4.32	4.04e-05
4.32	4.07e-05
4.32	4.05e-05
4.33	4.08e-05
4.33	4.08e-05
4.33	4.08e-05
4.33	4.09e-05
4.33	4.08e-05
4.33	4.09e-05
4.33	4.11e-05
4.33	4.1e-05
4.33	4.12e-05
4.33	4.12e-05
4.33	4.12e-05
4.33	4.11e-05
4.34	4.13e-05
4.34	4.14e-05
4.34	4.14e-05
4.34	4.16e-05
4.34	4.15e-05
4.34	4.18e-05
4.34	4.18e-05
4.34	4.17e-05
4.35	4.18e-05
4.35	4.18e-05
4.35	4.19e-05
4.35	4.2e-05
4.35	4.2e-05
4.35	4.21e-05
4.35	4.22e-05
4.35	4.22e-05
4.35	4.24e-05
4.35	4.22e-05
4.35	4.24e-05
4.36	4.25e-05
4.36	4.26e-05
4.36	4.27e-05
4.36	4.27e-05
4.36	4.28e-05
4.36	4.28e-05
4.36	4.29e-05
4.36	4.29e-05
4.36	4.31e-05
4.37	4.31e-05
4.37	4.31e-05
4.37	4.32e-05
4.37	4.33e-05
4.37	4.32e-05
4.37	4.34e-05
4.37	4.35e-05
4.37	4.36e-05
4.37	4.37e-05
4.37	4.37e-05
4.37	4.38e-05
4.38	4.38e-05
4.38	4.39e-05
4.38	4.4e-05
4.38	4.4e-05
4.38	4.42e-05
4.38	4.41e-05
4.38	4.44e-05
4.38	4.44e-05
4.38	4.44e-05
4.39	4.45e-05
4.38	4.44e-05
4.39	4.47e-05
4.39	4.48e-05
4.39	4.5e-05
4.39	4.48e-05
4.39	4.49e-05
4.39	4.52e-05
4.39	4.52e-05
4.39	4.53e-05
4.4	4.52e-05
4.4	4.54e-05
4.4	4.54e-05
4.4	4.55e-05
4.4	4.56e-05
4.4	4.58e-05
4.4	4.58e-05
4.4	4.58e-05
4.4	4.6e-05
4.41	4.62e-05
4.4	4.6e-05
4.41	4.62e-05
4.41	4.65e-05
4.41	4.65e-05
4.41	4.65e-05
4.41	4.66e-05
4.41	4.66e-05
4.41	4.67e-05
4.41	4.68e-05
4.41	4.7e-05
4.42	4.71e-05
4.42	4.74e-05
4.42	4.73e-05
4.42	4.74e-05
4.42	4.75e-05
4.42	4.77e-05
4.42	4.77e-05
4.42	4.78e-05
4.42	4.79e-05
4.42	4.8e-05
4.43	4.83e-05
4.43	4.81e-05
4.43	4.81e-05
4.43	4.84e-05
4.43	4.86e-05
4.43	4.86e-05
4.43	4.87e-05
4.43	4.9e-05
4.43	4.88e-05
4.43	4.89e-05
4.44	4.91e-05
4.44	4.93e-05
4.44	4.93e-05
4.44	4.95e-05
4.44	4.95e-05
4.44	4.97e-05
4.44	4.97e-05
4.44	5e-05
4.44	5.02e-05
4.44	5.01e-05
4.45	5.03e-05
4.45	5.05e-05
4.44	5.03e-05
4.45	5.06e-05
4.45	5.1e-05
4.45	5.08e-05
4.45	5.08e-05
4.45	5.11e-05
4.45	5.13e-05
4.45	5.14e-05
4.45	5.13e-05
4.46	5.18e-05
4.46	5.17e-05
4.46	5.17e-05
4.46	5.19e-05
4.46	5.21e-05
4.46	5.2e-05
4.46	5.24e-05
4.46	5.24e-05
4.46	5.25e-05
4.46	5.28e-05
4.47	5.3e-05
4.47	5.31e-05
4.47	5.32e-05
4.47	5.32e-05
4.47	5.33e-05
4.47	5.35e-05
4.47	5.38e-05
4.47	5.37e-05
4.47	5.39e-05
4.48	5.4e-05
4.48	5.44e-05
4.48	5.42e-05
4.48	5.43e-05
4.48	5.47e-05
4.48	5.49e-05
4.48	5.48e-05
4.48	5.52e-05
4.48	5.54e-05
4.48	5.54e-05
4.49	5.57e-05
4.49	5.58e-05
4.49	5.58e-05
4.49	5.59e-05
4.49	5.6e-05
4.49	5.63e-05
4.49	5.65e-05
4.49	5.66e-05
4.49	5.68e-05
4.49	5.67e-05
4.49	5.7e-05
4.5	5.73e-05
4.5	5.75e-05
4.5	5.75e-05
4.5	5.79e-05
4.5	5.81e-05
4.5	5.78e-05
4.5	5.84e-05
4.51	5.87e-05
4.5	5.84e-05
4.51	5.85e-05
4.5	5.89e-05
4.51	5.88e-05
4.51	5.95e-05
4.51	5.94e-05
4.51	5.96e-05
4.51	5.98e-05
4.51	6e-05
4.51	6.02e-05
4.51	6.03e-05
4.51	6.05e-05
4.52	6.07e-05
4.52	6.1e-05
4.52	6.1e-05
4.52	6.12e-05
4.52	6.15e-05
4.52	6.16e-05
4.52	6.17e-05
4.52	6.18e-05
4.52	6.21e-05
4.52	6.22e-05
4.53	6.25e-05
4.53	6.29e-05
4.53	6.3e-05
4.53	6.3e-05
4.53	6.33e-05
4.53	6.36e-05
4.53	6.36e-05
4.53	6.39e-05
4.54	6.41e-05
4.54	6.43e-05
4.54	6.43e-05
4.54	6.47e-05
4.54	6.49e-05
4.54	6.5e-05
4.54	6.5e-05
4.54	6.55e-05
4.54	6.59e-05
4.54	6.58e-05
4.54	6.59e-05
4.54	6.64e-05
4.55	6.65e-05
4.55	6.68e-05
4.55	6.69e-05
4.55	6.75e-05
4.55	6.74e-05
4.55	6.78e-05
4.55	6.76e-05
4.55	6.8e-05
4.55	6.82e-05
4.55	6.84e-05
4.56	6.89e-05
4.56	6.89e-05
4.56	6.92e-05
4.56	6.94e-05
4.56	6.97e-05
4.56	6.99e-05
4.56	7e-05
4.56	7.05e-05
4.56	7.05e-05
4.56	7.07e-05
4.57	7.12e-05
4.57	7.12e-05
4.57	7.15e-05
4.57	7.17e-05
4.57	7.19e-05
4.57	7.2e-05
4.57	7.27e-05
4.57	7.24e-05
4.57	7.29e-05
4.57	7.32e-05
4.58	7.35e-05
4.58	7.39e-05
4.58	7.39e-05
4.58	7.43e-05
4.58	7.47e-05
4.58	7.48e-05
4.58	7.47e-05
4.58	7.51e-05
4.58	7.54e-05
4.58	7.54e-05
4.59	7.59e-05
4.59	7.62e-05
4.59	7.63e-05
4.59	7.64e-05
4.59	7.68e-05
4.59	7.69e-05
4.59	7.73e-05
4.59	7.76e-05
4.59	7.78e-05
4.59	7.82e-05
4.6	7.83e-05
4.6	7.88e-05
4.6	7.88e-05
4.6	7.93e-05
4.6	7.92e-05
4.6	7.99e-05
4.6	8.02e-05
4.6	8.02e-05
4.6	8.05e-05
4.61	8.08e-05
4.61	8.1e-05
4.61	8.12e-05
4.61	8.15e-05
4.61	8.2e-05
4.61	8.24e-05
4.61	8.23e-05
4.61	8.29e-05
4.61	8.29e-05
4.61	8.33e-05
4.61	8.34e-05
4.62	8.4e-05
4.62	8.42e-05
4.62	8.43e-05
4.62	8.48e-05
4.62	8.5e-05
4.62	8.56e-05
4.62	8.59e-05
4.62	8.61e-05
4.62	8.62e-05
4.63	8.65e-05
4.63	8.66e-05
4.63	8.71e-05
4.63	8.75e-05
4.63	8.8e-05
4.63	8.78e-05
4.63	8.82e-05
4.63	8.84e-05
4.63	8.87e-05
4.63	8.9e-05
4.63	8.94e-05
4.64	8.99e-05
4.64	9.01e-05
4.64	9.02e-05
4.64	9.05e-05
4.64	9.09e-05
4.64	9.13e-05
4.64	9.15e-05
4.64	9.19e-05
4.64	9.2e-05
4.65	9.27e-05
4.65	9.28e-05
4.65	9.29e-05
4.65	9.32e-05
4.65	9.41e-05
4.65	9.4e-05
4.65	9.4e-05
4.65	9.42e-05
4.65	9.48e-05
4.65	9.53e-05
4.65	9.5e-05
4.66	9.58e-05
4.66	9.61e-05
4.66	9.62e-05
4.66	9.66e-05
4.66	9.7e-05
4.66	9.7e-05
4.66	9.75e-05
4.66	9.79e-05
4.66	9.82e-05
4.67	9.85e-05
4.67	9.88e-05
4.67	9.91e-05
4.67	9.93e-05
4.67	9.99e-05
4.67	9.98e-05
4.67	0.0001
4.67	0.000101
4.67	0.000101
4.67	0.000101
4.68	0.000101
4.68	0.000102
4.68	0.000102
4.68	0.000102
4.68	0.000103
4.68	0.000103
4.68	0.000103
4.68	0.000104
4.68	0.000104
4.69	0.000104
4.68	0.000104
4.68	0.000104
4.69	0.000105
4.69	0.000106
4.69	0.000105
4.69	0.000106
4.69	0.000106
4.69	0.000106
4.69	0.000107
4.69	0.000107
4.69	0.000108
4.7	0.000108
4.7	0.000108
4.7	0.000108
4.7	0.000109
4.7	0.000108
4.7	0.000109
4.7	0.000109
4.7	0.000109
4.71	0.00011
4.71	0.000111
4.71	0.00011
4.71	0.00011
4.71	0.000111
4.71	0.000111
4.71	0.000112
4.71	0.000112
4.71	0.000112
4.71	0.000112
4.71	0.000113
4.71	0.000113
4.72	0.000113
4.72	0.000113
4.72	0.000114
4.72	0.000114
4.72	0.000114
4.72	0.000114
4.72	0.000115
4.72	0.000115
4.72	0.000115
4.73	0.000116
4.73	0.000116
4.73	0.000116
4.73	0.000116
4.73	0.000116
4.73	0.000117
4.73	0.000117
4.73	0.000117
4.73	0.000117
4.73	0.000118
4.73	0.000118
4.74	0.000118
4.74	0.000118
4.74	0.000119
4.74	0.000119
4.74	0.000119
4.74	0.000119
4.74	0.00012
4.74	0.00012
4.74	0.00012
4.75	0.000121
4.75	0.00012
4.75	0.000121
4.75	0.000121
4.75	0.000121
4.75	0.000121
4.75	0.000122
4.75	0.000122
4.75	0.000122
4.75	0.000122
4.75	0.000122
4.76	0.000123
4.76	0.000123
4.76	0.000123
4.76	0.000123
4.76	0.000123
4.76	0.000124
4.76	0.000124
4.76	0.000124
4.76	0.000124
4.76	0.000124
4.77	0.000125
4.77	0.000125
4.77	0.000125
4.77	0.000125
4.77	0.000125
4.77	0.000126
4.77	0.000126
4.77	0.000126
4.77	0.000126
4.78	0.000127
4.78	0.000126
4.78	0.000127
4.78	0.000127
4.78	0.000127
4.78	0.000127
4.78	0.000128
4.78	0.000128
4.78	0.000128
4.79	0.000128
4.79	0.000128
4.79	0.000128
4.79	0.000128
4.79	0.000128
4.79	0.000129
4.79	0.000129
4.79	0.000129
4.79	0.000129
4.79	0.00013
4.79	0.00013
4.8	0.00013
4.8	0.00013
4.8	0.00013
4.8	0.00013
4.8	0.00013
4.8	0.00013
4.8	0.000131
4.8	0.000131
4.8	0.000131
4.81	0.000132
4.8	0.000131
4.81	0.000131
4.81	0.000131
4.81	0.000132
4.81	0.000132
4.81	0.000132
4.81	0.000132
4.81	0.000132
4.81	0.000132
4.81	0.000132
4.82	0.000133
4.82	0.000133
4.82	0.000133
4.82	0.000133
4.82	0.000133
4.82	0.000133
4.82	0.000133
4.82	0.000134
4.82	0.000133
4.82	0.000133
4.83	0.000134
4.83	0.000134
4.83	0.000134
4.83	0.000134
4.83	0.000134
4.83	0.000134
4.83	0.000134
4.83	0.000134
4.83	0.000135
4.83	0.000135
4.83	0.000135
4.84	0.000135
4.84	0.000135
4.84	0.000135
4.84	0.000135
4.84	0.000135
4.84	0.000135
4.84	0.000135
4.84	0.000135
4.84	0.000135
4.85	0.000136
4.85	0.000136
4.85	0.000136
4.85	0.000136
4.85	0.000136
4.85	0.000136
4.85	0.000136
4.85	0.000136
4.85	0.000137
4.86	0.000137
4.85	0.000137
4.86	0.000137
4.86	0.000137
4.86	0.000137
4.86	0.000137
4.86	0.000137
4.86	0.000137
4.86	0.000137
4.86	0.000137
4.86	0.000137
4.87	0.000138
4.86	0.000137
4.87	0.000137
4.87	0.000138
4.87	0.000138
4.87	0.000138
4.87	0.000138
4.87	0.000138
4.87	0.000138
4.87	0.000138
4.88	0.000138
4.88	0.000138
4.88	0.000138
4.88	0.000138
4.88	0.000138
4.88	0.000138
4.88	0.000138
4.88	0.000139
4.88	0.000139
4.88	0.000139
4.88	0.000138
4.89	0.000139
4.89	0.000139
4.89	0.000139
4.89	0.000139
4.89	0.000139
4.89	0.000139
4.89	0.000139
4.89	0.00014
4.89	0.000139
4.89	0.000139
4.9	0.000139
4.9	0.000139
4.9	0.000139
4.9	0.00014
4.9	0.00014
4.9	0.00014
4.9	0.000139
4.9	0.000139
4.9	0.000139
4.91	0.00014
4.91	0.00014
4.91	0.000139
4.91	0.00014
4.91	0.00014
4.91	0.000139
4.91	0.00014
4.91	0.00014
4.91	0.00014
4.92	0.00014
4.92	0.00014
4.92	0.00014
4.92	0.00014
4.92	0.00014
4.92	0.00014
4.92	0.00014
4.92	0.00014
4.92	0.00014
4.92	0.00014
4.92	0.00014
4.93	0.00014
4.93	0.00014
4.93	0.00014
4.93	0.00014
4.93	0.00014
4.93	0.00014
4.93	0.00014
4.93	0.00014
4.93	0.000141
4.94	0.00014
4.93	0.00014
4.93	0.00014
4.94	0.00014
4.94	0.000141
4.94	0.00014
4.94	0.000141
4.94	0.00014
4.94	0.00014
4.94	0.00014
4.94	0.00014
4.95	0.00014
4.95	0.00014
4.95	0.00014
4.95	0.00014
4.95	0.000141
4.95	0.00014
4.95	0.00014
4.95	0.000141
4.95	0.000141
4.95	0.000141
4.96	0.00014
4.96	0.00014
4.96	0.00014
4.96	0.00014
4.96	0.00014
4.96	0.00014
4.96	0.000141
4.96	0.00014
4.96	0.00014
4.97	0.000141
4.97	0.00014
4.97	0.00014
4.97	0.00014
4.97	0.00014
4.97	0.00014
4.97	0.00014
4.97	0.00014
4.97	0.000141
4.97	0.00014
4.97	0.00014
4.98	0.000141
4.98	0.00014
4.98	0.000141
4.98	0.00014
4.98	0.000141
4.98	0.00014
4.98	0.00014
4.98	0.000141
4.98	0.000141
4.98	0.00014
4.98	0.00014
4.99	0.000141
4.99	0.00014
4.99	0.000141
4.99	0.00014
4.99	0.00014
4.99	0.000141
4.99	0.00014
4.99	0.00014
4.99	0.00014
[truncated: 1,011 more rows]

## Sheet: Supplementary Figure 15
RSE			RSE						ASE			ASE
Chronoamperometry			After polarization		Before polarization				Chronoamperometry			After polarization		Before polarization
T	Im		Zreal	Zimag	Zreal	Zimag			T	Im		Zreal	Zimag	Zreal	Zimag
s	A		ohm	ohm	ohm	ohm			s	A		ohm	ohm	ohm	ohm
1	1.71e-05		2.73421	-0.15146	2.78713	-0.0979			0	1.81e-05		5.12719	-0.07755	4.5712	0.537
2	1.17e-05		2.78429	-0.35328	2.83675	-0.32276			1	1.75e-05		5.15689	0.0939	4.60679	0.2921
3	1.17e-05		2.84333	-0.55038	2.89739	-0.54465			2	1.7e-05		5.2097	-0.41882	4.64165	0.0644
4	1.165e-05		2.91338	-0.75837	2.9699	-0.77056			3	1.62e-05		5.26535	-0.57534	4.68156	-0.13828
5	1.16e-05		2.99046	-0.98105	3.04929	-1.01412			6	1.6e-05		5.32852	-0.73872	4.71953	-0.34119
6	1.155e-05		3.07991	-1.22856	3.1419	-1.2832			7	1.59e-05		5.42233	-0.7744	4.74061	-0.67666
7	1.15e-05		3.18311	-1.50849	3.24865	-1.58854			8	1.59e-05		5.49837	-1.00206	4.78916	-0.87049
8	1.15e-05		3.30164	-1.83186	3.37238	-1.94031			9	1.58e-05		5.58808	-1.27518	4.84077	-1.10034
9	1.15e-05		3.43796	-2.20795	3.51482	-2.34941			10	1.58e-05		5.68612	-1.56509	4.9102	-1.3667
10	1.145e-05		3.59646	-2.65589	3.68185	-2.83772			11	1.58e-05		5.80179	-1.91926	5.01977	-1.62787
11	1.145e-05		3.78018	-3.19124	3.87873	-3.42134			12	1.57e-05		5.94276	-2.33072	5.11736	-2.01272
12	1.14e-05		3.99452	-3.82706	4.10999	-4.11386			13	1.57e-05		6.11922	-2.82182	5.235	-2.46185
13	1.14e-05		4.24943	-4.59659	4.3887	-4.95145			14	1.57e-05		6.34325	-3.41275	5.3865	-3.032
14	1.14e-05		4.54398	-5.51448	4.7288	-5.96318			15	1.57e-05		6.56092	-4.06626	5.54233	-3.66354
15	1.135e-05		4.91762	-6.64801	5.13562	-7.17805			16	1.56e-05		6.84466	-4.8837	5.75012	-4.47136
16	1.135e-05		5.37382	-7.99996	5.64939	-8.63925			17	1.56e-05		7.17959	-5.8529	6.00956	-5.44856
17	1.135e-05		5.98958	-9.75883	6.34778	-10.5329			18	1.56e-05		7.5862	-7.0359	6.34673	-6.64212
18	1.13e-05		6.70749	-11.7345	7.16713	-12.6467			19	1.56e-05		8.06322	-8.44472	6.76592	-8.0675
19	1.13e-05		7.5964	-14.0524	8.1824	-15.1229			20	1.55e-05		8.68996	-10.3004	7.35038	-9.93317
19	1.13e-05		8.74674	-16.8894	9.50255	-18.1328			21	1.55e-05		9.41794	-12.3664	8.05646	-12.0318
20	1.13e-05		10.1692	-20.1803	11.1403	-21.6072			22	1.55e-05		10.3188	-14.8441	8.93609	-14.5004
21	1.13e-05		11.9174	-23.9536	13.1469	-25.5615			23	1.54e-05		11.4955	-17.888	10.1173	-17.5186
22	1.125e-05		14.2117	-28.5491	15.7887	-30.3405			24	1.54e-05		12.9929	-21.4041	11.6072	-21.0058
23	1.125e-05		17.1666	-34.0269	19.1924	-35.9708			25	1.54e-05		14.8455	-25.5041	13.4545	-25.0446
24	1.125e-05		20.9084	-40.3117	23.459	-42.3433			26	1.53e-05		17.3111	-30.4671	15.9629	-29.9226
25	1.125e-05		25.7005	-47.5999	28.9575	-49.6517			27	1.53e-05		20.5988	-36.4196	19.2478	-35.7414
26	1.125e-05		31.1133	-55.0763	35.1242	-56.9628			28	1.53e-05		24.7729	-43.0795	23.5231	-42.2465
27	1.12e-05		38.7412	-64.3357	43.7423	-65.7768			29	1.53e-05		30.5187	-50.9665	29.0629	-49.7226
28	1.12e-05		47.6003	-73.8375	53.6478	-74.5596			30	1.52e-05		36.2751	-58.8217	35.2322	-57.3249
29	1.12e-05		58.6078	-84.0543	65.7081	-83.5135			31	1.52e-05		45.0814	-68.0384	43.6086	-66.6677
30	1.12e-05		72.6361	-95.0287	80.829	-92.56			32	1.52e-05		55.2546	-78.1484	54.1536	-75.442
31	1.115e-05		89.378	-105.628	98.3213	-100.462			33	1.52e-05		68.1398	-87.8482	66.9168	-84.7175
32	1.115e-05		108.323	-115.027	117.37	-106.48			34	1.52e-05		84.3355	-97.9096	82.3774	-93.4082
33	1.115e-05		128.808	-122.37	137.11	-109.967			35	1.51e-05		102.836	-106.485	100.638	-100.897
34	1.115e-05		153.892	-127.959	159.965	-110.875			36	1.51e-05		123.293	-113.081	120.184	-106.197
35	1.11e-05		178.438	-129.887	181.067	-108.61			37	1.51e-05		144.072	-116.789	140.044	-108.825
36	1.11e-05		205.085	-128.285	202.449	-102.993			38	1.51e-05		168.898	-117.267	162.967	-107.97
37	1.11e-05		229.655	-123.074	220.962	-95.3246			39	1.5e-05		191.352	-115.205	183.425	-104.385
38	1.11e-05		252.031	-114.755	236.698	-86.0296			40	1.5e-05		214.451	-108.834	203.126	-97.953
39	1.11e-05		273.956	-99.7718	250.939	-73.7995			41	1.5e-05		233.27	-100.514	220.165	-88.9889
40	1.105e-05		288.486	-88.3652	258.384	-64.9496			42	1.5e-05		248.927	-90.6268	235.637	-80.7574
41	1.105e-05		298.058	-80.8087	267.75	-56.5521			43	1.49e-05		275.427	-67.472	259.548	-54.3619
42	1.105e-05		311.976	-67.8588	274.532	-46.9332			44	1.49e-05		288.356	-47.7673	268.398	-40.7316
43	1.105e-05		318.327	-59.253	278.306	-40.8588			45	1.49e-05		293.066	-38.9309	271.399	-36.8104
44	1.105e-05		323.923	-50.7004	281.676	-35.0612			46	1.48e-05		296.096	-33.9004	274.07	-29.7147
45	1.1e-05		328.128	-43.615	284.27	-30.4281			47	1.48e-05		298.578	-28.1928	276.155	-24.9523
46	1.1e-05		331.721	-37.2781	286.614	-26.4468			48	1.48e-05		300.707	-24.3505	277.939	-21.6172
47	1.1e-05		334.45	-32.7841	288.561	-23.7724			49	1.48e-05		302.093	-19.5051	279.192	-17.0917
48	1.1e-05		336.724	-29.4668	290.407	-21.9003			50	1.47e-05		303.279	-16.0952	280.146	-14.6679
49	1.1e-05		338.874	-27.1826	292.3	-20.7269			51	1.47e-05		304.175	-13.2056	280.933	-12.7916
50	1.095e-05		341.141	-25.6182	294.432	-20.0148			52	1.47e-05		305.063	-11.4375	281.807	-10.602
51	1.095e-05		343.779	-24.6928	297.043	-19.6744			53	1.47e-05		305.914	-9.97636	282.591	-9.38978
52	1.095e-05		346.621	-24.3516	299.856	-19.6005			54	1.46e-05		306.692	-9.20589	283.286	-8.1898
53	1.095e-05		349.633	-24.3096	302.84	-19.592			55	1.46e-05		307.508	-7.7754	283.956	-7.7236
54	1.095e-05		353.314	-24.3797	306.456	-19.5239			56	1.46e-05		308.405	-7.2774	284.692	-7.17274
55	1.095e-05		357.171	-24.3911	310.344	-19.3207			57	1.46e-05		309.361	-6.6478	285.464	-6.56597
56	1.095e-05		360.764	-24.2642	313.921	-18.9949			58	1.45e-05		310.338	-6.46118	286.172	-6.28334
57	1.09e-05		365.023	-23.8405	318.12	-18.4223			59	1.45e-05		311.541	-6.19704	287.025	-6.16074
58	1.09e-05		369.006	-23.1887	322.22	-17.7118			60	1.45e-05		312.792	-5.94192	287.846	-5.90934
59	1.09e-05		372.791	-22.312	326.185	-16.883			61	1.44e-05		314.057	-5.72857	288.666	-5.81716
60	1.09e-05		376.324	-21.2817	330.174	-15.9738			62	1.44e-05		315.446	-5.69698	289.492	-5.55704
61	1.09e-05								63	1.44e-05		317	-5.62087	290.282	-5.34917
62	1.085e-05								64	1.44e-05		318.79	-5.52301	291.073	-5.15682
63	1.085e-05								65	1.43e-05		320.67	-5.34544	291.76	-4.99054
64	1.085e-05								66	1.43e-05		322.83	-5.18008	292.372	-4.76677
65	1.085e-05								67	1.43e-05		324.998	-5.03886	292.601	-4.55886
66	1.085e-05								68	1.43e-05		327.215	-4.89954	292.803	-4.38499
67	1.08e-05								69	1.43e-05		329.498	-4.77754	293.139	-4.21319
68	1.08e-05								70	1.42e-05		331.908	-4.66044	293.323	-4.04824
69	1.08e-05								71	1.42e-05
70	1.08e-05								72	1.42e-05
71	1.08e-05								73	1.42e-05
72	1.075e-05								74	1.42e-05
73	1.075e-05								75	1.41e-05
74	1.075e-05								76	1.41e-05
75	1.075e-05								77	1.41e-05
76	1.075e-05								78	1.41e-05
77	1.075e-05								79	1.41e-05
78	1.075e-05								80	1.4e-05
79	1.07e-05								81	1.4e-05
80	1.07e-05								82	1.4e-05
81	1.07e-05								83	1.4e-05
82	1.07e-05								84	1.4e-05
83	1.07e-05								85	1.39e-05
84	1.07e-05								86	1.39e-05
85	1.07e-05								87	1.39e-05
86	1.07e-05								88	1.39e-05
87	1.065e-05								89	1.39e-05
88	1.065e-05								90	1.39e-05
89	1.065e-05								91	1.39e-05
90	1.065e-05								92	1.38e-05
91	1.065e-05								93	1.38e-05
92	1.065e-05								94	1.38e-05
93	1.065e-05								95	1.38e-05
94	1.065e-05								96	1.38e-05
95	1.065e-05								97	1.37e-05
96	1.06e-05								98	1.37e-05
97	1.06e-05								99	1.37e-05
98	1.06e-05								100	1.37e-05
99	1.06e-05								101	1.37e-05
100	1.06e-05								102	1.37e-05
101	1.06e-05								103	1.36e-05
102	1.06e-05								104	1.36e-05
103	1.06e-05								105	1.36e-05
104	1.06e-05								106	1.36e-05
105	1.06e-05								107	1.36e-05
106	1.055e-05								108	1.36e-05
107	1.055e-05								109	1.36e-05
108	1.055e-05								110	1.35e-05
109	1.055e-05								111	1.35e-05
110	1.055e-05								112	1.35e-05
111	1.055e-05								113	1.35e-05
112	1.055e-05								114	1.35e-05
113	1.05e-05								115	1.35e-05
114	1.05e-05								116	1.34e-05
115	1.05e-05								117	1.34e-05
116	1.05e-05								118	1.34e-05
117	1.05e-05								119	1.34e-05
118	1.05e-05								120	1.34e-05
119	1.05e-05								121	1.34e-05
120	1.05e-05								122	1.34e-05
121	1.05e-05								123	1.33e-05
122	1.045e-05								124	1.33e-05
123	1.045e-05								125	1.33e-05
124	1.045e-05								126	1.33e-05
125	1.045e-05								127	1.33e-05
126	1.045e-05								128	1.33e-05
127	1.045e-05								129	1.33e-05
128	1.045e-05								130	1.33e-05
129	1.045e-05								131	1.32e-05
130	1.045e-05								132	1.32e-05
131	1.04e-05								133	1.32e-05
132	1.04e-05								134	1.32e-05
133	1.04e-05								135	1.32e-05
134	1.04e-05								136	1.32e-05
135	1.04e-05								137	1.32e-05
136	1.04e-05								138	1.32e-05
137	1.04e-05								139	1.32e-05
138	1.04e-05								140	1.31e-05
139	1.04e-05								141	1.31e-05
140	1.035e-05								142	1.31e-05
141	1.035e-05								143	1.31e-05
142	1.035e-05								144	1.31e-05
143	1.035e-05								145	1.31e-05
144	1.035e-05								146	1.31e-05
145	1.035e-05								147	1.31e-05
146	1.035e-05								148	1.31e-05
147	1.03e-05								149	1.31e-05
148	1.03e-05								150	1.3e-05
149	1.03e-05								151	1.3e-05
150	1.03e-05								152	1.3e-05
151	1.03e-05								153	1.3e-05
152	1.03e-05								154	1.3e-05
153	1.03e-05								155	1.3e-05
154	1.03e-05								156	1.3e-05
155	1.03e-05								157	1.3e-05
156	1.03e-05								158	1.3e-05
157	1.025e-05								159	1.3e-05
158	1.025e-05								160	1.29e-05
159	1.025e-05								161	1.29e-05
160	1.025e-05								162	1.29e-05
161	1.025e-05								163	1.29e-05
162	1.025e-05								164	1.29e-05
163	1.025e-05								165	1.29e-05
164	1.025e-05								166	1.29e-05
165	1.025e-05								167	1.29e-05
166	1.025e-05								168	1.29e-05
167	1.025e-05								169	1.29e-05
168	1.025e-05								170	1.29e-05
169	1.025e-05								171	1.28e-05
170	1.025e-05								172	1.28e-05
171	1.025e-05								173	1.28e-05
172	1.02e-05								174	1.28e-05
173	1.02e-05								175	1.28e-05
174	1.02e-05								176	1.28e-05
175	1.02e-05								177	1.28e-05
176	1.02e-05								178	1.27e-05
177	1.02e-05								179	1.27e-05
178	1.02e-05								180	1.27e-05
179	1.02e-05								181	1.27e-05
180	1.02e-05								182	1.27e-05
181	1.02e-05								183	1.27e-05
182	1.015e-05								184	1.27e-05
183	1.015e-05								185	1.27e-05
184	1.015e-05								186	1.27e-05
185	1.015e-05								187	1.27e-05
186	1.015e-05								188	1.27e-05
187	1.015e-05								189	1.26e-05
188	1.015e-05								190	1.26e-05
189	1.015e-05								191	1.26e-05
190	1.015e-05								192	1.26e-05
191	1.015e-05								193	1.26e-05
192	1.015e-05								194	1.26e-05
193	1.015e-05								195	1.26e-05
194	1.015e-05								196	1.26e-05
195	1.01e-05								197	1.25e-05
196	1.01e-05								198	1.25e-05
197	1.01e-05								199	1.25e-05
198	1.01e-05								200	1.25e-05
199	1.01e-05								201	1.25e-05
200	1.01e-05								202	1.25e-05
201	1.01e-05								203	1.25e-05
202	1.01e-05								204	1.25e-05
203	1.01e-05								205	1.25e-05
204	1.01e-05								206	1.25e-05
205	1.01e-05								207	1.25e-05
206	1.01e-05								208	1.25e-05
207	1.01e-05								209	1.24e-05
208	1.01e-05								210	1.24e-05
209	1.01e-05								211	1.24e-05
210	1.01e-05								212	1.24e-05
211	1.01e-05								213	1.24e-05
212	1.01e-05								214	1.24e-05
213	1.01e-05								215	1.24e-05
214	1.005e-05								216	1.24e-05
215	1.005e-05								217	1.24e-05
216	1.005e-05								218	1.24e-05
217	1.005e-05								219	1.24e-05
218	1.005e-05								220	1.24e-05
219	1.005e-05								221	1.24e-05
220	1.005e-05								222	1.24e-05
221	1.005e-05								223	1.24e-05
222	1.005e-05								224	1.23e-05
223	1.005e-05								225	1.23e-05
224	1.005e-05								226	1.23e-05
225	1.005e-05								227	1.23e-05
226	1.005e-05								228	1.23e-05
227	1.005e-05								229	1.23e-05
228	1.005e-05								230	1.23e-05
229	1.005e-05								231	1.23e-05
230	1.005e-05								232	1.23e-05
231	1.005e-05								233	1.23e-05
232	1.005e-05								234	1.23e-05
233	1.005e-05								235	1.23e-05
234	1.005e-05								236	1.22e-05
235	1.005e-05								237	1.22e-05
236	1e-05								238	1.22e-05
237	1e-05								239	1.22e-05
238	1e-05								240	1.22e-05
239	1e-05								241	1.22e-05
240	1e-05								242	1.22e-05
241	1e-05								243	1.22e-05
242	1e-05								244	1.22e-05
243	1e-05								245	1.22e-05
244	1e-05								246	1.22e-05
245	1e-05								247	1.22e-05
246	1e-05								248	1.21e-05
247	1e-05								249	1.21e-05
248	1e-05								250	1.21e-05
249	1e-05								251	1.21e-05
250	1e-05								252	1.21e-05
251	1e-05								253	1.21e-05
252	9.95e-06								254	1.21e-05
253	9.95e-06								255	1.21e-05
254	9.95e-06								256	1.21e-05
255	9.95e-06								257	1.21e-05
256	9.95e-06								258	1.21e-05
257	9.95e-06								259	1.21e-05
258	9.95e-06								260	1.21e-05
259	9.95e-06								261	1.21e-05
260	9.95e-06								262	1.21e-05
261	9.95e-06								263	1.21e-05
262	9.95e-06								264	1.21e-05
263	9.95e-06								265	1.2e-05
264	9.95e-06								266	1.2e-05
265	9.95e-06								267	1.2e-05
266	9.95e-06								268	1.2e-05
267	9.95e-06								269	1.2e-05
268	9.95e-06								270	1.2e-05
269	9.95e-06								271	1.2e-05
270	9.95e-06								272	1.2e-05
271	9.95e-06								273	1.2e-05
272	9.95e-06								274	1.2e-05
273	9.95e-06								275	1.2e-05
274	9.9e-06								276	1.2e-05
275	9.9e-06								277	1.2e-05
276	9.9e-06								278	1.2e-05
277	9.9e-06								279	1.2e-05
278	9.9e-06								280	1.2e-05
279	9.9e-06								281	1.2e-05
280	9.9e-06								282	1.2e-05
281	9.9e-06								283	1.19e-05
282	9.9e-06								284	1.19e-05
283	9.9e-06								285	1.19e-05
284	9.9e-06								286	1.19e-05
285	9.9e-06								287	1.19e-05
286	9.9e-06								288	1.19e-05
286	9.9e-06								289	1.19e-05
287	9.9e-06								290	1.19e-05
288	9.9e-06								291	1.19e-05
289	9.9e-06								292	1.19e-05
290	9.9e-06								293	1.19e-05
291	9.9e-06								294	1.19e-05
292	9.9e-06								295	1.19e-05
293	9.9e-06								296	1.19e-05
294	9.9e-06								297	1.19e-05
295	9.9e-06								298	1.19e-05
296	9.9e-06								299	1.19e-05
296	9.9e-06								300	1.18e-05
297	9.9e-06								301	1.18e-05
298	9.9e-06								302	1.18e-05
299	9.9e-06								303	1.18e-05
300	9.9e-06								304	1.18e-05
301	9.9e-06								305	1.18e-05
302	9.9e-06								306	1.18e-05
303	9.9e-06								307	1.18e-05
304	9.9e-06								308	1.18e-05
305	9.9e-06								309	1.18e-05
306	9.9e-06								310	1.18e-05
307	9.9e-06								311	1.18e-05
308	9.9e-06								312	1.18e-05
309	9.9e-06								313	1.18e-05
310	9.9e-06								314	1.18e-05
311	9.9e-06								315	1.18e-05
312	9.9e-06								316	1.17e-05
313	9.9e-06								317	1.17e-05
314	9.9e-06								318	1.17e-05
315	9.9e-06								319	1.17e-05
316	9.9e-06								320	1.17e-05
317	9.85e-06								321	1.17e-05
318	9.85e-06								322	1.17e-05
319	9.85e-06								323	1.17e-05
320	9.85e-06								324	1.17e-05
321	9.85e-06								325	1.17e-05
322	9.85e-06								326	1.17e-05
323	9.85e-06								327	1.17e-05
324	9.85e-06								328	1.17e-05
325	9.85e-06								329	1.17e-05
326	9.85e-06								330	1.17e-05
327	9.85e-06								331	1.17e-05
328	9.85e-06								332	1.17e-05
329	9.85e-06								333	1.17e-05
330	9.85e-06								334	1.17e-05
331	9.85e-06								335	1.17e-05
332	9.85e-06								336	1.15e-05
333	9.85e-06								337	1.16e-05
334	9.85e-06								338	1.16e-05
335	9.85e-06								339	1.16e-05
336	9.85e-06								340	1.16e-05
337	9.85e-06								341	1.16e-05
338	9.85e-06								342	1.16e-05
339	9.85e-06								343	1.16e-05
340	9.85e-06								344	1.16e-05
341	9.85e-06								345	1.16e-05
343	9.85e-06								346	1.16e-05
344	9.85e-06								347	1.15e-05
345	9.85e-06								348	1.16e-05
346	9.85e-06								349	1.16e-05
347	9.85e-06								350	1.16e-05
348	9.85e-06								351	1.16e-05
349	9.85e-06								352	1.16e-05
350	9.8e-06								353	1.16e-05
351	9.8e-06								354	1.16e-05
352	9.8e-06								355	1.16e-05
353	9.8e-06								356	1.16e-05
354	9.8e-06								357	1.15e-05
355	9.8e-06								358	1.15e-05
356	9.8e-06								359	1.15e-05
357	9.8e-06								360	1.15e-05
358	9.8e-06								361	1.15e-05
359	9.8e-06								362	1.15e-05
360	9.8e-06								363	1.15e-05
361	9.8e-06								364	1.15e-05
362	9.8e-06								365	1.15e-05
363	9.8e-06								366	1.15e-05
364	9.8e-06								367	1.15e-05
365	9.8e-06								368	1.15e-05
366	9.8e-06								369	1.15e-05
367	9.8e-06								370	1.15e-05
368	9.8e-06								371	1.15e-05
369	9.8e-06								372	1.15e-05
370	9.8e-06								373	1.15e-05
371	9.8e-06								374	1.15e-05
372	9.8e-06								375	1.15e-05
373	9.8e-06								376	1.15e-05
374	9.8e-06								377	1.15e-05
375	9.75e-06								378	1.15e-05
376	9.75e-06								379	1.15e-05
377	9.75e-06								380	1.15e-05
378	9.75e-06								381	1.15e-05
379	9.75e-06								382	1.15e-05
380	9.75e-06								383	1.14e-05
381	9.75e-06								384	1.14e-05
382	9.75e-06								385	1.14e-05
383	9.75e-06								386	1.14e-05
384	9.75e-06								387	1.14e-05
385	9.75e-06								388	1.14e-05
386	9.75e-06								389	1.14e-05
387	9.75e-06								390	1.14e-05
388	9.75e-06								391	1.14e-05
389	9.75e-06								392	1.14e-05
390	9.75e-06								393	1.14e-05
391	9.75e-06								394	1.14e-05
392	9.75e-06								395	1.14e-05
393	9.75e-06								396	1.14e-05
394	9.75e-06								397	1.14e-05
395	9.75e-06								398	1.14e-05
396	9.7e-06								399	1.14e-05
397	9.7e-06								400	1.14e-05
398	9.7e-06								401	1.14e-05
399	9.7e-06								402	1.14e-05
400	9.7e-06								403	1.14e-05
401	9.7e-06								404	1.14e-05
402	9.7e-06								405	1.14e-05
403	9.7e-06								406	1.14e-05
404	9.7e-06								407	1.14e-05
405	9.7e-06								408	1.14e-05
406	9.7e-06								409	1.14e-05
407	9.7e-06								410	1.14e-05
408	9.7e-06								411	1.14e-05
409	9.7e-06								412	1.14e-05
410	9.7e-06								413	1.14e-05
411	9.7e-06								414	1.13e-05
412	9.7e-06								415	1.13e-05
413	9.7e-06								416	1.13e-05
414	9.65e-06								417	1.13e-05
415	9.65e-06								418	1.13e-05
416	9.65e-06								419	1.13e-05
417	9.65e-06								420	1.13e-05
418	9.65e-06								421	1.13e-05
419	9.65e-06								422	1.13e-05
420	9.65e-06								423	1.13e-05
421	9.65e-06								424	1.13e-05
422	9.65e-06								425	1.13e-05
423	9.65e-06								426	1.13e-05
424	9.65e-06								427	1.13e-05
425	9.65e-06								428	1.13e-05
426	9.65e-06								429	1.13e-05
427	9.65e-06								430	1.13e-05
428	9.65e-06								431	1.13e-05
429	9.65e-06								432	1.13e-05
430	9.65e-06								433	1.13e-05
431	9.65e-06								434	1.13e-05
432	9.6e-06								435	1.13e-05
433	9.6e-06								436	1.13e-05
434	9.6e-06								437	1.13e-05
435	9.6e-06								438	1.13e-05
436	9.6e-06								439	1.13e-05
437	9.6e-06								440	1.13e-05
438	9.6e-06								441	1.13e-05
439	9.6e-06								442	1.13e-05
440	9.6e-06								443	1.13e-05
441	9.6e-06								444	1.13e-05
442	9.6e-06								445	1.12e-05
443	9.6e-06								446	1.12e-05
444	9.6e-06								447	1.12e-05
445	9.6e-06								448	1.12e-05
446	9.6e-06								449	1.12e-05
447	9.6e-06								450	1.12e-05
448	9.6e-06								451	1.12e-05
449	9.6e-06								452	1.12e-05
450	9.6e-06								453	1.12e-05
451	9.6e-06								454	1.12e-05
452	9.6e-06								455	1.12e-05
453	9.55e-06								456	1.12e-05
454	9.55e-06								457	1.12e-05
455	9.55e-06								458	1.12e-05
456	9.55e-06								459	1.12e-05
457	9.55e-06								460	1.12e-05
458	9.55e-06								461	1.12e-05
459	9.55e-06								462	1.12e-05
460	9.55e-06								463	1.12e-05
461	9.55e-06								464	1.12e-05
462	9.55e-06								465	1.12e-05
463	9.55e-06								466	1.12e-05
464	9.55e-06								467	1.12e-05
465	9.55e-06								468	1.12e-05
466	9.55e-06								469	1.12e-05
467	9.55e-06								470	1.12e-05
468	9.55e-06								471	1.12e-05
469	9.55e-06								472	1.12e-05
470	9.55e-06								473	1.12e-05
471	9.55e-06								474	1.12e-05
472	9.55e-06								475	1.12e-05
473	9.55e-06								476	1.12e-05
474	9.5e-06								477	1.12e-05
475	9.5e-06								478	1.12e-05
476	9.5e-06								479	1.12e-05
477	9.5e-06								480	1.12e-05
478	9.5e-06								481	1.12e-05
479	9.5e-06								482	1.11e-05
480	9.5e-06								483	1.11e-05
481	9.5e-06								484	1.11e-05
482	9.5e-06								485	1.11e-05
483	9.5e-06								486	1.11e-05
484	9.5e-06								487	1.11e-05
485	9.5e-06								488	1.11e-05
486	9.5e-06								489	1.11e-05
487	9.5e-06								490	1.11e-05
488	9.5e-06								491	1.11e-05
489	9.5e-06								492	1.11e-05
490	9.5e-06								493	1.11e-05
491	9.5e-06								494	1.11e-05
492	9.45e-06								495	1.11e-05
493	9.45e-06								496	1.11e-05
494	9.45e-06								497	1.11e-05
495	9.45e-06								498	1.11e-05
496	9.45e-06								499	1.11e-05
497	9.45e-06								500	1.11e-05
498	9.45e-06								501	1.11e-05
499	9.45e-06								502	1.11e-05
500	9.45e-06								503	1.11e-05
501	9.45e-06								504	1.11e-05
502	9.45e-06								505	1.11e-05
503	9.45e-06								506	1.11e-05
504	9.45e-06								507	1.11e-05
505	9.45e-06								508	1.11e-05
506	9.45e-06								509	1.11e-05
507	9.45e-06								510	1.11e-05
508	9.45e-06								511	1.11e-05
509	9.4e-06								512	1.11e-05
510	9.4e-06								513	1.11e-05
511	9.4e-06								514	1.11e-05
512	9.4e-06								515	1.1e-05
513	9.4e-06								516	1.1e-05
514	9.4e-06								517	1.1e-05
515	9.4e-06								518	1.1e-05
516	9.4e-06								519	1.1e-05
517	9.4e-06								520	1.1e-05
518	9.4e-06								521	1.1e-05
519	9.4e-06								522	1.1e-05
520	9.4e-06								523	1.1e-05
521	9.4e-06								524	1.1e-05
522	9.4e-06								525	1.1e-05
523	9.4e-06								526	1.1e-05
524	9.4e-06								527	1.1e-05
525	9.4e-06								528	1.1e-05
526	9.4e-06								529	1.1e-05
527	9.4e-06								530	1.1e-05
528	9.4e-06								531	1.1e-05
529	9.35e-06								532	1.1e-05
530	9.35e-06								533	1.1e-05
531	9.35e-06								534	1.1e-05
532	9.35e-06								535	1.1e-05
533	9.35e-06								536	1.1e-05
534	9.35e-06								537	1.1e-05
535	9.35e-06								538	1.1e-05
536	9.35e-06								539	1.1e-05
537	9.35e-06								540	1.1e-05
538	9.35e-06								541	1.1e-05
539	9.35e-06								542	1.1e-05
540	9.35e-06								543	1.1e-05
541	9.35e-06								544	1.1e-05
542	9.35e-06								545	1.1e-05
543	9.35e-06								546	1.1e-05
544	9.35e-06								547	1.1e-05
545	9.35e-06								548	1.1e-05
546	9.35e-06								549	1.1e-05
547	9.35e-06								550	1.1e-05
548	9.35e-06								551	1.1e-05
549	9.35e-06								552	1.1e-05
550	9.35e-06								553	1.1e-05
551	9.35e-06								554	1.1e-05
552	9.3e-06								555	1.09e-05
553	9.3e-06								556	1.09e-05
554	9.3e-06								557	1.09e-05
555	9.3e-06								558	1.09e-05
556	9.3e-06								559	1.09e-05
557	9.3e-06								560	1.09e-05
558	9.3e-06								561	1.09e-05
559	9.3e-06								562	1.09e-05
560	9.3e-06								563	1.09e-05
561	9.3e-06								564	1.09e-05
562	9.3e-06								565	1.09e-05
563	9.3e-06								566	1.09e-05
564	9.3e-06								567	1.09e-05
565	9.3e-06								568	1.09e-05
566	9.3e-06								569	1.09e-05
567	9.3e-06								570	1.09e-05
568	9.3e-06								571	1.09e-05
569	9.3e-06								572	1.09e-05
570	9.3e-06								573	1.09e-05
571	9.3e-06								574	1.09e-05
572	9.3e-06								575	1.09e-05
573	9.3e-06								576	1.09e-05
574	9.25e-06								577	1.09e-05
575	9.25e-06								578	1.09e-05
576	9.25e-06								579	1.09e-05
577	9.25e-06								580	1.09e-05
578	9.25e-06								581	1.09e-05
579	9.25e-06								582	1.09e-05
580	9.25e-06								583	1.08e-05
581	9.25e-06								584	1.09e-05
582	9.25e-06								585	1.09e-05
583	9.25e-06								586	1.09e-05
584	9.25e-06								587	1.09e-05
585	9.25e-06								588	1.09e-05
586	9.25e-06								589	1.09e-05
587	9.25e-06								590	1.08e-05
588	9.25e-06								591	1.08e-05
589	9.25e-06								592	1.08e-05
590	9.25e-06								593	1.08e-05
591	9.25e-06								594	1.08e-05
592	9.25e-06								595	1.08e-05
593	9.25e-06								596	1.08e-05
594	9.25e-06								597	1.08e-05
595	9.25e-06								598	1.08e-05
596	9.25e-06								599	1.08e-05
597	9.25e-06								600	1.08e-05
598	9.25e-06								601	1.08e-05
599	9.25e-06								602	1.08e-05
600	9.25e-06								603	1.08e-05
601	9.25e-06								604	1.08e-05
602	9.2e-06								605	1.08e-05
603	9.2e-06								606	1.08e-05
604	9.2e-06								607	1.08e-05
605	9.2e-06								608	1.08e-05
606	9.2e-06								609	1.08e-05
607	9.2e-06								610	1.08e-05
608	9.2e-06								611	1.08e-05
609	9.2e-06								612	1.08e-05
610	9.2e-06								613	1.08e-05
611	9.2e-06								614	1.08e-05
612	9.2e-06								615	1.08e-05
613	9.2e-06								616	1.08e-05
614	9.2e-06								617	1.08e-05
615	9.2e-06								618	1.08e-05
616	9.2e-06								619	1.08e-05
617	9.2e-06								620	1.07e-05
618	9.2e-06								621	1.08e-05
619	9.2e-06								622	1.08e-05
620	9.2e-06								623	1.08e-05
621	9.2e-06								624	1.08e-05
622	9.2e-06								625	1.08e-05
623	9.2e-06								626	1.08e-05
624	9.2e-06								627	1.08e-05
625	9.2e-06								628	1.08e-05
626	9.15e-06								629	1.08e-05
627	9.15e-06								630	1.08e-05
628	9.15e-06								631	1.08e-05
629	9.15e-06								632	1.08e-05
630	9.15e-06								633	1.08e-05
631	9.15e-06								634	1.08e-05
632	9.15e-06								635	1.08e-05
633	9.15e-06								636	1.08e-05
634	9.15e-06								637	1.08e-05
635	9.15e-06								638	1.08e-05
636	9.15e-06								639	1.08e-05
637	9.15e-06								640	1.08e-05
638	9.15e-06								641	1.08e-05
639	9.15e-06								642	1.08e-05
640	9.15e-06								643	1.08e-05
641	9.15e-06								644	1.08e-05
642	9.15e-06								645	1.08e-05
643	9.15e-06								646	1.08e-05
644	9.15e-06								647	1.07e-05
645	9.15e-06								648	1.07e-05
646	9.15e-06								649	1.07e-05
647	9.15e-06								650	1.07e-05
648	9.15e-06								651	1.07e-05
649	9.15e-06								652	1.07e-05
650	9.15e-06								653	1.07e-05
651	9.15e-06								654	1.07e-05
652	9.15e-06								655	1.07e-05
653	9.15e-06								656	1.07e-05
654	9.15e-06								657	1.07e-05
655	9.15e-06								658	1.07e-05
656	9.15e-06								659	1.07e-05
657	9.15e-06								660	1.07e-05
658	9.15e-06								661	1.07e-05
659	9.15e-06								662	1.07e-05
660	9.15e-06								663	1.07e-05
661	9.15e-06								664	1.07e-05
662	9.15e-06								665	1.07e-05
663	9.1e-06								666	1.07e-05
664	9.1e-06								667	1.07e-05
665	9.1e-06								668	1.07e-05
666	9.1e-06								669	1.07e-05
667	9.1e-06								670	1.07e-05
668	9.1e-06								671	1.07e-05
669	9.1e-06								672	1.07e-05
670	9.1e-06								673	1.07e-05
671	9.1e-06								674	1.07e-05
672	9.1e-06								675	1.07e-05
673	9.1e-06								676	1.07e-05
674	9.1e-06								677	1.07e-05
675	9.1e-06								678	1.07e-05
676	9.1e-06								679	1.07e-05
677	9.1e-06								680	1.07e-05
678	9.1e-06								681	1.07e-05
679	9.1e-06								682	1.07e-05
680	9.1e-06								683	1.07e-05
681	9.1e-06								684	1.07e-05
682	9.1e-06								685	1.07e-05
683	9.1e-06								686	1.07e-05
684	9.1e-06								687	1.07e-05
685	9.1e-06								688	1.07e-05
686	9.1e-06								689	1.07e-05
687	9.1e-06								690	1.07e-05
688	9.1e-06								691	1.07e-05
689	9.1e-06								692	1.07e-05
690	9.1e-06								693	1.07e-05
691	9.1e-06								694	1.07e-05
692	9.1e-06								695	1.07e-05
693	9.1e-06								696	1.07e-05
694	9.1e-06								697	1.07e-05
695	9.1e-06								698	1.07e-05
696	9.1e-06								699	1.07e-05
697	9.1e-06								700	1.07e-05
698	9.1e-06								701	1.07e-05
699	9.1e-06								702	1.07e-05
700	9.1e-06								703	1.07e-05
701	9.1e-06								704	1.07e-05
702	9.05e-06								705	1.07e-05
703	9.05e-06								706	1.07e-05
704	9.05e-06								707	1.07e-05
705	9.05e-06								708	1.07e-05
706	9.05e-06								709	1.07e-05
707	9.05e-06								710	1.07e-05
708	9.05e-06								711	1.07e-05
709	9.05e-06								712	1.07e-05
710	9.05e-06								713	1.07e-05
711	9.05e-06								714	1.07e-05
712	9.05e-06								715	1.07e-05
713	9.05e-06								716	1.06e-05
714	9.05e-06								717	1.06e-05
715	9.05e-06								718	1.06e-05
716	9.05e-06								719	1.06e-05
717	9.05e-06								720	1.06e-05
718	9.05e-06								721	1.06e-05
719	9.05e-06								722	1.06e-05
720	9.05e-06								723	1.06e-05
721	9.05e-06								724	1.06e-05
722	9.05e-06								725	1.06e-05
723	9.05e-06								726	1.06e-05
724	9.05e-06								727	1.06e-05
725	9.05e-06								728	1.06e-05
726	9.05e-06								729	1.06e-05
727	9.05e-06								730	1.06e-05
728	9.05e-06								731	1.06e-05
729	9.05e-06								732	1.06e-05
730	9.05e-06								733	1.06e-05
731	9.05e-06								734	1.06e-05
732	9.05e-06								735	1.06e-05
733	9.05e-06								736	1.06e-05
734	9.05e-06								737	1.06e-05
735	9.05e-06								738	1.06e-05
736	9.05e-06								739	1.06e-05
737	9.05e-06								740	1.06e-05
738	9.05e-06								741	1.06e-05
739	9.05e-06								742	1.06e-05
740	9.05e-06								743	1.06e-05
741	9.05e-06								744	1.06e-05
742	9.05e-06								745	1.06e-05
743	9.05e-06								746	1.06e-05
744	9.05e-06								747	1.06e-05
745	9.05e-06								748	1.06e-05
746	9e-06								749	1.06e-05
747	9e-06								750	1.06e-05
748	9e-06								751	1.06e-05
749	9e-06								752	1.06e-05
750	9e-06								753	1.06e-05
751	9e-06								754	1.06e-05
752	9e-06								755	1.06e-05
753	9e-06								756	1.06e-05
754	9e-06								757	1.06e-05
755	9e-06								758	1.06e-05
756	9e-06								759	1.06e-05
757	9e-06								760	1.06e-05
758	9e-06								761	1.06e-05
759	9e-06								762	1.06e-05
760	9e-06								763	1.06e-05
761	9e-06								764	1.06e-05
762	9e-06								765	1.06e-05
763	9e-06								766	1.06e-05
764	9e-06								767	1.06e-05
765	9e-06								768	1.06e-05
766	9e-06								769	1.06e-05
767	9e-06								770	1.06e-05
768	9e-06								771	1.06e-05
769	9e-06								772	1.06e-05
770	9e-06								773	1.06e-05
771	9e-06								774	1.06e-05
772	9e-06								775	1.06e-05
773	9e-06								776	1.06e-05
774	9e-06								777	1.06e-05
775	9e-06								778	1.06e-05
776	9e-06								779	1.06e-05
777	9e-06								780	1.06e-05
778	9e-06								781	1.06e-05
779	9e-06								782	1.06e-05
780	9e-06								783	1.06e-05
781	9e-06								784	1.06e-05
782	9e-06								785	1.06e-05
783	9e-06								786	1.06e-05
784	9e-06								787	1.06e-05
785	9e-06								788	1.06e-05
786	9e-06								789	1.06e-05
787	9e-06								790	1.06e-05
788	9e-06								791	1.06e-05
789	9e-06								792	1.06e-05
790	9e-06								793	1.06e-05
791	9e-06								794	1.06e-05
792	8.95e-06								795	1.06e-05
793	8.95e-06								796	1.06e-05
794	8.95e-06								797	1.06e-05
795	8.95e-06								798	1.06e-05
796	8.95e-06								799	1.06e-05
797	8.95e-06								800	1.06e-05
798	8.95e-06								801	1.06e-05
799	8.95e-06								802	1.06e-05
800	8.95e-06								803	1.06e-05
801	8.95e-06								804	1.06e-05
802	8.95e-06								805	1.06e-05
803	8.95e-06								806	1.06e-05
804	8.95e-06								807	1.06e-05
805	8.95e-06								808	1.06e-05
806	8.95e-06								809	1.06e-05
807	8.95e-06								810	1.06e-05
808	8.95e-06								811	1.06e-05
809	8.95e-06								812	1.06e-05
810	8.95e-06								813	1.06e-05
811	8.95e-06								814	1.06e-05
812	8.95e-06								815	1.06e-05
813	8.95e-06								816	1.06e-05
814	8.95e-06								817	1.05e-05
815	8.95e-06								818	1.05e-05
816	8.95e-06								819	1.05e-05
817	8.95e-06								820	1.05e-05
818	8.95e-06								821	1.05e-05
819	8.95e-06								822	1.05e-05
820	8.95e-06								823	1.05e-05
821	8.95e-06								824	1.05e-05
822	8.95e-06								825	1.05e-05
823	8.95e-06								826	1.05e-05
824	8.95e-06								827	1.05e-05
825	8.95e-06								828	1.05e-05
826	8.95e-06								829	1.05e-05
827	8.95e-06								830	1.05e-05
828	8.95e-06								831	1.05e-05
829	8.95e-06								832	1.05e-05
830	8.95e-06								833	1.05e-05
831	8.95e-06								834	1.05e-05
832	8.95e-06								835	1.05e-05
833	8.95e-06								836	1.05e-05
834	8.95e-06								837	1.05e-05
835	8.95e-06								838	1.05e-05
836	8.95e-06								839	1.05e-05
837	8.95e-06								840	1.05e-05
838	8.95e-06								841	1.05e-05
839	8.95e-06								842	1.05e-05
840	8.95e-06								843	1.05e-05
841	8.95e-06								844	1.05e-05
842	8.9e-06								845	1.05e-05
843	8.9e-06								846	1.05e-05
844	8.9e-06								847	1.05e-05
845	8.9e-06								848	1.05e-05
846	8.9e-06								849	1.05e-05
847	8.9e-06								850	1.05e-05
848	8.9e-06								851	1.05e-05
849	8.9e-06								852	1.05e-05
850	8.9e-06								853	1.05e-05
851	8.9e-06								854	1.05e-05
852	8.9e-06								855	1.05e-05
853	8.9e-06								856	1.05e-05
854	8.9e-06								857	1.05e-05
855	8.9e-06								858	1.05e-05
856	8.9e-06								859	1.05e-05
857	8.9e-06								860	1.05e-05
858	8.9e-06								861	1.05e-05
859	8.9e-06								862	1.05e-05
860	8.9e-06								863	1.05e-05
861	8.9e-06								864	1.05e-05
862	8.9e-06								865	1.05e-05
863	8.9e-06								866	1.05e-05
864	8.9e-06								867	1.05e-05
865	8.9e-06								868	1.05e-05
866	8.9e-06								869	1.05e-05
867	8.9e-06								870	1.05e-05
868	8.9e-06								871	1.05e-05
869	8.9e-06								872	1.05e-05
870	8.9e-06								873	1.05e-05
871	8.9e-06								874	1.05e-05
872	8.9e-06								875	1.05e-05
873	8.9e-06								876	1.05e-05
874	8.9e-06								877	1.05e-05
875	8.9e-06								878	1.05e-05
876	8.9e-06								879	1.05e-05
877	8.9e-06								880	1.05e-05
878	8.9e-06								881	1.05e-05
879	8.9e-06								882	1.05e-05
880	8.9e-06								883	1.05e-05
881	8.9e-06								884	1.05e-05
882	8.9e-06								885	1.05e-05
883	8.9e-06								886	1.05e-05
884	8.9e-06								887	1.05e-05
885	8.9e-06								888	1.05e-05
886	8.9e-06								889	1.05e-05
887	8.9e-06								890	1.05e-05
888	8.9e-06								891	1.05e-05
889	8.9e-06								892	1.05e-05
890	8.9e-06								893	1.05e-05
891	8.9e-06								894	1.05e-05
892	8.9e-06								895	1.05e-05
893	8.9e-06								896	1.05e-05
894	8.9e-06								897	1.05e-05
895	8.9e-06								898	1.05e-05
896	8.9e-06								899	1.05e-05
897	8.9e-06								900	1.05e-05
898	8.9e-06								901	1.05e-05
899	8.9e-06								902	1.05e-05
900	8.85e-06								903	1.05e-05
901	8.85e-06								904	1.05e-05
902	8.85e-06								905	1.05e-05
903	8.85e-06								906	1.05e-05
904	8.85e-06								907	1.05e-05
905	8.85e-06								908	1.05e-05
906	8.85e-06								909	1.05e-05
907	8.85e-06								910	1.05e-05
908	8.85e-06								911	1.05e-05
909	8.85e-06								912	1.05e-05
910	8.85e-06								913	1.04e-05
911	8.85e-06								914	1.04e-05
912	8.85e-06								915	1.04e-05
913	8.85e-06								916	1.04e-05
914	8.85e-06								917	1.04e-05
915	8.85e-06								918	1.04e-05
916	8.85e-06								919	1.04e-05
917	8.85e-06								920	1.04e-05
918	8.85e-06								921	1.04e-05
919	8.85e-06								922	1.04e-05
920	8.85e-06								923	1.04e-05
921	8.85e-06								924	1.04e-05
922	8.85e-06								925	1.04e-05
923	8.85e-06								926	1.04e-05
924	8.85e-06								927	1.04e-05
925	8.85e-06								928	1.04e-05
926	8.85e-06								929	1.04e-05
927	8.85e-06								930	1.04e-05
928	8.85e-06								931	1.04e-05
929	8.85e-06								932	1.04e-05
930	8.85e-06								933	1.04e-05
931	8.85e-06								934	1.04e-05
932	8.85e-06								935	1.04e-05
933	8.85e-06								936	1.04e-05
934	8.85e-06								937	1.04e-05
935	8.85e-06								938	1.04e-05
936	8.85e-06								939	1.04e-05
937	8.85e-06								940	1.04e-05
938	8.85e-06								941	1.04e-05
939	8.85e-06								942	1.04e-05
940	8.85e-06								943	1.04e-05
941	8.85e-06								944	1.04e-05
942	8.85e-06								945	1.04e-05
943	8.85e-06								946	1.04e-05
944	8.85e-06								947	1.04e-05
945	8.85e-06								948	1.04e-05
946	8.85e-06								949	1.04e-05
947	8.85e-06								950	1.04e-05
948	8.85e-06								951	1.04e-05
949	8.85e-06								952	1.04e-05
950	8.85e-06								953	1.04e-05
951	8.85e-06								954	1.04e-05
952	8.85e-06								955	1.04e-05
953	8.8e-06								956	1.04e-05
954	8.8e-06								957	1.04e-05
955	8.8e-06								958	1.04e-05
956	8.8e-06								959	1.04e-05
957	8.8e-06								960	1.04e-05
958	8.8e-06								961	1.04e-05
959	8.8e-06								962	1.04e-05
960	8.8e-06								963	1.04e-05
961	8.8e-06								964	1.04e-05
962	8.8e-06								965	1.04e-05
963	8.8e-06								966	1.04e-05
964	8.8e-06								967	1.04e-05
965	8.8e-06								968	1.04e-05
966	8.8e-06								969	1.04e-05
967	8.8e-06								970	1.04e-05
968	8.8e-06								971	1.04e-05
969	8.8e-06								972	1.04e-05
970	8.8e-06								973	1.04e-05
971	8.8e-06								974	1.04e-05
972	8.8e-06								975	1.04e-05
973	8.8e-06								976	1.04e-05
974	8.8e-06								977	1.04e-05
975	8.8e-06								978	1.04e-05
976	8.8e-06								979	1.04e-05
977	8.8e-06								980	1.04e-05
978	8.8e-06								981	1.04e-05
979	8.8e-06								982	1.04e-05
980	8.8e-06								983	1.04e-05
981	8.8e-06								984	1.04e-05
982	8.8e-06								985	1.04e-05
983	8.8e-06								986	1.04e-05
984	8.8e-06								987	1.04e-05
985	8.8e-06								988	1.04e-05
986	8.8e-06								989	1.04e-05
987	8.8e-06								990	1.04e-05
988	8.8e-06								991	1.04e-05
989	8.8e-06								992	1.04e-05
990	8.8e-06								993	1.04e-05
991	8.8e-06								994	1.04e-05
992	8.8e-06								995	1.04e-05
993	8.8e-06								996	1.04e-05
994	8.8e-06								997	1.04e-05
995	8.8e-06								998	1.04e-05
996	8.8e-06								999	1.04e-05
997	8.8e-06								1000	1.04e-05
998	8.8e-06								1001	1.04e-05
999	8.8e-06								1002	1.04e-05
1000	8.8e-06								1003	1.04e-05
1001	8.8e-06								1004	1.04e-05
1002	8.8e-06								1005	1.04e-05
1003	8.8e-06								1006	1.04e-05
1004	8.8e-06								1007	1.04e-05
1005	8.8e-06								1008	1.04e-05
1006	8.8e-06								1009	1.04e-05
1007	8.8e-06								1010	1.03e-05
1008	8.8e-06								1011	1.03e-05
1009	8.8e-06								1012	1.03e-05
1010	8.8e-06								1013	1.03e-05
1011	8.8e-06								1014	1.03e-05
1012	8.8e-06								1015	1.03e-05
1013	8.8e-06								1016	1.03e-05
1014	8.8e-06								1017	1.03e-05
1015	8.8e-06								1018	1.03e-05
1016	8.8e-06								1019	1.03e-05
1017	8.8e-06								1020	1.03e-05
1018	8.8e-06								1021	1.03e-05
1019	8.8e-06								1022	1.03e-05
1020	8.8e-06								1023	1.03e-05
1021	8.8e-06								1024	1.03e-05
1022	8.8e-06								1025	1.03e-05
1023	8.8e-06
1024	8.8e-06
1025	8.8e-06
1026	8.8e-06
1027	8.8e-06
1028	8.8e-06
1029	8.8e-06
1030	8.8e-06
1031	8.8e-06
1032	8.8e-06
1033	8.8e-06
1034	8.8e-06
1035	8.8e-06
1036	8.8e-06
1037	8.8e-06
1038	8.75e-06
1039	8.75e-06

## Sheet: Supplementary Figure 16
F1s of ASE							F1s of ASE 15s							N1s of ASE							N1s of ASE 15s							F1s of LASE							F1s of LASE 15s							N1s of LASE
Binding Energy/eV							Binding Energy/eV							Binding Energy/eV							Binding Energy/eV							Binding Energy/eV							Binding Energy/eV							Binding Energy/eV
698.08	4604.9	4604.94	4604.9	4604.9	4604.94		698.28	5280.74	5280.77	5280.74	5280.74	5280.8		415.08	2871.14	2871.14	2871.14	2871.14	2871.14		415.28	2532.28	2532.28	2532.28	2532.28	2532.28		698.18	5006.53	5006.55	5006.53	5006.53	5006.55		698.28	5350.69	5350.69	5350.76	5350.69	5350.76		415.241	2220.58	2220.58	2220.58	2220.58	2220.58	2220.69
697.98	4742.22	4742.27	4742.22	4742.22	4742.27		698.18	5207.95	5207.99	5207.95	5207.95	5208.02		414.98	2955.72	2955.72	2955.72	2955.72	2955.72		415.18	2581.1	2581.1	2581.1	2581.1	2581.1		698.08	4857.39	4857.41	4857.39	4857.39	4857.41		698.18	5268.58	5268.58	5268.66	5268.58	5268.66		415.141	2158.14	2158.14	2158.14	2158.14	2158.14	2158.25
697.88	4575.31	4575.36	4575.31	4575.31	4575.36		698.08	5032.92	5032.96	5032.92	5032.92	5033		414.88	2875.16	2875.16	2875.16	2875.16	2875.16		415.08	2618.33	2618.33	2618.33	2618.33	2618.33		697.98	4884.43	4884.45	4884.43	4884.43	4884.46		698.08	5358.07	5358.07	5358.16	5358.07	5358.16		415.041	2259.41	2259.41	2259.41	2259.41	2259.41	2259.53
697.78	4398.41	4398.47	4398.41	4398.41	4398.47		697.98	5104.52	5104.56	5104.52	5104.52	5104.61		414.78	2925.52	2925.52	2925.52	2925.52	2925.52		414.98	2617.42	2617.42	2617.42	2617.42	2617.42		697.88	5031.9	5031.93	5031.9	5031.9	5031.93		697.98	5290.98	5290.98	5291.07	5290.98	5291.07		414.941	2185.01	2185.01	2185.01	2185.01	2185.01	2185.13
697.68	4568.29	4568.36	4568.29	4568.29	4568.36		697.88	5136.36	5136.41	5136.36	5136.36	5136.45		414.68	2853.76	2853.76	2853.76	2853.76	2853.76		414.88	2687.74	2687.74	2687.74	2687.74	2687.74		697.78	5035.93	5035.96	5035.93	5035.93	5035.96		697.88	5549.09	5549.09	5549.19	5549.09	5549.19		414.841	2153.54	2153.54	2153.54	2153.54	2153.54	2153.66
697.58	4502.98	4503.06	4502.98	4502.98	4503.06		697.78	5150.79	5150.85	5150.79	5150.79	5150.89		414.58	2777.27	2777.27	2777.27	2777.27	2777.27		414.78	2712.15	2712.15	2712.15	2712.15	2712.15		697.68	5054.36	5054.39	5054.36	5054.36	5054.4		697.78	5375.02	5375.02	5375.13	5375.02	5375.13		414.741	2251.47	2251.47	2251.47	2251.47	2251.47	2251.6
697.48	4654.32	4654.41	4654.32	4654.32	4654.41		697.68	5074.46	5074.53	5074.46	5074.46	5074.57		414.48	2681.73	2681.73	2681.73	2681.73	2681.73		414.68	2612.15	2612.15	2612.15	2612.15	2612.15		697.58	5054.19	5054.23	5054.19	5054.19	5054.23		697.68	5472.16	5472.16	5472.28	5472.16	5472.28		414.641	2164.15	2164.15	2164.15	2164.15	2164.15	2164.28
697.38	4446.16	4446.26	4446.16	4446.16	4446.26		697.58	5018.15	5018.22	5018.15	5018.15	5018.28		414.38	2870.95	2870.95	2870.95	2870.95	2870.95		414.58	2683.61	2683.61	2683.61	2683.61	2683.61		697.48	4965.82	4965.86	4965.82	4965.82	4965.87		697.58	5422.66	5422.66	5422.8	5422.66	5422.8		414.541	2087.03	2087.03	2087.03	2087.03	2087.03	2087.17
697.28	4477.25	4477.37	4477.25	4477.25	4477.37		697.48	5037.83	5037.91	5037.83	5037.83	5037.98		414.28	2760	2760	2760	2760	2760		414.48	2609.75	2609.75	2609.75	2609.75	2609.75		697.38	4992.1	4992.15	4992.11	4992.1	4992.15		697.48	5159.82	5159.82	5159.98	5159.82	5159.98		414.441	2179.96	2179.96	2179.96	2179.96	2179.96	2180.1
697.18	4395.1	4395.23	4395.1	4395.1	4395.23		697.38	5010.23	5010.32	5010.23	5010.23	5010.4		414.18	2802.8	2802.8	2802.8	2802.8	2802.8		414.38	2592.07	2592.07	2592.07	2592.07	2592.07		697.28	4992.78	4992.83	4992.79	4992.78	4992.84		697.38	5344.21	5344.21	5344.39	5344.21	5344.39		414.341	2129.14	2129.14	2129.14	2129.14	2129.14	2129.28
697.08	4601.32	4601.46	4601.32	4601.32	4601.46		697.28	4972.24	4972.34	4972.24	4972.24	4972.43		414.08	2848.26	2848.26	2848.26	2848.26	2848.26		414.28	2593.93	2593.93	2593.93	2593.93	2593.93		697.18	5060.67	5060.73	5060.68	5060.67	5060.73		697.28	5402.97	5402.97	5403.17	5402.97	5403.17		414.241	2179.58	2179.58	2179.58	2179.58	2179.58	2179.73
696.98	4487.45	4487.6	4487.45	4487.45	4487.6		697.18	5055.98	5056.09	5055.98	5055.98	5056.19		413.98	2864.5	2864.5	2864.5	2864.5	2864.5		414.18	2699.71	2699.71	2699.71	2699.71	2699.71		697.08	4953.19	4953.26	4953.2	4953.19	4953.26		697.18	5430.55	5430.55	5430.77	5430.55	5430.77		414.141	2243.46	2243.46	2243.46	2243.46	2243.46	2243.61
696.88	4533	4533.18	4533	4533	4533.19		697.08	5115.22	5115.35	5115.22	5115.22	5115.45		413.88	2786.41	2786.41	2786.41	2786.41	2786.41		414.08	2651.1	2651.1	2651.1	2651.1	2651.1		696.98	4896.1	4896.18	4896.11	4896.1	4896.19		697.08	5517.04	5517.04	5517.28	5517.04	5517.28		414.041	2224.93	2224.93	2224.93	2224.93	2224.93	2225.09
696.78	4508.41	4508.63	4508.41	4508.41	4508.63		696.98	5078.98	5079.13	5078.98	5078.98	5079.23		413.78	2773.53	2773.53	2773.53	2773.53	2773.53		413.98	2670.9	2670.9	2670.9	2670.9	2670.9		696.88	4978.03	4978.12	4978.04	4978.03	4978.13		696.98	5285.59	5285.59	5285.85	5285.59	5285.85		413.941	2151.76	2151.76	2151.76	2151.76	2151.76	2151.92
696.68	4424.03	4424.28	4424.03	4424.03	4424.28		696.88	5132.2	5132.37	5132.2	5132.2	5132.48		413.68	2920.02	2920.02	2920.02	2920.02	2920.02		413.88	2820.69	2820.69	2820.69	2820.69	2820.69		696.78	4911.34	4911.44	4911.35	4911.34	4911.45		696.88	5248.18	5248.18	5248.47	5248.18	5248.47		413.841	2117.27	2117.27	2117.27	2117.27	2117.27	2117.43
696.58	4552.47	4552.75	4552.47	4552.47	4552.75		696.78	4922.49	4922.68	4922.49	4922.49	4922.82		413.58	2836.94	2836.94	2836.94	2836.94	2836.94		413.78	2745.47	2745.47	2745.47	2745.47	2745.47		696.68	4954.65	4954.76	4954.66	4954.65	4954.77		696.78	5363.75	5363.75	5364.06	5363.75	5364.06		413.741	2243.07	2243.07	2243.07	2243.07	2243.07	2243.24
696.48	4463.03	4463.34	4463.03	4463.03	4463.34		696.68	5082.37	5082.58	5082.37	5082.37	5082.75		413.48	2786.46	2786.46	2786.46	2786.46	2786.46		413.68	2608.4	2608.4	2608.4	2608.4	2608.4		696.58	4935.9	4936.03	4935.91	4935.9	4936.04		696.68	5372.17	5372.17	5372.53	5372.17	5372.53		413.641	2122.66	2122.66	2122.66	2122.66	2122.66	2122.83
696.38	4496.74	4497.08	4496.74	4496.74	4497.09		696.58	5096.47	5096.7	5096.47	5096.47	5096.9		413.38	2824.63	2824.63	2824.63	2824.63	2824.63		413.58	2552.28	2552.28	2552.28	2552.28	2552.28		696.48	5000.8	5000.94	5000.81	5000.8	5000.95		696.58	5320.9	5320.9	5321.32	5320.9	5321.32		413.541	2205.65	2205.65	2205.65	2205.65	2205.65	2205.83
696.28	4507.04	4507.42	4507.04	4507.04	4507.42		696.48	4987.94	4988.19	4987.94	4987.94	4988.42		413.28	2704.27	2704.27	2704.27	2704.27	2704.27		413.48	2595.41	2595.41	2595.41	2595.41	2595.41		696.38	4864.4	4864.55	4864.41	4864.4	4864.57		696.48	5592.75	5592.75	5593.22	5592.75	5593.22		413.441	2247.63	2247.63	2247.63	2247.63	2247.63	2247.81
696.18	4361.38	4361.83	4361.38	4361.38	4361.83		696.38	4877.25	4877.53	4877.25	4877.25	4877.78		413.18	2878.87	2878.87	2878.87	2878.87	2878.87		413.38	2621.19	2621.19	2621.19	2621.19	2621.19		696.28	4878.78	4878.97	4878.79	4878.78	4878.98		696.38	5439.21	5439.21	5439.74	5439.21	5439.74		413.341	2162.15	2162.15	2162.15	2162.15	2162.15	2162.34
696.08	4606.61	4607.14	4606.61	4606.61	4607.14		696.28	4941.64	4941.98	4941.64	4941.64	4942.22		413.08	2890.13	2890.13	2890.13	2890.13	2890.13		413.28	2697.85	2697.85	2697.85	2697.85	2697.85		696.18	4846.18	4846.4	4846.2	4846.18	4846.41		696.28	5330.44	5330.44	5331.02	5330.44	5331.02		413.241	2144.15	2144.15	2144.15	2144.15	2144.15	2144.35
695.98	4640.41	4641.02	4640.41	4640.41	4641.03		696.18	4942.44	4942.83	4942.44	4942.44	4943.07		412.98	2741.56	2741.56	2741.56	2741.56	2741.56		413.18	2516.16	2516.16	2516.16	2516.16	2516.16		696.08	4892.3	4892.55	4892.32	4892.3	4892.56		696.18	5470.8	5470.8	5471.44	5470.8	5471.44		413.141	2075.44	2075.44	2075.44	2075.44	2075.44	2075.65
695.88	4342.81	4343.51	4342.81	4342.81	4343.51		696.08	5182.94	5183.39	5182.94	5182.94	5183.63		412.88	2761.23	2761.23	2761.23	2761.23	2761.23		413.08	2635.02	2635.02	2635.02	2635.02	2635.02		695.98	4697.58	4697.86	4697.6	4697.58	4697.88		696.08	5193.14	5193.14	5193.83	5193.14	5193.83		413.041	2255.3	2255.3	2255.3	2255.3	2255.3	2255.52
695.78	4346.3	4347.08	4346.3	4346.3	4347.08		695.98	4912.11	4912.61	4912.11	4912.11	4912.93		412.78	2912.53	2912.53	2912.53	2912.53	2912.53		412.98	2576.51	2576.51	2576.51	2576.51	2576.51		695.88	4887.6	4887.91	4887.62	4887.6	4887.93		695.98	5381.17	5381.17	5381.92	5381.17	5381.92		412.941	2111.52	2111.52	2111.52	2111.52	2111.52	2111.75
695.68	4422.37	4423.24	4422.37	4422.37	4423.24		695.88	5093.96	5094.52	5093.96	5093.96	5094.92		412.68	2812.94	2812.94	2812.94	2812.94	2812.94		412.88	2640.69	2640.69	2640.69	2640.69	2640.69		695.78	4980.88	4981.22	4980.9	4980.88	4981.24		695.88	5358.35	5358.35	5359.16	5358.35	5359.16		412.841	2107.96	2107.96	2107.96	2107.96	2107.96	2108.2
695.58	4459.31	4460.26	4459.31	4459.31	4460.26		695.78	4953.11	4953.72	4953.11	4953.11	4954.2		412.58	2761.89	2761.89	2761.89	2761.89	2761.89		412.78	2720.63	2720.63	2720.63	2720.63	2720.63		695.68	4958.02	4958.39	4958.04	4958.02	4958.42		695.78	5215.27	5215.27	5216.22	5215.27	5216.22		412.741	2106.68	2106.68	2106.68	2106.68	2106.68	2106.93
695.48	4382.91	4384.01	4382.91	4382.91	4384.01		695.68	5031.32	5031.99	5031.32	5031.32	5032.54		412.48	2826.89	2826.89	2826.89	2826.89	2826.89		412.68	2708.59	2708.59	2708.59	2708.59	2708.59		695.58	4864.76	4865.2	4864.79	4864.76	4865.22		695.68	5363.93	5363.93	5365.02	5363.93	5365.03		412.641	2159.65	2159.65	2159.65	2159.65	2159.65	2159.91
695.38	4496.44	4497.76	4496.44	4496.44	4497.76		695.58	5002.68	5003.46	5002.68	5002.68	5004.04		412.38	2679.34	2679.34	2679.34	2679.34	2679.34		412.58	2637.97	2637.97	2637.97	2637.97	2637.97		695.48	4905.08	4905.6	4905.11	4905.08	4905.63		695.58	5325.7	5325.7	5326.94	5325.7	5326.94		412.541	2144.3	2144.3	2144.3	2144.3	2144.3	2144.57
695.28	4467.8	4469.34	4467.8	4467.8	4469.34		695.48	4984.54	4985.46	4984.54	4984.54	4986.03		412.28	2747.45	2747.45	2747.45	2747.45	2747.45		412.48	2626.33	2626.33	2626.33	2626.33	2626.33		695.38	4918.85	4919.45	4918.88	4918.85	4919.48		695.48	5303.14	5303.14	5304.52	5303.14	5304.52		412.441	2066.68	2066.68	2066.68	2066.68	2066.68	2066.96
695.18	4331.26	4333.02	4331.26	4331.26	4333.02		695.38	4942.66	4943.73	4942.66	4942.66	4944.29		412.18	2821.37	2821.37	2821.37	2821.37	2821.37		412.38	2590.77	2590.77	2590.77	2590.77	2590.77		695.28	4820.18	4820.86	4820.22	4820.18	4820.9		695.38	5393.21	5393.21	5394.74	5393.21	5394.74		412.341	2228.67	2228.67	2228.67	2228.67	2228.67	2228.97
695.08	4508.23	4510.21	4508.23	4508.23	4510.21		695.28	5025.71	5026.92	5025.71	5025.71	5027.47		412.08	2799.33	2799.33	2799.33	2799.33	2799.33		412.28	2639.32	2639.32	2639.32	2639.32	2639.32		695.18	4904.5	4905.26	4904.54	4904.5	4905.3		695.28	5249.67	5249.67	5251.34	5249.67	5251.34		412.241	2176.96	2176.96	2176.96	2176.96	2176.96	2177.27
694.98	4410.08	4412.28	4410.08	4410.08	4412.29		695.18	5094.33	5095.69	5094.33	5094.33	5096.41		411.98	2749.04	2749.04	2749.04	2749.04	2749.04		412.18	2540.11	2540.11	2540.11	2540.11	2540.11		695.08	4873.81	4874.65	4873.85	4873.81	4874.7		695.18	5244.57	5244.57	5246.39	5244.57	5246.39		412.141	2191.49	2191.49	2191.49	2191.49	2191.49	2191.81
694.88	4374.99	4377.41	4375	4374.99	4377.42		695.08	4923.58	4925.09	4923.58	4923.58	4926.02		411.88	2828.19	2828.19	2828.19	2828.19	2828.19		412.08	2616.06	2616.06	2616.06	2616.06	2616.06		694.98	4848.62	4849.55	4848.67	4848.62	4849.59		695.08	5300.25	5300.25	5302.21	5300.25	5302.21		412.041	2060.1	2060.1	2060.1	2060.1	2060.1	2060.43
694.78	4387.93	4390.64	4387.94	4387.93	4390.65		694.98	4890.31	4891.96	4890.31	4890.31	4893.1		411.78	2790.28	2790.28	2790.28	2790.28	2790.28		411.98	2536.49	2536.49	2536.49	2536.49	2536.49		694.88	4891.03	4892.05	4891.08	4891.03	4892.1		694.98	5219.97	5219.97	5222.09	5219.97	5222.09		411.941	2061.05	2061.05	2061.05	2061.05	2061.05	2061.39
694.68	4440.93	4444.22	4440.94	4440.93	4444.23		694.88	4766.25	4768.05	4766.25	4766.25	4769.39		411.68	2862.25	2862.25	2862.25	2862.25	2862.25		411.88	2680.28	2680.28	2680.28	2680.28	2680.28		694.78	4786.21	4787.45	4786.27	4786.21	4787.5		694.88	5370.38	5370.38	5372.87	5370.38	5372.87		411.841	2184.78	2184.78	2184.78	2184.78	2184.78	2185.13
694.58	4246.66	4250.53	4246.67	4246.66	4250.54		694.78	4953.9	4956.05	4953.9	4953.9	4957.4		411.58	2775.15	2775.15	2775.15	2775.15	2775.15		411.78	2657.2	2657.2	2657.2	2657.2	2657.2		694.68	4659.24	4660.69	4659.3	4659.24	4660.75		694.78	5258.32	5258.32	5261.18	5258.32	5261.19		411.741	2164.16	2164.16	2164.16	2164.16	2164.16	2164.52
694.48	4416.07	4420.52	4416.08	4416.07	4420.53		694.68	4858.75	4861.29	4858.75	4858.75	4862.6		411.48	2855.21	2855.21	2855.21	2855.21	2855.21		411.68	2670.42	2670.42	2670.42	2670.42	2670.42		694.58	4910.94	4912.61	4911.01	4910.94	4912.68		694.68	5240.1	5240.1	5243.34	5240.1	5243.34		411.641	2270.19	2270.19	2270.19	2270.19	2270.19	2270.56
694.38	4443.15	4448.18	4443.16	4443.15	4448.19		694.58	4939.81	4942.73	4939.81	4939.81	4944.01		411.38	2752.08	2752.08	2752.08	2752.08	2752.08		411.58	2555.67	2555.67	2555.67	2555.67	2555.67		694.48	4951.73	4953.61	4951.81	4951.73	4953.69		694.58	5337.6	5337.6	5341.21	5337.6	5341.21		411.541	2254.88	2254.88	2254.88	2254.88	2254.88	2255.26
694.28	4386.18	4409.32	4403.71	4403.7	4409.33		694.48	4894.37	4897.67	4894.37	4894.37	4898.93		411.28	2662.46	2662.46	2662.46	2662.46	2662.46		411.48	2629.51	2629.51	2629.51	2629.51	2629.51		694.38	4950.74	4952.83	4950.83	4950.74	4952.92		694.48	5305.21	5305.21	5309.19	5305.21	5309.2		411.441	2163.35	2163.35	2163.35	2163.35	2163.35	2163.74
694.18	4381.84	4409.87	4403.69	4403.68	4409.88		694.38	4769.63	4773.31	4769.63	4769.63	4774.9		411.18	2794.02	2794.02	2794.02	2794.02	2794.02		411.38	2684.87	2684.87	2684.87	2684.87	2684.88		694.28	4877.94	4880.25	4878.04	4877.94	4880.35		694.38	5093.07	5093.08	5097.43	5093.07	5097.43		411.341	2133.76	2133.76	2133.76	2133.76	2133.76	2134.16
694.08	4559.86	4410.27	4403.51	4403.5	4410.28		694.28	4925.84	4844.86	4840.8	4840.79	4846.98		411.08	2698.25	2698.25	2698.25	2698.25	2698.25		411.28	2595.01	2595.01	2595.01	2595.01	2595.02		694.18	5001.49	5004.01	5001.6	5001.49	5004.12		694.28	5229.58	5229.59	5234.31	5229.58	5234.32		411.241	2136.04	2136.04	2136.04	2136.04	2136.04	2136.45
693.98	4336.28	4411.62	4403.43	4403.42	4411.63		694.18	4827.12	4845.23	4840.79	4840.78	4847.89		410.98	2845.54	2845.54	2845.54	2845.54	2845.54		411.18	2591.49	2591.49	2591.49	2591.49	2591.5		694.08	4712.86	4715.78	4712.97	4712.86	4715.9		694.18	5253.29	5253.3	5258.39	5253.29	5258.4		411.141	2214.04	2214.04	2214.04	2214.04	2214.04	2214.46
693.88	4348.74	4413.06	4403.37	4403.35	4413.07		694.08	4932.29	4845.65	4840.71	4840.71	4848.73		410.88	2797.65	2797.65	2797.65	2797.65	2797.65		411.08	2677.54	2677.54	2677.54	2677.54	2677.55		693.98	4890.38	4893.86	4890.5	4890.38	4893.98		694.08	5351.67	5351.68	5357.18	5351.67	5357.19		411.041	2162.44	2162.44	2162.44	2162.44	2162.44	2162.87
693.78	4294.09	4414.43	4403.24	4403.23	4414.45		693.98	4847.61	4846.64	4840.71	4840.7	4849.64		410.78	2651.89	2651.89	2651.89	2651.89	2651.89		410.98	2583.71	2583.72	2583.71	2583.71	2583.72		693.88	4756.68	4760.71	4756.81	4756.68	4760.85		693.98	5319.19	5319.2	5325.66	5319.19	5325.67		410.941	2225.46	2225.46	2225.46	2225.46	2225.46	2225.9
693.68	4389.82	4415.92	4403.23	4403.21	4415.94		693.88	4778.75	4847.58	4840.66	4840.65	4850.5		410.68	2845.37	2845.37	2845.37	2845.37	2845.37		410.88	2539.35	2539.36	2539.35	2539.35	2539.36		693.78	4731.69	4736.28	4731.84	4731.69	4736.43		693.88	5284.67	5284.68	5292.1	5284.67	5292.11		410.841	2198.16	2198.16	2198.16	2198.16	2198.16	2198.61
693.58	4449.76	4417.37	4403.18	4403.16	4417.39		693.78	4895.67	4848.53	4840.61	4840.61	4851.37		410.58	2712.52	2712.52	2712.52	2712.52	2712.52		410.78	2632.51	2632.52	2632.51	2632.51	2632.52		693.68	4919.28	4924.42	4919.45	4919.28	4924.6		693.78	5390.06	5390.07	5398.45	5390.06	5398.46		410.741	2129.06	2129.06	2129.06	2129.06	2129.06	2129.52
693.48	4306.25	4418.76	4403.07	4403.04	4418.78		693.68	4788.23	4849.48	4840.57	4840.56	4852.25		410.48	2826.6	2826.6	2826.6	2826.6	2826.6		410.68	2548.58	2548.59	2548.58	2548.58	2548.59		693.58	4737.42	4743.12	4737.62	4737.42	4743.32		693.68	5251.38	5251.39	5260.72	5251.38	5260.74		410.641	2273.91	2273.91	2273.91	2273.91	2273.91	2274.39
693.38	4361.71	4420.21	4403.03	4403	4420.24		693.58	4795.97	4850.43	4840.53	4840.53	4853.78		410.38	2829.79	2829.79	2829.79	2829.79	2829.79		410.58	2606.03	2606.04	2606.03	2606.03	2606.04		693.48	4851.28	4857.54	4851.5	4851.28	4857.75		693.58	5328.82	5328.84	5339.12	5328.82	5339.14		410.541	2132.18	2132.18	2132.18	2132.18	2132.18	2132.67
693.28	4407.44	4423.23	4403.02	4402.99	4423.26		693.48	4885.32	4851.39	4840.5	4840.49	4856.09		410.28	2748.26	2748.26	2748.26	2748.26	2748.26		410.48	2635.82	2635.83	2635.82	2635.82	2635.83		693.38	4810.16	4816.97	4810.4	4810.16	4817.21		693.48	5309.08	5309.1	5320.34	5309.08	5320.35		410.441	2201.79	2201.79	2201.79	2201.79	2201.79	2202.3
693.18	4400.92	4427.07	4403.02	4402.99	4427.11		693.38	4809.46	4852.35	4840.47	4840.47	4858.41		410.18	2863.02	2863.02	2863.02	2863.02	2863.02		410.38	2553.19	2553.2	2553.19	2553.19	2553.2		693.28	4869.45	4877.67	4869.71	4869.45	4877.93		693.38	5292.37	5292.39	5304.58	5292.37	5304.6		410.341	2208.04	2208.04	2208.04	2208.04	2208.04	2208.57
693.08	4382.96	4430.9	4403	4402.96	4430.94		693.28	4909.12	4854.05	4840.42	4840.41	4860.7		410.08	2733.17	2733.17	2733.17	2733.17	2733.17		410.28	2613.02	2613.03	2613.02	2613.02	2613.03		693.18	4742.94	4752.58	4743.22	4742.94	4752.87		693.28	5168.21	5168.23	5181.38	5168.21	5181.4		410.241	2244.47	2244.47	2244.47	2244.47	2244.47	2245.02
692.98	4387.05	4434.73	4402.99	4402.95	4434.77		693.18	4963.41	4856.49	4840.32	4840.31	4862.94		409.98	2836.66	2836.66	2836.66	2836.66	2836.66		410.18	2624.03	2624.04	2624.03	2624.03	2624.05		693.08	4958.65	4969.72	4958.96	4958.65	4970.02		693.18	5198.37	5198.4	5212.54	5198.37	5212.56		410.141	2124.24	2124.24	2124.24	2124.24	2124.24	2124.8
692.88	4464.84	4438.5	4402.93	4402.87	4438.55		693.08	4871.26	4859	4840.3	4840.28	4865.26		409.88	2732.13	2732.13	2732.13	2732.13	2732.13		410.08	2592.01	2592.02	2592.01	2592.01	2592.03		692.98	4860.83	4873.32	4861.16	4860.83	4873.65		693.08	5216.78	5216.81	5232.52	5216.78	5232.55		410.041	2119.85	2119.85	2119.85	2119.85	2119.85	2120.43
692.78	4277.5	4442.21	4402.79	4402.73	4442.27		692.98	4854.3	4861.53	4840.29	4840.27	4867.61		409.78	2826.72	2826.72	2826.72	2826.72	2826.72		409.98	2610.13	2610.14	2610.13	2610.13	2610.15		692.88	4864.31	4878.22	4864.68	4864.31	4878.59		692.98	5312.52	5312.55	5330.01	5312.52	5330.04		409.941	2137.31	2137.31	2137.31	2137.31	2137.31	2137.92
692.68	4369.34	4446.01	4402.76	4402.69	4446.08		692.88	4918.2	4864.01	4840.22	4840.21	4869.9		409.68	2906.36	2906.36	2906.36	2906.36	2906.36		409.88	2616.03	2616.05	2616.03	2616.03	2616.05		692.78	4926.46	4941.8	4926.89	4926.46	4942.22		692.88	5227.86	5227.9	5247.3	5227.86	5247.34		409.841	2136.72	2136.72	2136.72	2136.72	2136.72	2137.35
692.58	4507.48	4450.58	4402.65	4402.57	4450.66		692.78	4836.74	4866.55	4840.22	4840.21	4872.61		409.58	2758.85	2758.85	2758.85	2758.85	2758.85		409.78	2490.21	2490.23	2490.21	2490.21	2490.23		692.68	4860.91	4877.67	4861.39	4860.91	4878.16		692.78	5258.62	5213.65	5235.22	5213.61	5235.26		409.741	2113.77	2113.77	2113.77	2113.77	2113.77	2114.42
692.48	4391.88	4457.25	4402.64	4402.55	4457.34		692.68	4856.64	4869.07	4840.21	4840.19	4876.57		409.48	2632.76	2632.76	2632.76	2632.76	2632.76		409.68	2623.52	2623.54	2623.52	2623.52	2623.55		692.58	4760.78	4779.32	4761.32	4760.78	4779.86		692.68	5154.38	5213.64	5237.63	5213.6	5237.68		409.641	2166.47	2166.47	2166.47	2166.47	2166.47	2167.14
692.38	4372.76	4464.84	4402.62	4402.52	4464.93		692.58	4802.16	4871.58	4840.18	4840.16	4881		409.38	2690.06	2690.06	2690.06	2690.06	2690.06		409.58	2584.95	2584.97	2584.95	2584.95	2584.98		692.48	4842.59	4863.61	4843.19	4842.59	4864.2		692.58	5266.51	5213.64	5240.32	5213.58	5240.38		409.541	2132.5	2132.5	2132.5	2132.5	2132.5	2133.2
692.28	4360.66	4473.51	4402.58	4402.47	4473.62		692.48	4695.35	4875.27	4840.07	4840.04	4885.91		409.28	2787.02	2787.02	2787.02	2787.02	2787.02		409.48	2634.03	2634.06	2634.03	2634.03	2634.06		692.38	4949.48	4910.84	4887.67	4887.01	4911.5		692.48	5159.81	5213.64	5243.35	5213.57	5243.41		409.441	2213.17	2213.17	2213.17	2213.17	2213.17	2213.89
692.18	4597.59	4483.27	4402.36	4402.24	4483.38		692.38	4653.88	4879.74	4839.92	4839.89	4891.42		409.18	2841.35	2841.35	2841.35	2841.35	2841.35		409.38	2599.64	2599.67	2599.64	2599.64	2599.68		692.28	4869.24	4914.01	4887.7	4886.99	4914.72		692.38	5333.03	5213.62	5246.72	5213.54	5246.8		409.341	2164.66	2164.66	2164.66	2164.66	2164.66	2165.41
692.08	4367.5	4494.69	4402.34	4402.2	4494.83		692.28	4747.83	4884.9	4839.85	4839.82	4897.76		409.08	2803.38	2803.38	2803.38	2803.38	2803.38		409.28	2622.12	2622.15	2622.12	2622.12	2622.16		692.18	4795.63	4917.52	4887.63	4886.86	4918.29		692.28	5349.34	5213.6	5250.51	5213.51	5250.6		409.241	2102.46	2102.46	2102.46	2102.46	2102.46	2103.23
691.98	4530.29	4507.73	4402.22	4402.05	4507.9		692.18	5042.21	4890.68	4839.69	4839.65	4904.85		408.98	2740.91	2740.91	2740.91	2740.91	2740.91		409.18	2571.09	2571.12	2571.09	2571.09	2571.13		692.08	4817.89	4921.58	4887.58	4886.76	4922.41		692.18	5424.9	5213.56	5254.77	5213.46	5254.87		409.141	2214.08	2214.08	2214.08	2214.08	2214.08	2214.88
691.88	4532.25	4522.83	4402.09	4401.9	4523.02		692.08	4779.29	4897.39	4839.65	4839.6	4913.02		408.88	2892.02	2892.02	2892.02	2892.02	2892.02		409.08	2600.92	2600.96	2600.92	2600.92	2600.97		691.98	4785.04	4926.2	4887.49	4886.61	4927.08		692.08	5327.39	5213.55	5259.61	5213.43	5259.73		409.041	2138.74	2138.74	2138.74	2138.74	2138.74	2139.57
691.78	4480.4	4540.42	4402.02	4401.81	4540.63		691.98	4870.4	4905.08	4839.63	4839.58	4922.33		408.78	2639.32	2639.33	2639.32	2639.32	2639.33		408.98	2473.49	2473.53	2473.49	2473.49	2473.55		691.88	4851.17	4931.61	4887.59	4886.56	4932.65		691.98	5326.57	5213.53	5265.12	5213.4	5265.25		408.941	2113.53	2113.53	2113.53	2113.53	2113.53	2114.39
691.68	4602.13	4560.8	4401.81	4401.58	4561.04		691.88	4865.37	4913.87	4839.62	4839.56	4932.95		408.68	2752.69	2752.7	2752.69	2752.69	2752.7		408.88	2542.01	2542.05	2542.01	2542.01	2542.07		691.78	4838.59	4937.84	4887.67	4886.49	4939.02		691.88	5369.55	5213.53	5271.38	5213.37	5271.54		408.841	2171.26	2171.26	2171.26	2171.26	2171.26	2172.15
691.58	4467.89	4584.87	4401.76	4401.5	4585.12		691.78	4802.77	4923.94	4839.6	4839.53	4945.09		408.58	2822.25	2822.26	2822.25	2822.25	2822.26		408.78	2569.44	2569.49	2569.44	2569.44	2569.51		691.68	4913.1	4945.09	4887.78	4886.45	4946.42		691.78	5230.65	5213.55	5278.58	5213.36	5278.77		408.741	2196.75	2196.75	2196.75	2196.75	2196.75	2197.67
691.48	4572.82	4613.16	4401.58	4401.3	4613.44		691.68	4740.96	4935.47	4839.53	4839.45	4959.03		408.48	2632.28	2632.29	2632.28	2632.28	2632.29		408.68	2491.51	2491.57	2491.51	2491.51	2491.59		691.58	5091.21	4953.27	4887.63	4886.15	4954.75		691.68	5238.33	5213.58	5286.84	5213.36	5287.06		408.641	2139.12	2139.12	2139.12	2139.12	2139.12	2140.07
691.38	4716.14	4646.53	4401.25	4400.93	4646.85		691.58	4868	4948.87	4839.52	4839.42	4975.25		408.38	2701.7	2701.71	2701.7	2701.7	2701.71		408.58	2627.35	2627.42	2627.35	2627.35	2627.44		691.48	4913.36	4963.15	4887.74	4886.11	4964.78		691.58	5271.12	5213.6	5296.36	5213.34	5296.61		408.541	2140.36	2140.36	2140.36	2140.36	2140.36	2141.35
691.28	4724.3	4686.47	4400.94	4400.56	4686.85		691.48	4955.86	4964.37	4839.45	4839.33	4993.98		408.28	2735.79	2735.8	2735.79	2735.79	2735.8		408.48	2598.02	2598.1	2598.02	2598.02	2598.11		691.38	4810.65	4974.69	4887.78	4886	4976.47		691.48	5231.11	5213.62	5307.38	5213.34	5307.66		408.441	2141.54	2141.54	2141.54	2141.54	2141.54	2142.56
691.18	4618.76	4734.58	4400.74	4400.3	4735.03		691.38	4878.79	4982.53	4839.44	4839.3	5015.87		408.18	2792.02	2792.03	2792.02	2792.02	2792.03		408.38	2541.52	2541.6	2541.52	2541.52	2541.62		691.28	4864.11	4988.43	4887.9	4885.97	4990.35		691.38	5158.27	5213.64	5320.2	5213.33	5320.51		408.341	2059.72	2059.72	2059.72	2059.72	2059.72	2060.78
691.08	4665.29	4792.77	4400.5	4399.99	4793.28		691.28	5022.69	5003.73	4839.32	4839.15	5041.38		408.08	2819.66	2819.67	2819.66	2819.66	2819.67		408.28	2580.36	2580.45	2580.36	2580.36	2580.47		691.18	4946	5004.74	4887.96	4885.89	5006.81		691.28	5241.29	5213.7	5335.14	5213.32	5335.52		408.241	2213.51	2213.51	2213.51	2213.51	2213.51	2214.61
690.98	4840.33	4863.17	4400.04	4399.48	4863.74		691.18	5020.26	5028.77	4839.2	4839	5071.43		407.98	2668.85	2668.86	2668.85	2668.85	2668.86		408.18	2565.74	2565.84	2565.74	2565.74	2565.87		691.08	4929.33	5024.28	4888.04	4885.82	5026.5		691.18	5418.24	5213.73	5352.59	5213.27	5353.05		408.141	2294.24	2294.24	2294.24	2294.24	2294.24	2295.38
690.88	4999.01	4948.93	4399.41	4398.78	4949.55		691.08	5022.55	5058.5	4839.07	4838.85	5106.98		407.88	2713.05	2713.07	2713.05	2713.05	2713.07		408.08	2481.9	2482.01	2481.9	2481.9	2482.05		690.98	4902.52	5047.81	4888.27	4885.8	5050.28		691.08	5382.22	5213.77	5373.06	5213.23	5373.6		408.041	2126.37	2126.37	2126.37	2126.37	2126.37	2127.55
690.78	4880.03	5053.6	4398.91	4398.22	5054.29		690.98	5098.54	5093.96	4838.92	4838.64	5149.31		407.78	2718.3	2718.32	2718.3	2718.3	2718.32		407.98	2458.39	2458.51	2458.39	2458.39	2458.56		690.88	5036.75	5076.03	4888.43	4885.58	5078.88		690.98	5541.23	5213.77	5397.05	5213.15	5397.67		407.941	2160.82	2160.82	2160.82	2160.82	2160.82	2162.05
690.68	5200.22	5180.9	4398.03	4397.28	5181.65		690.88	4991.46	5136.6	4838.86	4838.51	5199.82		407.68	2783.98	2784	2783.98	2783.98	2784		407.88	2602.95	2603.09	2602.95	2602.95	2603.14		690.78	5164.24	5110.03	4888.41	4885.18	5113.26		690.88	5342.97	5213.83	5425.27	5213.12	5425.97		407.841	2185.49	2185.49	2185.49	2185.49	2185.49	2186.76
690.58	5434.62	5334.95	4396.95	4396.07	5335.83		690.78	5131.79	5187.81	4838.68	4838.27	5259.87		407.58	2801.77	2801.79	2801.77	2801.77	2801.79		407.78	2518.71	2518.88	2518.71	2518.71	2518.92		690.68	5057.81	5151.36	4888.54	4884.93	5154.97		690.78	5377.32	5213.87	5458.3	5213.08	5459.08		407.741	2186.15	2186.15	2186.15	2186.15	2186.15	2187.47
690.48	5573.77	5520.71	4395.74	4394.7	5521.75		690.68	5107.12	5249.59	4838.53	4838.05	5331.45		407.48	2789.69	2789.72	2789.69	2789.69	2789.72		407.68	2508.12	2508.31	2508.12	2508.12	2508.35		690.58	5106.54	5201.22	4888.6	4884.6	5205.21		690.68	5406.51	5213.95	5496.92	5213.03	5497.83		407.641	2097.48	2097.48	2097.48	2097.48	2097.48	2098.85
690.38	5806.44	5741.93	4394.25	4393.05	5743.13		690.58	5378.15	5323.85	4838.15	4837.61	5416.29		407.38	2833.56	2833.59	2833.56	2833.56	2833.59		407.58	2669.04	2669.25	2669.04	2669.04	2669.29		690.48	5281.31	5261	4888.4	4884.03	5265.37		690.58	5431.63	5214.11	5541.76	5212.98	5542.89		407.541	2157.75	2157.75	2157.75	2157.75	2157.75	2159.17
690.28	6074.66	6002.67	4392.45	4391.09	6004.03		690.48	5358.26	5413.34	4837.83	4837.19	5516.76		407.28	2770.65	2770.68	2770.65	2770.65	2770.68		407.48	2509.77	2510	2509.77	2509.77	2510.04		690.38	5428.56	5332.18	4888	4883.24	5336.93		690.48	5659.64	5214.22	5593.64	5212.88	5594.98		407.441	2117.84	2117.84	2117.84	2117.84	2117.84	2119.31
690.18	6295.15	6304.79	4390.39	4388.87	6306.31		690.38	5729.07	5520.33	4837.27	4836.46	5634.74		407.18	2772.63	2772.67	2772.63	2772.63	2772.67		407.38	2501.99	2502.24	2501.99	2501.99	2502.29		690.28	5499.73	5416.3	4887.48	4882.35	5421.43		690.38	5567.4	5214.35	5653.11	5212.79	5654.67		407.341	2080.43	2080.43	2080.43	2080.43	2080.43	2081.96
690.08	6841.21	6648.85	4387.69	4386.01	6650.53		690.28	5570.83	5647.84	4836.84	4835.86	5773.13		407.08	2716.69	2716.74	2716.69	2716.69	2716.74		407.28	2582.16	2582.43	2582.16	2582.16	2582.51		690.18	5388.16	5514.91	4887.13	4881.61	5520.43		690.28	5612.35	5214.47	5720.79	5212.7	5722.56		407.241	2148.31	2148.31	2148.31	2148.31	2148.31	2149.9
689.98	7159.89	7032.33	4384.62	4382.78	7034.17		690.18	5901.61	5797.93	4836.13	4834.99	5932.66		406.98	2751.54	2751.59	2751.54	2751.54	2751.6		407.18	2607.08	2607.38	2607.08	2607.08	2607.48		690.08	5607.42	5628.18	4886.46	4880.56	5634.07		690.18	5638.05	5214.58	5796.9	5212.59	5798.89		407.141	2204.05	2204.05	2204.05	2204.05	2204.05	2205.7
689.88	7419.2	7450.32	4381.24	4379.24	7452.32		690.08	6032.98	5972.81	4835.32	4834.01	6114.64		406.88	2759.02	2759.08	2759.02	2759.02	2759.08		407.08	2623.42	2623.77	2623.42	2623.42	2623.88		689.98	5636.16	5756.39	4885.95	4879.47	5762.87		690.08	5821.07	5214.67	5881.53	5212.45	5883.74		407.041	2146.09	2146.09	2146.1	2146.09	2146.09	2147.8
689.78	7978.89	7892.98	4377.44	4375.04	7895.37		689.98	6322.08	6173.76	4834.28	4832.79	6319.26		406.78	2712.98	2713.05	2712.98	2712.98	2713.05		406.98	2571.56	2571.97	2571.56	2571.56	2572.07		689.88	5682.76	5898.75	4885.46	4878.3	5905.91		689.98	6025.72	5215.04	5974.35	5212.26	5977.13		406.941	2090.51	2090.51	2090.52	2090.51	2090.51	2092.29
689.68	8465.87	8347.84	4373.08	4370.27	8350.64		689.88	6587.3	6400.94	4833.27	4831.36	6545.86		406.68	2941.03	2941.1	2941.03	2941.03	2941.11		406.88	2611.81	2612.27	2611.81	2611.81	2612.37		689.78	6233.98	6052.63	4884.25	4876.34	6060.54		689.88	6008.21	5215.41	6074.68	5212.07	6078.03		406.841	2218.24	2218.24	2218.25	2218.24	2218.24	2220.09
689.58	8625.22	8799.07	4368.52	4365.31	8802.29		689.78	6696.05	6653.12	4832.2	4829.84	6792.41		406.58	2840.67	2840.76	2840.67	2840.67	2840.76		406.78	2549.63	2550.15	2549.63	2549.63	2550.25		689.68	6291.93	6215.58	4883.02	4874.29	6224.31		689.78	6182.21	5215.74	6181.38	5211.83	6185.29		406.741	2197.02	2197.02	2197.03	2197.02	2197.02	2198.94
689.48	8942.79	9227.62	4363.6	4359.97	9231.25		689.68	6992.03	6927.04	4830.88	4828.07	7055.97		406.48	2761.81	2761.91	2761.81	2761.81	2761.92		406.68	2495.42	2495.99	2495.42	2495.42	2496.09		689.58	6461.66	6383.14	4881.64	4871.99	6392.79		689.68	6351.35	5216.04	6292.73	5211.56	6297.2		406.641	2141.46	2141.46	2141.47	2141.46	2141.46	2143.46
689.38	9461.36	9613.61	4358.06	4354.02	9617.64		689.58	7436.5	7217.54	4829.19	4825.94	7331.27		406.38	2812.19	2812.31	2812.19	2812.19	2812.31		406.58	2525.17	2525.8	2525.17	2525.17	2525.89		689.48	6509.19	6550.03	4880.28	4869.62	6560.7		689.58	6322.74	5216.34	6406.69	5211.3	6411.73		406.541	2154.07	2154.07	2154.08	2154.07	2154.07	2156.15
689.28	9960.96	9936.54	4351.93	4347.48	9940.98		689.48	7605.53	7517.71	4827.37	4823.67	7611.09		406.28	2748.81	2748.95	2748.81	2748.81	2748.95		406.48	2504.48	2505.16	2504.48	2504.48	2505.31		689.38	6862.07	6709.49	4878.53	4866.73	6721.29		689.48	6497.59	5216.59	6520.6	5210.99	6526.21		406.441	2166.43	2166.43	2166.44	2166.43	2166.43	2168.59
689.18	10210.5	10179.8	4345.5	4340.65	10184.6		689.38	7946.94	7818.25	4825.63	4821.12	7887.24		406.18	2718.11	2718.27	2718.11	2718.11	2718.27		406.38	2479.65	2480.39	2479.65	2479.65	2480.62		689.28	6888.71	6855.21	4876.85	4863.8	6868.27		689.38	6744.49	5217.44	6631.47	5210.62	6638.29		406.341	2113.16	2113.16	2113.18	2113.16	2113.16	2115.41
689.08	10264.3	10328.1	4339.06	4333.74	10333.4		689.28	8286.83	8108.47	4823.97	4818.29	8150.69		406.08	2804.41	2804.58	2804.41	2804.41	2804.59		406.28	2579.08	2579.95	2579.08	2579.08	2580.19		689.18	7088.04	6980	4875.03	4860.58	6994.46		689.28	6944.44	5218.49	6736.19	5210.21	6744.46		406.241	2169.63	2169.63	2169.65	2169.63	2169.63	2171.98
688.98	10573.4	10373.5	4332.47	4326.46	10379.5		689.18	8522.74	8376.86	4822.11	4815.27	8391.92		405.98	2833.47	2833.66	2833.47	2833.47	2833.67		406.18	2550.44	2551.45	2550.44	2550.44	2551.69		689.08	7101.71	7077.75	4873.35	4857.33	7093.77		689.18	6878.56	5219.55	6831.43	5209.81	6841.17		406.141	2195.59	2195.59	2195.61	2195.59	2195.59	2198.03
688.88	10269.2	10312.1	4326.33	4319.53	10318.9		689.08	8770.12	8611.54	4820.05	4812.04	8601.3		405.88	2657.89	2658.11	2657.9	2657.89	2658.12		406.08	2498.84	2500	2498.84	2498.84	2500.23		688.98	7162.86	7143.28	4871.77	4853.99	7161.06		689.08	7156.92	5220.55	6913.97	5209.35	6925.17		406.041	2223.35	2223.35	2223.38	2223.35	2223.35	2225.9
688.78	10375.2	10148.1	4320.16	4312.47	10155.8		688.98	8736.45	8801.37	4818.01	4808.83	8773.48		405.78	2657.56	2657.83	2657.57	2657.56	2657.84		405.98	2562.31	2563.61	2562.31	2562.31	2563.84		688.88	7173.93	7172.94	4870.38	4850.63	7192.69		688.98	7065.54	5221.57	6980.94	5208.9	6993.6		405.941	2110.19	2110.19	2110.22	2110.19	2110.19	2112.85
688.68	9793.27	9890.13	4314.78	4306.08	9898.82		688.88	8981.86	8936.47	4815.92	4805.42	8897.98		405.68	2758.72	2759.04	2758.73	2758.72	2759.04		405.88	2587.01	2588.45	2587.01	2587.01	2588.68		688.78	7219.38	7164.55	4869.16	4847.19	7186.52		688.88	7030.46	5222.59	7029.75	5208.47	7043.88		405.841	2202.33	2202.33	2202.36	2202.33	2202.33	2205.11
688.58	9440.93	9553.46	4309.94	4300.09	9563.31		688.78	9026.86	9010.04	4815.5	4801.97	8968.88		405.58	2876.88	2877.24	2876.89	2876.88	2877.25		405.78	2406.91	2408.5	2406.91	2406.91	2408.72		688.68	7228.6	7118.77	4868.22	4843.74	7143.25		688.78	6956.03	5224.56	7058.74	5208.05	7075.25		405.741	2137.75	2137.75	2137.79	2137.75	2137.75	2140.65
688.48	9231.53	9154.88	4305.5	4294.34	9166.04		688.68	9111.6	9017.97	4815	4798.46	8982.96		405.48	2723.57	2723.98	2723.58	2723.57	2723.99		405.68	2503.56	2505.29	2503.56	2503.56	2505.51		688.58	6933.83	7038.37	4868.04	4840.71	7065.69		688.68	6960.11	5227.89	7066.42	5207.63	7086.68		405.641	2247.1	2247.1	2247.15	2247.1	2247.1	2250.13
688.38	8788.99	8715.22	4301.76	4289.1	8727.87		688.58	8900.5	8959.9	4814.68	4795.11	8939.96		405.38	2867.88	2868.33	2867.89	2867.88	2868.34		405.58	2630.08	2631.95	2630.08	2630.08	2632.38		688.48	6903.39	6926.87	4868.3	4837.73	6957.44		688.58	7057.58	5231.2	7052.85	5207.19	7076.86		405.541	2097.47	2097.47	2097.53	2097.47	2097.47	2100.64
688.28	8361.26	8254.05	4298.73	4284.35	8268.43		688.48	8891.01	8838.32	4814.36	4791.76	8841.86		405.28	2842.7	2843.2	2842.71	2842.7	2843.21		405.48	2529.43	2531.56	2529.44	2529.43	2532.09		688.38	6756.85	6790.17	4869.22	4834.94	6824.44		688.48	7133.33	5234.49	7018.11	5206.73	7045.86		405.441	2086.46	2086.47	2086.53	2086.47	2086.46	2089.77
688.18	7760.01	7790.46	4296.66	4280.3	7806.82		688.38	8525.21	8659.77	4814.34	4788.71	8694.51		405.18	2724.39	2724.98	2724.4	2724.39	2724.99		405.38	2574.94	2577.44	2574.95	2574.94	2577.97		688.28	6616.34	6634.84	4870.88	4832.36	6673.35		688.38	6972.84	5237.81	6963.98	5206.31	6995.48		405.341	2048.55	2048.56	2048.63	2048.56	2048.55	2052.02
688.08	7428.8	7340.28	4295.28	4276.63	7358.92		688.28	8402.85	8433.11	4817.47	4785.76	8507.44		405.08	2692.81	2693.52	2692.82	2692.81	2693.54		405.28	2503.71	2506.58	2503.72	2503.71	2507.1		688.18	6458.2	6467.74	4873.41	4830.01	6511.14		688.28	6860.55	5241.16	6892.21	5205.92	6927.46		405.241	2187.06	2187.07	2187.15	2187.07	2187.06	2190.7
687.98	7070.94	6916.01	4294.68	4273.37	6937.32		688.18	8031.65	8169.28	4822.58	4783.11	8287.1		404.98	2849.82	2850.65	2849.84	2849.82	2850.67		405.18	2583.91	2587.15	2583.92	2583.91	2587.67		688.08	6252.91	6295.67	4876.99	4827.95	6344.71		688.18	6803.99	5244.72	6805.58	5205.53	6844.76		405.141	2130.13	2130.14	2130.24	2130.14	2130.13	2133.96
687.88	6497.12	6527.35	4295.21	4270.78	6551.78		688.08	7922.13	7879.75	4827.77	4780.55	8043.09		404.88	2738.79	2739.74	2738.81	2738.79	2739.76		405.08	2540.96	2544.57	2540.97	2540.96	2545.08		687.98	6115.29	6124.71	4881.66	4826.08	6180.29		688.08	6656.29	5250.71	6707.04	5205.19	6752.57		405.041	2123.33	2123.34	2123.46	2123.34	2123.33	2127.35
687.78	5993.91	6179.13	4296.86	4268.77	6207.21		687.98	7658.98	7576.46	4833.18	4778.19	7785.6		404.78	2720.27	2721.34	2720.29	2720.27	2721.37		404.98	2527.52	2531.51	2527.53	2527.52	2532.01		687.88	6118.11	5959.78	4887.37	4824.21	6022.94		687.98	6635.6	5257.76	6599.84	5204.85	6652.75		404.941	2080.22	2080.23	2080.38	2080.23	2080.22	2084.44
687.68	5988.37	5873.51	4299.17	4266.76	5905.92		687.88	7431.77	7270.52	4838.77	4776.03	7524.36		404.68	2726.24	2727.43	2726.27	2726.24	2727.46		404.88	2567.58	2571.94	2567.59	2567.58	2572.43		687.78	5980.47	5805.19	4894.5	4822.53	5877.16		687.88	6562.76	5266.05	6487.28	5204.52	6548.82		404.841	2145.57	2145.58	2145.75	2145.59	2145.57	2149.99
687.58	5549.6	5610.01	4302.82	4265.27	5647.56		687.78	7123.59	6971.71	4845.57	4774.11	7268.47		404.58	2694.82	2696.14	2694.85	2694.82	2696.17		404.78	2595.29	2600.02	2595.31	2595.29	2600.67		687.68	5656.16	5663.95	4903.53	4821.32	5746.16		687.78	6309.05	5275.87	6372.55	5204.26	6444.16		404.741	2111.49	2111.5	2111.69	2111.51	2111.49	2116.15
687.48	5468.67	5386.39	4307.55	4263.87	5430.08		687.68	6938.03	6687.74	4857.41	4772.34	7025.75		404.48	2816.05	2817.61	2816.08	2816.05	2817.64		404.68	2471.86	2477.01	2471.88	2471.86	2478.17		687.58	5542.9	5537.33	4914.39	4820.28	5631.44		687.68	6217.38	5287.46	6258.47	5204.02	6341.91		404.641	2078	2078.02	2078.23	2078.02	2078	2082.94
687.38	5281.17	5198.64	4313.72	4262.68	5249.69		687.58	6794.33	6424.37	4872.04	4770.69	6802.81		404.38	2736.67	2750.3	2748.47	2748.43	2750.34		404.58	2554.59	2560.69	2554.61	2554.59	2561.84		687.48	5636.34	5425.68	4927.02	4819.1	5533.6		687.58	6289.31	5301.14	6147.54	5203.76	6244.92		404.541	2105.9	2105.92	2106.19	2105.92	2105.9	2111.13
687.28	5038.18	5042.99	4321.68	4261.77	5102.9		687.48	6772.8	6185.33	4889.9	4769.06	6604.84		404.28	2692.53	2750.69	2748.55	2748.51	2750.74		404.48	2644.8	2651.86	2644.83	2644.8	2652.99		687.38	5521.44	5329.11	4941.96	4818.08	5452.99		687.48	6227.79	5317.4	6041.73	5203.51	6155.62		404.441	2128.68	2128.7	2129.03	2128.71	2128.68	2134.21
687.18	4833.68	4914.5	4331.69	4261.11	4985.08		687.38	6462.19	5972.77	4911.96	4767.67	6436.22		404.18	2857.81	2751.15	2748.71	2748.65	2751.2		404.38	2514.31	2522.32	2514.34	2514.31	2523.43		687.28	5545.77	5246.45	4959.28	4817.02	5388.7		687.38	6119.41	5336.86	5942.69	5203.29	6076.25		404.341	2114.6	2114.62	2115.01	2114.63	2114.6	2120.44
687.08	4739.73	4809.07	4343.98	4260.55	4892.5		687.28	6453.09	5786.61	4938.94	4766.3	6299.88		404.08	2696.5	2751.53	2748.79	2748.73	2751.59		404.28	2498.98	2507.94	2499.02	2498.98	2509.04		687.18	5495.76	5176.56	4979.32	4816.04	5339.84		687.28	5905.62	5360.3	5851.4	5203.13	6008.58		404.241	2094.57	2094.6	2095.04	2094.61	2094.57	2100.73
686.98	4722.96	4722.37	4358.85	4260.01	4821.21		687.18	6272.84	5626.04	4972.22	4765.07	6198.39		403.98	2741.15	2751.85	2748.81	2748.74	2751.92		404.18	2484.5	2494.41	2484.54	2484.5	2495.5		687.08	5459.05	5118.07	5002.31	4815.11	5305.27		687.18	5962.36	5388.67	5768.47	5202.95	5954.19		404.141	2175.71	2175.74	2176.24	2175.76	2175.71	2182.24
686.88	4785.81	4651.08	4376.66	4259.4	4768.34		687.08	6371.92	5489.01	5013.26	4763.75	6133.87		403.88	2826.15	2752.27	2748.92	2748.84	2752.35		404.08	2516.68	2516.19	2505.37	2505.32	2517.26		686.98	5433.01	5069.31	5028.41	4814.21	5283.5		687.08	6003.74	5423.3	5694.07	5202.75	5914.62		404.041	2151.1	2151.14	2151.7	2151.16	2151.1	2158.11
686.78	4745.94	4592.2	4397.94	4258.83	4731.31		686.98	6466.48	5373.25	5064.4	4762.36	6108.88		403.78	2815.59	2753	2749.02	2748.93	2753.09		403.98	2514.81	2517.14	2505.38	2505.32	2518.21		686.88	5383.91	5028.84	5057.75	4813.39	5273.2		686.98	6085.2	5465.9	5628.06	5202.54	5891.42		403.941	2092.15	2158.6	2159.3	2158.62	2158.56	2166.06
686.68	4757.48	4543.41	4422.99	4258.25	4708.16		686.88	6383.62	5276.27	5128.84	4761.04	6126.76		403.68	2851.87	2753.94	2749.16	2749.07	2754.04		403.88	2660.45	2518.01	2505.31	2505.24	2519.44		686.78	5283.25	4995.4	5090.42	4812.71	5273.12		686.88	5935.37	5518.77	5570.18	5202.37	5886.58		403.841	2232.53	2158.56	2159.42	2158.6	2158.52	2166.53
686.58	4682.08	4502.73	4452.22	4257.75	4697.19		686.78	6364.14	5195.32	5210.88	4759.73	6191.62		403.58	2759.27	2754.75	2749.2	2749.08	2754.87		403.78	2555.16	2519.33	2505.3	2505.21	2521.07		686.68	5339.98	4967.54	5126.13	4811.94	5281.73		686.78	6114.46	5584.82	5519.71	5202.15	5902.38		403.741	2255.93	2158.52	2159.53	2158.56	2158.46	2167
686.48	4753.51	4468.5	4485.61	4257.18	4696.93		686.68	6548.2	5127.74	5316.23	4758.27	6308.55		403.48	2803.02	2755.63	2749.29	2749.15	2755.76		403.68	2468.91	2521	2505.29	2505.19	2522.9		686.58	5343.51	4944.29	5164.71	4811.17	5297.83		686.68	5940.74	5667.72	5476.18	5201.97	5941.92		403.641	2141.4	2158.52	2159.68	2158.58	2158.45	2167.54
686.38	4772.23	4439.5	4523.17	4256.58	4706.09		686.58	6656.39	5071.34	5452.74	4756.72	6483.97		403.38	2748.52	2756.43	2749.32	2749.15	2756.59		403.58	2586.19	2522.85	2505.26	2505.15	2524.92		686.48	5188.64	4925.02	5206.05	4810.63	5320.44		686.58	6031.12	5771.78	5438.69	5201.78	6008.7		403.541	2198.16	2158.51	2159.82	2158.57	2158.43	2168.09
686.28	4796.25	4414.79	4564.63	4255.95	4723.48		686.48	6747.15	5024.18	5630.95	4755.09	6725.03		403.28	2676.84	2757.32	2749.44	2749.25	2757.51		403.48	2551.92	2524.95	2505.26	2505.12	2527.2		686.38	5299.12	4908.65	5249.21	4809.92	5347.94		686.48	6167.64	5902.33	5406.61	5201.55	6107.39		403.441	2148.27	2158.52	2159.97	2158.59	2158.43	2169
686.18	4700.43	4393.71	4609.53	4255.43	4747.81		686.38	7212.87	4984.25	5863.13	4753.09	7038.6		403.18	2808.35	2758.2	2749.54	2749.33	2758.41		403.38	2532.93	2527.32	2505.28	2505.11	2529.8		686.28	5502.76	4894.45	5293.37	4808.91	5378.9		686.38	6476.98	6064.84	5379.09	5201.24	6242.69		403.341	2210.4	2158.5	2160.31	2158.58	2158.4	2169.9
686.08	4661.78	4375.61	4656.87	4254.95	4777.53		686.28	7517.64	4950.26	6164.37	4750.83	7431.11		403.08	2759.3	2759.37	2749.57	2749.34	2759.6		403.28	2522.52	2530	2505.3	2505.1	2532.74		686.18	5279.23	4882.59	5338.29	4808.23	5412.64		686.28	6539.69	6265.04	5355.61	5200.92	6419.72		403.241	2118.6	2158.5	2160.7	2158.61	2158.38	2170.83
685.98	4722.11	4359.85	4705.31	4254.41	4810.75		686.18	7911.07	4920.99	6551.06	4748.25	7906.41		402.98	2763.4	2760.84	2749.62	2749.36	2761.1		403.18	2555.49	2533.01	2505.3	2505.07	2536.03		686.08	5516.51	4872.04	5382.32	4807.21	5447.16		686.18	6781.06	6508.28	5335.48	5200.55	6643.21		403.141	2183.38	2158.5	2161.1	2158.65	2158.36	2171.79
685.88	4867.8	4345.97	4753.2	4253.69	4845.48		686.08	8723.64	4895.16	7037.39	4745	8464.07		402.88	2836.75	2762.64	2749.79	2749.48	2762.94		403.08	2567.08	2536.41	2505.3	2505.04	2539.73		685.98	5322.83	4863.14	5425	4806.46	5481.69		686.08	6997.54	6797.93	5318.19	5200.12	6916		403.041	2168.5	2158.53	2161.5	2158.7	2158.36	2172.78
685.78	5060.8	4333.59	4798.73	4252.75	4879.57		685.98	8878.87	4872.57	7634.94	4741.63	9098.9		402.78	2796.32	2764.63	2749.91	2749.54	2765		402.98	2488.98	2540.3	2505.33	2505.03	2543.94		685.88	5370.95	4855.3	5464.82	4805.64	5514.48		685.98	7405	7134.79	5303.25	5199.59	7238.45		402.941	2212	2158.53	2161.89	2158.73	2158.33	2173.78
685.68	4984.28	4322.78	4840.3	4251.9	4911.18		685.88	9809.4	4852.02	8345.56	4737.49	9797.43		402.68	2786.89	2766.91	2750.02	2749.59	2767.33		402.88	2488.77	2544.72	2505.4	2505.02	2548.72		685.78	5422.65	4848.34	5500.63	4804.75	5544.21		685.88	7581.59	7516.3	5290.31	5199.02	7607.59		402.841	2186.98	2158.55	2162.28	2158.77	2158.31	2175.12
685.58	4903.39	4313.32	4876.04	4251.14	4938.22		685.78	10421.5	4833.25	9158.75	4732.85	10539.1		402.58	2900.39	2769.69	2750.28	2749.8	2770.17		402.78	2654.01	2549.7	2505.41	2504.94	2554.14		685.68	5533.99	4842.01	5531.23	4803.69	5569.54		685.78	7918.27	7934.41	5279.01	5198.37	8015.05		402.741	2239.18	2158.53	2162.86	2158.81	2158.27	2176.65
685.48	4884.44	4304.98	4904.15	4250.4	4958.73		685.68	11201.7	4815.77	10048.1	4727.56	11295		402.48	2792.96	2772.73	2750.4	2749.86	2773.27		402.68	2630.79	2555.44	2505.43	2504.87	2560.42		685.58	5547.05	4836.33	5555.76	4802.61	5589.48		685.68	8297.24	8375.95	5269.05	5197.63	8447.37		402.641	2195.58	2158.55	2163.63	2158.94	2158.25	2178.39
685.38	4934.97	4297.51	4923.12	4249.6	4971.03		685.58	11989.5	4799.24	10968.9	4721.63	12029.6		402.38	2894.83	2776.41	2750.65	2750.05	2777.01		402.58	2692.21	2562.02	2505.41	2504.77	2567.58		685.48	5479.73	4831.33	5573.5	4801.63	5603.19		685.58	9044.85	8822.33	5260.14	5196.71	8885.76		402.541	2140.35	2158.57	2164.54	2159.07	2158.24	2180.37
685.28	5129.77	4291.84	4931.75	4248.58	4975.01		685.48	12715.6	4783.49	11861.3	4715.1	12702.9		402.28	2771.06	2780.52	2750.74	2750.08	2781.18		402.48	2639.7	2569.68	2505.43	2504.7	2575.87		685.38	5686.45	4826.52	5583.35	4800.35	5609.52		685.48	9198.95	9250.69	5252.21	5195.76	9307.14		402.441	2235.05	2158.6	2165.58	2159.17	2158.2	2182.57
685.18	4957.62	4287.16	4929.94	4247.75	4969.35		685.38	12972.1	4768.68	12654.5	4708.36	13274.4		402.18	2793.72	2785.39	2750.93	2750.14	2786.18		402.38	2656.27	2578.57	2505.47	2504.62	2585.46		685.28	5497.49	4822.42	5585.56	4799.34	5608.63		685.38	9551.32	9635.58	5245.06	5194.72	9685.92		402.341	2181.63	2158.68	2166.84	2159.3	2158.18	2185.19
685.08	4874.01	4282.58	4917.61	4247.02	4953.17		685.28	13695.5	4754.27	13277.4	4701.02	13705.9		402.08	2786.92	2791.13	2751.13	2750.19	2792.08		402.28	2687.07	2588.97	2505.59	2504.52	2596.59		685.18	5529.23	4818.64	5579.7	4798.28	5600.06		685.28	9723.24	9950.91	5238.61	5193.64	9995.88		402.241	2125.32	2158.74	2168.34	2159.42	2158.17	2188.22
684.98	4903.22	4277.97	4895.3	4246.25	4927.01		685.18	13832.5	4740.6	13668.9	4693.56	13967.4		401.98	2762.7	2797.95	2751.3	2750.2	2799.04		402.18	2746.03	2601.15	2505.69	2504.39	2609.68		685.08	5694.08	4814.94	5565.76	4796.98	5583.71		685.18	10013.4	10174.3	5232.73	5192.49	10214.5		402.141	2197.27	2158.8	2170.14	2159.75	2158.14	2191.7
684.88	4933.71	4273.32	4864.1	4245.45	4891.97		685.08	14059.2	4727.48	13786.6	4685.91	14039.3		401.88	2900.67	2806.31	2751.65	2750.41	2807.56		402.08	2576.45	2615.61	2505.87	2504.36	2625.32		684.98	5718.46	4812.05	5544.35	4795.65	5560.75		685.08	10629.5	10288.8	5227.24	5191.19	10324.9		402.041	2128.4	2158.87	2172.3	2160.09	2158.13	2195.75
684.78	4801.8	4268.82	4825.72	4244.8	4849.73		684.98	13964.9	4715.08	13619.1	4678.34	13915.5		401.78	2708.32	2816.25	2751.86	2750.46	2817.65		401.98	2699.11	2632.65	2505.99	2504.25	2643.59		684.88	5727.55	4809.27	5516.13	4794.3	5531.11		684.98	10376.4	10284.8	5222.29	5189.95	10317.1		401.941	2187.3	2158.94	2174.92	2160.44	2158.11	2200.5
684.68	4799.61	4264.33	4781.75	4244.16	4801.92		684.88	13651	4703.5	13182.4	4671.01	13603.9		401.68	2829.04	2828.39	2752.12	2750.57	2829.93		401.88	2785.06	2652.84	2506.06	2504.1	2665.06		684.78	5692.5	4806.55	5482.09	4793	5495.65		684.88	10171.9	10163.2	5217.79	5188.76	10192.2		401.841	2210.66	2159.06	2178.12	2160.77	2158.08	2206.13
684.58	4697.9	4260.82	4734.22	4243.63	4751.4		684.78	13277.2	4693.73	12520.8	4663.98	13125.6		401.58	2851.47	2843.23	2752.4	2750.7	2844.94		401.78	2796.41	2676.82	2506.33	2503.95	2690.33		684.68	5646.17	4803.89	5443.29	4791.76	5455.42		684.78	9959.07	9933.41	5213.7	5187.62	9959.48		401.741	2226.31	2159.24	2182.05	2161.1	2158.05	2213.1
684.48	4721.05	4258.76	4684.85	4243.07	4700.54		684.68	12753.2	4684.58	11698.4	4657.37	12512		401.48	2864.61	2861.46	2752.79	2750.86	2863.4		401.68	2610.56	2705.39	2506.84	2503.89	2720.22		684.58	5353.15	4801.65	5401.21	4790.95	5411.91		684.68	9607.56	9612.16	5210.01	5186.57	9635.6		401.641	2181.31	2159.44	2186.99	2161.55	2158.03	2221.57
684.38	4763.31	4256.65	4635.38	4242.47	4649.56		684.58	12021.6	4676.03	10786.5	4651.36	11801.9		401.38	2882.6	2883.87	2753.25	2751.03	2886.09		401.58	2777.81	2739.13	2507.26	2503.74	2755.28		684.48	5447.98	4799.28	5356.43	4790	5365.71		684.58	9572.9	9222.96	5206.6	5185.52	9244.04		401.541	2207.7	2159.63	2193.16	2162.18	2158.01	2231.87
684.28	4556.77	4254.78	4587.56	4242.1	4600.24		684.48	10960.6	4668.34	9855.59	4646.21	11036.2		401.28	2940.03	2911.39	2753.83	2751.29	2913.93		401.48	2714.49	2779.03	2507.72	2503.63	2796.64		684.38	5248.14	4797.19	5310.52	4789.33	5318.37		684.48	8969.26	8791.52	5203.58	5184.62	8810.48		401.441	2265.5	2159.78	2200.94	2162.91	2157.95	2244.49
684.18	4411.16	4253.08	4542.5	4241.9	4553.68		684.38	10353.6	4661.13	8963.47	4641.55	10253.1		401.18	2976.82	2944.98	2754.5	2751.59	2947.89		401.38	2899.42	2825.76	2508.08	2503.42	2844.85		684.28	5157.35	4795.47	5264.39	4788.8	5271.06		684.38	8349.67	8343.2	5200.92	5183.86	8360.26		401.341	2220.78	2159.97	2210.85	2163.82	2157.91	2260.13
684.08	4422.62	4251.37	4500.89	4241.69	4510.56		684.28	9636.26	4654.51	8153.08	4637.47	9487.07		401.08	2940.14	2985.59	2755.19	2751.84	2988.93		401.28	2801.91	2880.26	2508.49	2503.26	2900.71		684.18	5230.14	4794.27	5218.79	4788.16	5224.9		684.28	7810.26	7900.94	5198.59	5183.24	7916.29		401.241	2309.97	2160.11	2223.38	2164.88	2157.83	2279.45
683.98	4531.61	4249.53	4463.15	4241.35	4471.33		684.18	8695.67	4648.66	7448.6	4634.15	8765.6		400.98	3089.38	3034.4	2756.14	2752.3	3038.24		401.18	2857.02	2943.1	2509.21	2503.07	2964.78		684.08	5228.97	4793.08	5174.62	4787.52	5180.18		684.18	7501.35	7482.87	5196.59	5182.68	7496.78		401.141	2336.79	2160.37	2239.22	2166.15	2157.73	2303.58
683.88	4424.91	4247.9	4429.77	4241.14	4436.53		684.08	7920	4643.69	6858.67	4631.47	8107.82		400.88	3135.15	3092	2757.23	2752.81	3096.42		401.08	2985.4	3014.8	2510.07	2502.81	3037.56		683.98	4967.24	4792.26	5132.93	4787.26	5137.93		684.08	7173.87	7102.26	5195.15	5182.21	7115.21		401.041	2250.1	2160.75	2259.11	2167.76	2157.68	2333.21
683.78	4414.92	4247.12	4400.62	4240.94	4406.8		683.98	7418.94	4640.43	6379.78	4629.19	7524.67		400.78	3155.99	3158.77	2758.45	2753.36	3163.86		400.98	3228.1	3095.5	2511	2502.42	3119.07		683.88	5003.03	4791.39	5093.78	4786.95	5098.23		683.98	6700.75	6766.4	5193.83	5181.85	6778.38		400.941	2416.37	2161.1	2283.59	2169.67	2157.54	2369.01
683.68	4468.78	4246.27	4375.45	4240.67	4381.05		683.88	6839.43	4637.63	5999.97	4627.39	7020.28		400.68	3246.38	3234.77	2759.9	2754.02	3240.65		400.88	3178.68	3185.14	2512.22	2502.06	3209.41		683.78	4895.58	4790.68	5057.75	4786.79	5061.65		683.88	6322.63	6477.95	5192.6	5181.57	6488.98		400.841	2442.49	2161.52	2313.25	2172.04	2157.39	2411.57
683.58	4342.02	4245.58	4354.15	4240.55	4359.17		683.78	6339.39	4635.24	5704.24	4625.99	6593.23		400.58	3270.74	3319.08	2761.53	2754.71	3325.9		400.78	3258.79	3283	2513.7	2501.66	3307.93		683.68	4917.53	4789.94	5024.83	4786.6	5028.17		683.78	6116.94	6236.21	5191.42	5181.35	6246.29		400.741	2404.45	2162.06	2348.35	2175.08	2157.25	2461.11
683.48	4347.67	4244.87	4336.19	4240.43	4340.64		683.68	6071.02	4633.07	5476.27	4624.81	6238.74		400.48	3429.57	3410.3	2763.54	2755.62	3418.22		400.68	3404.22	3387.88	2515.48	2501.18	3413.55		683.58	4874.64	4789.25	4995.17	4786.47	4997.95		683.68	5811.98	6037.17	5190.32	5181.2	6046.29		400.641	2619.22	2162.6	2388.62	2178.83	2157	2517.13
683.38	4284.38	4244.24	4321.23	4240.38	4325.1		683.58	5821.61	4631.1	5301.13	4623.83	5947.65		400.38	3492.59	3505.86	2765.85	2756.61	3515.11		400.58	3594.13	3497.99	2517.64	2500.59	3524.79		683.48	5034.64	4788.58	4968.43	4786.11	4970.9		683.58	5816.47	5875.6	5189.21	5181.05	5883.76		400.541	2543.91	2163.32	2433.41	2183.75	2156.79	2578.7
683.28	4414.95	4243.46	4308.62	4240.17	4311.9		683.48	5567.64	4629.34	5166.58	4623.06	5711		400.28	3601.32	3602.54	2768.58	2757.75	3613.37		400.48	3588.68	3611.01	2520.4	2500.01	3639.72		683.38	4799.26	4788.35	4945.05	4786.09	4947.31		683.48	5593.31	5746.09	5188.15	5180.95	5753.29		400.441	2612.63	2164.18	2481.23	2190.11	2156.54	2643.93
683.18	4383.49	4242.71	4298.14	4240.01	4300.84		683.38	5525.76	4627.61	5062.27	4622.32	5519.66		400.18	3645.48	3696.22	2771.7	2758.94	3708.97		400.38	3805.95	3723.9	2523.82	2499.32	3755.82		683.28	4993.3	4787.83	4924.26	4785.79	4926.3		683.38	5528.45	5642.69	5187.11	5180.87	5648.93		400.341	2721.83	2165.21	2529.96	2198.39	2156.23	2710.22
683.08	4386.2	4242.25	4289.41	4239.83	4291.83		683.28	5122.17	4626.5	4980.89	4621.92	5365.61		400.08	3776.65	3782.6	2775.41	2760.31	3797.7		400.28	3854.86	3833.41	2528.22	2498.59	3870.4		683.18	5002.3	4787.3	4906.07	4785.48	4907.9		683.28	5528.14	5560.29	5186.17	5180.78	5565.68		400.241	2730.09	2166.5	2576.96	2209.23	2155.92	2774.47
682.98	4332.81	4241.92	4282.18	4239.73	4284.38		683.18	5016.83	4625.79	4916.62	4621.59	5241.34		399.98	3767.58	3856.94	2779.63	2761.66	3874.91		400.18	3992.72	3935.74	2533.87	2497.79	3980.55		683.08	4877.23	4786.96	4890.42	4785.35	4892.03		683.18	5313.98	5494.69	5185.77	5180.75	5499.7		400.141	2845.47	2168.07	2619.12	2223.27	2155.54	2833.18
682.88	4338.25	4241.59	4276.13	4239.61	4278.11		683.08	5066.17	4625.05	4865.12	4621.23	5140.61		399.88	4067.73	3915.36	2784.91	2763.42	3936.86		400.08	4187.08	4027.17	2541.14	2496.89	4083.32		682.98	4870.94	4786.62	4876.88	4785.22	4878.28		683.08	5585.07	5442.01	5185.3	5180.65	5446.65		400.041	2939.74	2170.03	2653.38	2241.24	2155.11	2883.06
682.78	4290.32	4241.31	4271.1	4239.55	4272.86		682.98	4984.78	4624.37	4823.52	4620.93	5058.56		399.78	3999.56	3953.99	2790.91	2765.08	3979.82		399.98	4116.14	4104.25	2550.74	2496.03	4176.09		682.88	4787.41	4786.4	4865.31	4785.22	4866.49		682.98	5407.2	5399.5	5184.87	5180.6	5403.77		399.941	2927.68	2172.56	2677.09	2263.89	2154.69	2921.3
682.68	4128.48	4240.96	4266.78	4239.42	4268.32		682.88	5029.06	4623.65	4789.51	4620.6	4991.69		399.68	4061.35	3970.66	2797.97	2766.82	4001.81		399.88	4185.81	4163.73	2563.3	2495.12	4256.68		682.78	4868.89	4786.09	4855.24	4785.1	4856.23		682.88	5257.97	5364.99	5184.48	5180.58	5368.88		399.841	2868.72	2175.84	2688.2	2291.75	2154.3	2946.27
682.58	4442.79	4240.5	4263	4239.19	4264.31		682.78	4942.74	4623	4761.54	4620.34	4936.5		399.58	3947	3964.11	2806.04	2768.41	4001.74		399.78	4342.47	4202.8	2579.64	2494.14	4323.11		682.68	4848.55	4785.91	4846.6	4785.01	4847.5		682.78	5231.6	5336.65	5184.09	5180.57	5340.18		399.741	2840.89	2180.05	2685.77	2324.88	2153.93	2957.35
682.48	4362.26	4240.14	4259.83	4239.04	4260.92		682.68	4866.81	4622.42	4738.42	4620.14	4890.58		399.48	3880.53	3934.89	2815.38	2769.9	3980.37		399.68	4300.52	4219.89	2600.88	2493.17	4374.61		682.58	4855.88	4785.73	4839.13	4784.9	4839.96		682.68	5178.7	5313.22	5183.72	5180.57	5316.37		399.641	3131.4	2185.26	2669.81	2362.63	2153.39	2955.43
682.38	4362.97	4239.85	4257.09	4238.9	4258.04		682.58	4973.48	4621.75	4719.06	4619.85	4851.96		399.38	3979.33	3885.3	2826.39	2771.53	3940.16		399.58	4503.36	4214.14	2627.96	2492.1	4410.78		682.48	5011.34	4785.32	4832.46	4784.58	4833.2		682.58	5317.77	5293.67	5183.31	5180.54	5296.44		399.541	2940.46	2192.02	2641.82	2404.05	2152.96	2943.09
682.28	4334.05	4239.65	4254.75	4238.79	4255.62		682.48	4929.7	4621.3	4702.88	4619.59	4819.35		399.28	3920.14	3818.28	2838.99	2773.07	3884.19		399.48	4442.82	4185.88	2662.04	2491.06	4431.67		682.38	4907.47	4785.06	4826.79	4784.4	4827.45		682.48	5294.51	5277.25	5182.91	5180.51	5279.65		399.441	2949.56	2200.52	2604.04	2446.99	2152.53	2923.58
682.18	4462.68	4239.31	4252.56	4238.53	4253.34		682.38	4869.77	4620.95	4689.36	4619.39	4791.65		399.18	3712.1	3737.6	2853.04	2774.34	3816.31		399.38	4385.34	4136.22	2703.88	2490.05	4438.34		682.28	4890.3	4784.82	4821.88	4784.24	4822.46		682.38	5363.23	5263.36	5182.54	5180.47	5265.43		399.341	2846.77	2211.16	2559.36	2488.79	2152.15	2900.97
682.08	4362.43	4239.08	4250.74	4238.38	4251.44		682.28	4593.87	4620.78	4681.17	4619.37	4768.14		399.08	3604.42	3647.94	2868.66	2775.45	3741.15		399.28	4522.85	4067.19	2753.63	2488.96	4431.44		682.18	4866.68	4784.62	4817.63	4784.12	4818.13		682.28	5305.59	5251.59	5182.36	5180.44	5253.51		399.241	2937	2224.13	2510.79	2526.13	2151.72	2878.99
681.98	4315.67	4238.9	4249.19	4238.29	4249.8		682.18	4615.38	4620.63	4673.41	4619.37	4747.97		398.98	3605.17	3553.98	2885.8	2776.57	3663.21		399.18	4343.21	3981.93	2810.97	2487.97	4411.97		682.08	4780.59	4784.53	4814.02	4784.12	4814.44		682.18	5357.88	5241.53	5182.18	5180.39	5243.31		399.141	2775.47	2239.79	2461.44	2555.84	2151.38	2861.02
681.88	4289.06	4238.76	4247.85	4238.23	4248.38		682.08	4763.77	4620.37	4665.53	4619.25	4730.64		398.88	3496.28	3459.7	2904.01	2777.54	3586.18		399.08	4477.64	3883.66	2874.2	2486.91	4380.56		681.98	4824.33	4784.42	4810.81	4784.06	4811.17		682.08	5405.45	5232.91	5181.98	5180.34	5234.55		399.041	2861.93	2258.11	2413.71	2574.93	2150.99	2848.95
681.78	4217.66	4238.65	4246.7	4238.21	4247.15		681.98	4755.61	4620.11	4657.66	4619.14	4715.72		398.78	3521.86	3368.85	2922.98	2778.54	3513.28		398.98	4364.86	3776.17	2940.82	2485.9	4337.51		681.88	4892.38	4784.24	4807.87	4783.9	4808.2		681.98	5146.87	5225.57	5181.83	5180.33	5227.06		398.941	2938.31	2278.98	2369.51	2581.48	2150.56	2843.31
681.68	4270.97	4238.55	4245.68	4238.17	4246.05		681.88	4737.77	4619.87	4649.81	4619.04	4702.82		398.68	3437.4	3283.96	2941.9	2779.42	3446.44		398.88	4143.57	3663.24	3007.16	2485.02	4282.95		681.78	4827.59	4784.14	4805.36	4783.84	4805.66		681.88	5191.97	5219.27	5181.68	5180.33	5220.62		398.841	2789.51	2302.18	2330.17	2574.86	2150.21	2843.17
681.58	4225.88	4226.22	4232.52	4225.88	4232.86		681.78	4794.02	4619.59	4644.16	4618.9	4691.59		398.58	3433.19	3206.96	2960.13	2780.3	3386.79		398.78	4150.24	3548.37	3068.58	2484.13	4216.5		681.68	4718.68	4784.02	4803.09	4783.75	4803.36		681.78	5137.38	5215.41	5181.52	5180.32	5216.61		398.741	2935.28	2326.88	2296.14	2555.53	2149.78	2845.98
681.48	4420.65	4420.96	4426.52	4420.65	4426.83		681.68	4769.28	4619.41	4641.01	4618.77	4684.45		398.48	3301.56	3138.68	2976.64	2781	3334.32		398.68	4146	3434.76	3120.24	2483.24	4138.02		681.58	4804.97	4805.21	4822.39	4804.97	4822.63		681.68	5232.39	5211.65	5181.37	5180.31	5212.71		398.641	2856.76	2352.26	2267.54	2525.58	2149.4	2848.47
681.38	4343.5	4343.78	4348.7	4343.5	4348.98		681.58	4649.97	4619.33	4637.96	4618.75	4677.8		398.38	3257.98	3079.58	2990.68	2781.64	3288.62		398.58	4145.82	3325.09	3157.62	2482.35	4047.57		681.48	4891.56	4891.77	4907.27	4891.56	4907.47		681.58	5025.89	5207.87	5181.19	5180.27	5208.78		398.541	2809.43	2377.08	2244.02	2487.79	2149.04	2847.07
681.28	4460.76	4461.01	4465.54	4460.76	4465.79		681.48	4669.73	4619.23	4634.89	4618.71	4671.14		398.28	3199.53	3029.31	3001.45	2782.21	3248.55		398.48	3869.5	3221.72	3177.35	2481.61	3946.13		681.38	4699.05	4699.23	4713.22	4699.05	4713.4		681.48	5282.53	5306.38	5283.32	5282.53	5307.17		398.441	2823.27	2399.9	2224.99	2445.39	2148.67	2838.42
681.18	4247.13	4247.35	4251.5	4247.13	4251.71		681.38	4782.34	4619.04	4631.73	4618.57	4664.38		398.18	3136.33	2987.17	3008.34	2782.68	3212.82		398.38	3949.72	3125.96	3177.26	2480.83	3834.93		681.28	4956.68	4956.83	4969.48	4956.68	4969.63		681.38	5098.1	5118.2	5098.83	5098.1	5118.94		398.341	2797.72	2419.29	2209.76	2401.64	2148.32	2820.22
681.08	4230.31	4230.49	4234.27	4230.31	4234.45		681.28	4767.52	4618.86	4628.66	4618.45	4657.68		398.08	3225.53	2952.48	3011.13	2783.28	3180.33		398.28	3765.42	3038.88	3157.45	2480.14	3716.45		681.18	4729.18	4729.32	4740.75	4729.18	4740.88		681.28	5161.15	5177.5	5161.83	5161.15	5178.18		398.241	2721.66	2433.89	2197.7	2359.34	2148	2791.48
680.98	4290.5	4290.65	4294.05	4290.5	4294.2		681.18	4682.75	4618.76	4627.44	4618.4	4651.09		397.98	3098.86	2923.98	3009.36	2783.7	3149.64		398.18	3539.39	2960.95	3119.76	2479.58	3593.63		681.08	4822.13	4822.25	4832.59	4822.13	4832.72		681.18	5173.03	5187.09	5173.65	5173.03	5187.72		398.141	2744.64	2442.6	2188.12	2320.51	2147.68	2752.52
680.88	4387.65	4387.79	4390.79	4387.65	4390.93		681.08	4567.36	4618.66	4626.23	4618.36	4645.54		397.88	3084.16	2900.78	3003.35	2784.11	3120.03		398.08	3345.62	2892.25	3067.61	2479.11	3469.9		680.98	4623.24	4623.35	4632.7	4623.24	4632.82		681.08	5260.25	5272.85	5260.82	5260.25	5273.42		398.041	2823.96	2444.7	2180.45	2286.38	2147.31	2705.01
680.78	4321.41	4321.54	4324.14	4321.41	4324.27		680.98	4798.94	4618.47	4624.91	4618.21	4642.81		397.78	3096.23	2881.99	2993.56	2784.53	3091.03		397.98	3390.44	2832.24	3005.34	2478.63	3348.45		680.88	4930.81	4930.91	4939.38	4930.81	4939.48		680.98	5291.76	5302.9	5292.27	5291.76	5303.41		397.941	2642.1	2440.11	2174.39	2257.59	2147.04	2651.69
680.68	4381.71	4381.83	4384.03	4381.71	4384.14		680.88	4630.67	4618.44	4623.73	4618.2	4640.21		397.68	2942.15	2866.57	2980.37	2784.74	3062.21		397.88	3189.75	2780.46	2937.93	2478.25	3232.77		680.78	4851.72	4851.81	4859.47	4851.72	4859.56		680.88	5244.17	5253.85	5244.63	5244.17	5254.31		397.841	2647.15	2429.08	2169.49	2233.97	2146.76	2595.52
680.58	4372.64	4372.74	4374.61	4372.64	4374.71		680.78	4743.05	4618.32	4622.46	4618.1	4637.53		397.58	2914.31	2853.99	2964.74	2784.91	3033.82		397.78	3174.48	2736.08	2869.84	2477.88	3125.27		680.68	4855.93	4856.01	4862.95	4855.93	4863.03		680.78	5209.72	5217.94	5210.12	5209.72	5218.34		397.741	2530.33	2412.5	2165.55	2215.13	2146.56	2539.58
680.48	4356.41	4356.5	4358.22	4356.41	4358.31		680.68	4701.31	4618.23	4621.67	4618.03	4634.88		397.48	2965.54	2843.77	2947.64	2785.15	3006.26		397.68	3121.94	2698.34	2804.87	2477.53	3027.85		680.58	4727.1	4727.16	4733.46	4727.1	4733.52		680.68	5205.04	5211.79	5205.39	5205.04	5212.14		397.641	2378.49	2391.55	2162.39	2200.41	2146.43	2486.52
680.38	4357.57	4357.65	4359.22	4357.57	4359.3		680.58	4679.68	4618.16	4621.18	4617.98	4632.24		397.38	2930.39	2835.34	2929.79	2785.35	2979.77		397.58	2895.32	2666.48	2745.85	2477.31	2941.76		680.48	4858.29	4858.35	4864.11	4858.29	4864.17		680.58	5266.22	5271.8	5266.52	5266.22	5272.1		397.541	2388.48	2367.53	2159.77	2188.97	2146.3	2438.15
680.28	4333.44	4333.51	4334.93	4333.44	4334.99		680.48	4827.47	4617.96	4620.56	4617.81	4629.5		397.28	2940.65	2828.38	2912.03	2785.56	2954.85		397.48	2936.48	2639.54	2694.21	2477.06	2867		680.38	4927.42	4927.47	4932.86	4927.42	4932.91		680.48	5213.66	5218.68	5213.94	5213.66	5218.96		397.441	2415.95	2341.9	2157.56	2180.11	2146.15	2395.63
680.18	4443.01	4443.07	4444.34	4443.01	4444.4		680.38	4669.71	4617.9	4620.07	4617.77	4627.88		397.18	2950.89	2822.6	2895.01	2785.78	2931.84		397.38	2761.41	2616.89	2650.65	2476.91	2803.43		680.28	4779.23	4779.28	4784.29	4779.23	4784.34		680.38	5202.48	5206.93	5202.74	5202.48	5207.19		397.341	2398.81	2316.06	2155.71	2173.27	2146.01	2359.42
680.08	4452.15	4452.2	4453.32	4452.15	4453.37		680.28	4540.97	4617.82	4619.56	4617.7	4626.82		397.08	2799.46	2817.57	2879	2785.8	2910.77		397.28	2676.44	2597.82	2614.9	2476.81	2750.09		680.18	4747.93	4747.97	4752.61	4747.93	4752.65		680.28	5232.6	5236.49	5232.84	5232.6	5236.73		397.241	2370.14	2291.16	2154.14	2167.96	2145.89	2329.39
679.98	4309.16	4309.21	4310.17	4309.16	4310.22		680.18	4638.08	4617.79	4619.15	4617.69	4625.8		396.98	2758.56	2813.33	2864.54	2785.84	2892.03		397.18	2687.02	2581.71	2586.17	2476.69	2705.8		680.08	4816.32	4816.36	4820.62	4816.32	4820.66		680.18	5245.77	5249.09	5245.99	5245.77	5249.31		397.141	2324.58	2268.08	2152.83	2163.8	2145.79	2304.99
679.88	4347.3	4347.34	4348.15	4347.3	4348.19		680.08	4674.01	4674.1	4675.31	4674.01	4681.13		396.88	2828.19	2809.74	2851.8	2785.89	2875.65		397.08	2657.94	2568.07	2563.49	2476.6	2669.33		679.98	4850.74	4850.77	4854.66	4850.74	4854.69		680.08	5001.74	5004.5	5001.94	5001.74	5004.69		397.041	2212.27	2247.44	2151.76	2160.56	2145.76	2285.51
679.78	4309.06	4309.1	4309.8	4309.06	4309.84		679.98	4656.05	4656.13	4657.18	4656.05	4662.17		396.78	2724.37	2806.7	2840.84	2785.98	2861.56		396.98	2620.51	2556.47	2545.77	2476.52	2639.41		679.88	4827.12	4827.15	4830.66	4827.12	4830.69		679.98	5264.17	5266.37	5264.35	5264.17	5266.54		396.941	2230.08	2229.44	2150.84	2157.95	2145.71	2270.03
679.68	4316.4	4316.43	4317.08	4316.4	4317.11		679.88	4549.75	4549.83	4550.71	4549.75	4554.88		396.68	2771.56	2804.03	2831.47	2785.99	2849.51		396.88	2573.94	2546.57	2532.01	2476.47	2614.88		679.78	5003.87	5003.89	5007.03	5003.87	5007.05		679.88	5139.03	5141.01	5139.19	5139.03	5141.17		396.841	2318.52	2214.07	2150	2155.79	2145.62	2257.72
679.58	4332.7	4332.73	4333.32	4332.7	4333.35		679.78	4474.72	4474.79	4475.51	4474.72	4478.85		396.58	2959.99	2801.94	2823.86	2786.23	2839.57		396.78	2642.52	2538.05	2521.28	2476.38	2594.67		679.68	4871.27	4871.29	4874.05	4871.27	4874.07		679.78	5224.17	5225.94	5224.3	5224.17	5226.07		396.741	2307.06	2201.27	2149.37	2154.02	2145.53	2247.94
679.48	4386.31	4386.34	4386.86	4386.31	4386.89		679.68	4732.82	4732.88	4733.44	4732.82	4736.55		396.48	2869.79	2800.04	2817.49	2786.34	2831.18		396.68	2609.87	2530.7	2512.89	2476.31	2577.97		679.58	4867.88	4867.9	4870.28	4867.88	4870.3		679.68	5247.01	5248.56	5247.13	5247.01	5248.68		396.641	2217.89	2190.82	2148.92	2152.6	2145.49	2240.27
679.38	4338.59	4338.61	4339.08	4338.59	4339.11		679.58	4680.58	4680.63	4681.11	4680.58	4683.93		396.38	2790.66	2798.3	2812.18	2786.35	2824.13		396.58	2565.48	2524.35	2506.29	2476.26	2564.09		679.48	4865.5	4865.52	4867.69	4865.5	4867.71		679.58	5252.66	5254	5252.77	5252.66	5254.1		396.541	2273.33	2182.33	2148.44	2151.38	2145.42	2234.07
679.28	4228.84	4228.86	4229.27	4228.84	4229.29		679.48	4751.14	4751.18	4751.61	4751.14	4754.11		396.28	2792.04	2796.78	2807.85	2786.35	2818.28		396.48	2546.1	2518.82	2501.05	2476.22	2552.45		679.38	4912.82	4912.84	4914.86	4912.82	4914.88		679.48	5249.97	5251.09	5250.07	5249.97	5251.19		396.441	2162.29	2175.56	2148.02	2150.42	2145.41	2228.95
679.18	4340.94	4340.96	4341.31	4340.94	4341.33		679.38	4729.22	4729.26	4729.62	4729.22	4731.81		396.18	2853.15	2795.55	2804.41	2786.44	2813.52		396.38	2553.99	2513.99	2496.83	2476.18	2542.61		679.28	4892.56	4892.57	4894.46	4892.56	4894.47		679.38	5106.85	5107.76	5106.94	5106.85	5107.85		396.341	2168.66	2170.15	2147.6	2149.61	2145.4	2224.58
679.08	4347.58	4347.6	4347.89	4347.58	4347.9		679.28	4591.4	4591.44	4591.74	4591.4	4593.61		396.08	2601.07	2795	2801.79	2786.69	2810.1		396.28	2520.58	2509.77	2493.41	2476.16	2534.26		679.18	4892.26	4892.27	4894.01	4892.26	4894.02		679.28	5094.95	5095.73	5095.03	5094.95	5095.82		396.241	2269.34	2165.77	2147.12	2148.87	2145.33	2220.72
678.98	4396.73	4396.75	4397.01	4396.73	4397.02		679.18	4696.41	4696.44	4696.68	4696.41	4698.24		395.98	2720.37	2794.29	2799.54	2786.78	2807.05		396.18	2461.89	2506.06	2490.63	2476.15	2527.11		679.08	4828.5	4828.51	4830.1	4828.5	4830.11		679.18	5072.85	5073.55	5072.93	5072.85	5073.63		396.141	2161.35	2162.31	2146.82	2148.39	2145.32	2217.35
678.88	4293.78	4293.79	4294.03	4293.78	4294.05		679.08	4753.15	4753.18	4753.37	4753.15	4754.68		395.88	2800.99	2793.51	2797.63	2786.8	2804.34		396.08	2542.84	2502.76	2488.3	2476.11	2520.92		678.98	4633.51	4633.52	4634.96	4633.51	4634.97		679.08	5204.66	5205.28	5204.73	5204.66	5205.35		396.041	2297.18	2159.45	2146.57	2147.95	2145.24	2214.33
678.78	4255.51	4255.52	4255.74	4255.51	4255.75		678.98	4732.24	4732.27	4732.44	4732.24	4733.63		395.78	2855.71	2792.8	2796.14	2786.9	2802.05		395.98	2418.13	2499.84	2486.36	2476.08	2515.56		678.88	4846.5	4846.51	4847.8	4846.5	4847.81		678.98	5127.18	5127.72	5127.24	5127.18	5127.78		395.941	2179.99	2157.17	2146.39	2147.56	2145.22	2211.85
678.68	4239.42	4239.43	4239.63	4239.42	4239.64		678.88	4634.61	4634.63	4634.78	4634.61	4635.85		395.68	2806.38	2792.03	2794.84	2786.92	2799.95		395.88	2465.99	2497.28	2484.76	2476.08	2510.91		678.78	4901.14	4901.15	4902.29	4901.14	4902.3		678.88	5096.38	5096.84	5096.43	5096.38	5096.89		395.841	2158.57	2155.32	2146.23	2147.19	2145.21	2209.57
678.58	4289.99	4290	4290.17	4289.99	4290.18		678.78	4649.3	4649.32	4649.45	4649.3	4650.39		395.58	2798.04	2791.24	2793.75	2786.94	2798.06		395.78	2513.59	2494.98	2483.4	2476.06	2506.83		678.68	4795.59	4795.6	4796.59	4795.59	4796.6		678.78	5149.41	5149.79	5149.46	5149.41	5149.83		395.741	2121.18	2153.78	2146.05	2146.82	2145.2	2207.44
678.48	4373.67	4373.68	4373.83	4373.67	4373.84		678.68	4777.24	4777.26	4777.36	4777.24	4778.19		395.48	2820.05	2790.5	2792.87	2786.98	2796.39		395.68	2431.71	2492.93	2482.24	2476.03	2503.25		678.58	4844.2	4844.21	4845.07	4844.2	4845.08		678.68	5139.37	5139.68	5139.41	5139.37	5139.73		395.641	2267.27	2152.45	2145.83	2146.39	2145.13	2205.37
678.38	4368.76	4368.77	4368.89	4368.76	4368.9		678.58	4677.22	4677.24	4677.32	4677.22	4678.02		395.38	2768.55	2790.22	2792.1	2787.01	2795.31		395.58	2534.13	2491.1	2481.27	2476	2500.1		678.48	4654.03	4654.04	4654.85	4654.03	4654.85		678.58	5226.77	5227.05	5226.81	5226.77	5227.09		395.541	2236.63	2151.34	2145.66	2146.2	2145.08	2203.4
678.28	4329.04	4329.05	4329.15	4329.04	4329.16		678.48	4701.98	4702	4702.06	4701.98	4702.64		395.28	2725.23	2789.99	2791.51	2787.09	2794.41		395.48	2523.24	2489.46	2480.68	2475.98	2497.32		678.38	4805.36	4805.37	4806.12	4805.36	4806.13		678.48	5123.2	5123.45	5123.24	5123.2	5123.49		395.441	2101.49	2150.42	2145.57	2146.03	2145.06	2201.67
678.18	4278.43	4278.44	4278.53	4278.43	4278.54		678.38	4685	4685.01	4685.07	4685	4685.58		395.18	2763.19	2789.71	2790.96	2787.12	2793.55		395.38	2577.37	2488.3	2480.05	2475.92	2494.96		678.28	4577.78	4577.78	4578.48	4577.78	4578.49		678.38	5022.94	5023.16	5022.97	5022.94	5023.19		395.341	2104.71	2149.64	2145.49	2145.87	2145.03	2200.12
														395.08	2851.58	2789.48	2790.55	2787.21	2792.83		395.28	2501.41	2487.34	2479.47	2475.91	2493.08																395.241	2150.45	2149	2145.42	2145.73	2145.03	2198.55
														394.98	2901.99	2789.33	2790.28	2787.36	2792.24		395.18	2446.81	2486.37	2478.89	2475.89	2491.64																395.141	2172.67	2148.43	2145.35	2145.57	2145.02	2196.93
														394.88	2825.35	2789.06	2789.95	2787.41	2791.6		395.08	2430.32	2485.39	2478.29	2475.87	2490.19																395.041	2296.62	2147.88	2145.2	2145.39	2144.93	2195.22
														394.78	2876.76	2788.88	2789.75	2787.53	2791.1		394.98	2467.05	2484.43	2477.84	2475.87	2488.76																394.941	2277.94	2147.4	2145.08	2145.26	2144.86	2193.49
														394.68	2833.13	2788.83	2789.53	2787.59	2790.76		394.88	2445.87	2483.47	2477.6	2475.85	2487.32																394.841	2286.09	2146.99	2144.98	2145.13	2144.78	2191.95
														394.58	2798.84	2788.72	2789.31	2787.61	2790.42		394.78	2469.81	2482.51	2477.38	2475.85	2485.99																394.741	2224.83	2146.73	2144.91	2145.03	2144.74	2190.51
														394.48	2844.5	2788.68	2789.24	2787.69	2790.23		394.68	2488.06	2481.55	2477.15	2475.84	2484.86																394.641	2204.35	2146.49	2144.86	2144.95	2144.71	2189.07
														394.38	2817.89	2788.6	2789.13	2787.73	2789.99		394.58	2525.7	2480.76	2476.9	2475.81	2483.71																394.541	2118.92	2146.26	2144.82	2144.88	2144.69	2187.64
														394.28	2809.59	2788.5	2789	2787.76	2789.75		394.48	2559.93	2480.34	2476.63	2475.77	2482.54																394.441	2182.06	2146.02	2144.78	2144.84	2144.67	2186.2
														394.18	2779.2	2788.4	2788.86	2787.77	2789.49		394.38	2424.45	2479.95	2476.47	2475.74	2481.72																394.341	2229.87	2145.76	2144.71	2144.77	2144.63	2184.74
														394.08	2777.15	2788.3	2788.73	2787.78	2789.24		394.28	2519.89	2479.55	2476.36	2475.72	2481.14																394.241	2055.33	2145.49	2144.65	2144.7	2144.58	2183.36
														393.98	2913.15	2788.42	2788.74	2787.95	2789.21		394.18	2641.24	2479.09	2476.19	2475.63	2480.51																394.141	2247.87	2145.33	2144.59	2144.62	2144.52	2182
														393.88	2925.48	2788.56	2788.79	2788.14	2789.22		394.08	2459.48	2478.71	2476.09	2475.62	2480.07																394.041	2258.64	2145.18	2144.52	2144.54	2144.46	2180.64
														393.78	2850.75	2788.6	2788.82	2788.22	2789.19		393.98	2468.85	2478.33	2476.01	2475.62	2479.63																393.941	2274.81	2145.03	2144.44	2144.45	2144.39	2179.28
														393.68	2822.67	2788.6	2788.81	2788.27	2789.14		393.88	2523.98	2477.94	2475.89	2475.59	2479.16																393.841	2224.84	2144.9	2144.38	2144.4	2144.34	2177.96
														393.58	2809.3	2788.58	2788.78	2788.29	2789.06		393.78	2482.52	2477.56	2475.86	2475.59	2478.72																393.741	2218.24	2144.77	2144.34	2144.35	2144.3	2176.66
														393.48	2749.64	2788.58	2788.77	2788.35	2789.01		393.68	2420.26	2422.08	2420.5	2420.26	2422.96																393.641	2171.3	2144.67	2144.32	2144.33	2144.29	2175.44
														393.38	2653.55	2788.72	2788.89	2788.53	2789.09		393.58	2448.33	2450	2448.53	2448.33	2450.59																393.541	2189.09	2144.59	2144.29	2144.3	2144.26	2174.23
														393.28	2797.18	2788.72	2788.84	2788.54	2789.02		393.48	2446.97	2448.5	2447.14	2446.97	2449.05																393.441	2170.36	2144.54	2144.27	2144.28	2144.25	2173.05
														393.18	2914.89	2915.05	2915.14	2914.89	2915.3		393.38	2498.29	2499.67	2498.43	2498.29	2500.2																393.341	2081.87	2144.47	2144.24	2144.24	2144.22	2171.88
														393.08	2801.43	2801.57	2801.66	2801.43	2801.8		393.28	2404.5	2405.74	2404.61	2404.5	2406.24																393.241	2180.42	2180.64	2180.44	2180.44	2180.42	2206.96
														392.98	2772.91	2773.04	2773.12	2772.91	2773.24		393.18	2489.73	2490.83	2489.83	2489.73	2491.3																393.141	2083.03	2083.22	2083.04	2083.05	2083.03	2108.49
														392.88	2839.58	2839.69	2839.76	2839.58	2839.87		393.08	2540.49	2541.44	2540.58	2540.49	2541.9																393.041	2164.22	2164.38	2164.23	2164.24	2164.22	2188.63
														392.78	2841.99	2842.08	2842.15	2841.99	2842.24		392.98	2518.24	2519.05	2518.31	2518.24	2519.48																392.941	2149.98	2150.11	2149.99	2149.99	2149.98	2173.37
														392.68	2861.47	2861.55	2861.61	2861.47	2861.68		392.88	2514.94	2515.65	2515	2514.94	2516.02																392.841	2212.35	2212.47	2212.36	2212.36	2212.35	2234.74
														392.58	2947.91	2947.98	2948.03	2947.91	2948.09		392.78	2543.73	2544.39	2543.78	2543.73	2544.66																392.741	2220.04	2220.14	2220.05	2220.05	2220.04	2241.47
														392.48	2902.68	2902.74	2902.78	2902.68	2902.84		392.68	2531.19	2531.79	2531.23	2531.19	2532																392.641	2154.6	2154.69	2154.61	2154.61	2154.6	2175.09
														392.38	2839.94	2840	2840.03	2839.94	2840.08		392.58	2449.82	2450.37	2449.86	2449.82	2450.56																392.541	2202.69	2202.77	2202.7	2202.7	2202.69	2222.28
														392.28	2794.38	2794.43	2794.46	2794.38	2794.51		392.48	2527.71	2528.21	2527.74	2527.71	2528.39																392.441	2233.71	2233.78	2233.71	2233.72	2233.71	2252.43
														392.18	2843.71	2843.75	2843.78	2843.71	2843.82		392.38	2452.93	2453.37	2452.96	2452.93	2453.55																392.341	2319.39	2319.44	2319.39	2319.39	2319.39	2337.28
[truncated: 7 more columns]

[truncated: 14 more sheets: Supplementary Figure 17, Supplementary Figure 18, Supplementary Figure 19, Supplementary Figure 20, Supplementary Figure 21, Supplementary Figure 22, Supplementary Figure 23, Supplementary Figure 24, Supplementary Figure 25, Supplementary Figure 26, Supplementary Figure 27, Supplementary Figure 30, Supplementary Figure 31, Supplementary Figure 32]
