# Supplementary material for: An anisotropic strategy for developing polymer electrolytes endowing lithium metal batteries with electrochemo-mechanically stable interface
Source: Nat Commun. 2025 Apr 16;16:3626. doi: 10.1038/s41467-025-58916-x (PMC12003723; doi:10.1038/s41467-025-58916-x)
Supplement: Supplementary file 5 — Source Data [file 41467_2025_58916_MOESM5_ESM.zip › Figure 1.xlsx]

## Sheet: Figure 1d
ASE WAX				RSE WAX
X	Y	Intensity		X	Y	Intensity
0.23496	3.42357e-05	5.17798e-06		0.23496	0.000112123	7.57647e-06
0.242925	2.83696e-05	3.959e-06		0.242925	0.000114338	5.51697e-06
0.250889	2.97719e-05	3.86916e-06		0.250889	0.00011732	5.44388e-06
0.258854	2.46914e-05	3.83268e-06		0.258854	0.000109501	5.35543e-06
0.266819	2.47632e-05	3.79858e-06		0.266819	0.000107266	5.24197e-06
0.274784	2.83174e-05	3.74326e-06		0.274784	0.000115947	5.26736e-06
0.282748	2.54658e-05	3.54999e-06		0.282748	0.000108256	4.98387e-06
0.290713	3.07127e-05	3.62586e-06		0.290713	0.000102571	4.8863e-06
0.298678	2.51321e-05	3.44384e-06		0.298678	0.00010915	4.8542e-06
0.306643	2.76766e-05	3.38567e-06		0.306643	0.000114365	4.85694e-06
0.314607	2.37749e-05	3.44191e-06		0.314607	0.000108214	4.82101e-06
0.322572	2.25064e-05	3.39856e-06		0.322572	0.000108772	4.79172e-06
0.330537	1.92204e-05	3.33322e-06		0.330537	0.000101003	4.63088e-06
0.338501	2.41016e-05	3.20504e-06		0.338501	0.000105308	4.51218e-06
0.346466	2.61813e-05	3.20946e-06		0.346466	0.000106624	4.51051e-06
0.354431	2.51441e-05	3.21191e-06		0.354431	0.000110398	4.5403e-06
0.362396	2.47814e-05	3.31973e-06		0.362396	0.000106122	4.52709e-06
0.37036	2.43006e-05	3.12236e-06		0.37036	0.000105982	4.36988e-06
0.378325	2.62154e-05	2.94225e-06		0.378325	0.00010939	4.23693e-06
0.38629	2.37387e-05	3.07027e-06		0.38629	0.000100214	4.21914e-06
0.394255	2.10614e-05	2.99806e-06		0.394255	0.000100367	4.18621e-06
0.402219	2.67772e-05	2.98871e-06		0.402219	9.89157e-05	4.07534e-06
0.410184	3.01186e-05	2.82013e-06		0.410184	0.000104689	3.95869e-06
0.418149	2.39162e-05	2.96626e-06		0.418149	0.000100166	4.05638e-06
0.426114	2.6972e-05	2.86981e-06		0.426114	0.000105719	4.01504e-06
0.434078	2.57041e-05	2.89857e-06		0.434078	0.000103872	4.00972e-06
0.442043	2.47038e-05	2.92676e-06		0.442043	0.000102927	4.00744e-06
0.450008	2.704e-05	2.77968e-06		0.450008	0.000102337	3.84821e-06
0.457973	2.5269e-05	2.85048e-06		0.457973	9.64582e-05	3.84442e-06
0.465937	2.31284e-05	2.76865e-06		0.465937	0.000100021	3.82001e-06
0.473902	2.54012e-05	2.77907e-06		0.473902	0.000101629	3.82839e-06
0.481867	2.44676e-05	2.70289e-06		0.481867	0.000103795	3.77351e-06
0.489832	2.55299e-05	2.71703e-06		0.489832	0.00010464	3.77759e-06
0.497796	2.99847e-05	2.76944e-06		0.497796	0.000106141	3.7485e-06
0.505761	2.65796e-05	2.76355e-06		0.505761	0.00010787	3.81276e-06
0.513726	2.74393e-05	2.72442e-06		0.513726	0.000102084	3.69879e-06
0.521691	3.05759e-05	2.71369e-06		0.521691	0.000101775	3.61788e-06
0.529655	2.42732e-05	2.75378e-06		0.529655	0.000103409	3.73571e-06
0.53762	3.07334e-05	2.62891e-06		0.53762	0.00010849	3.61333e-06
0.545585	3.01315e-05	2.68089e-06		0.545585	0.000104535	3.60376e-06
0.553549	2.97443e-05	2.72619e-06		0.553549	0.000101884	3.60977e-06
0.561514	3.2047e-05	2.58898e-06		0.561514	0.000108191	3.53398e-06
0.569479	3.26066e-05	2.63925e-06		0.569479	0.000106365	3.52871e-06
0.577444	3.22323e-05	2.68254e-06		0.577444	0.000101668	3.52114e-06
0.585408	3.25571e-05	2.60478e-06		0.585408	0.000103038	3.45887e-06
0.593373	3.4556e-05	2.52674e-06		0.593373	0.00011055	3.4356e-06
0.601338	3.21996e-05	2.56558e-06		0.601338	0.000107056	3.45002e-06
0.609303	3.03445e-05	2.58174e-06		0.609303	0.000106108	3.45474e-06
0.617267	3.29303e-05	2.51974e-06		0.617267	0.000110357	3.42589e-06
0.625232	3.33666e-05	2.44202e-06		0.625232	0.000109374	3.33371e-06
0.633197	3.48246e-05	2.47327e-06		0.633197	0.000108187	3.32189e-06
0.641162	3.66816e-05	2.43885e-06		0.641162	0.00011382	3.32572e-06
0.649126	3.39716e-05	2.43153e-06		0.649126	0.000111715	3.33354e-06
0.657091	3.60305e-05	2.48214e-06		0.657091	0.000110212	3.30625e-06
0.665056	3.81372e-05	2.4361e-06		0.665056	0.000108306	3.22172e-06
0.673021	3.42736e-05	2.55299e-06		0.673021	0.000101376	3.29244e-06
0.680985	3.41345e-05	2.45937e-06		0.680985	0.000108393	3.27223e-06
0.68895	3.90559e-05	2.4303e-06		0.68895	0.000111894	3.23379e-06
0.696915	4.1688e-05	2.39873e-06		0.696915	0.000115461	3.19928e-06
0.70488	3.70485e-05	2.56005e-06		0.70488	0.000108677	3.30829e-06
0.712844	3.97646e-05	2.46451e-06		0.712844	0.000111369	3.22159e-06
0.720809	4.08665e-05	2.44648e-06		0.720809	0.000113738	3.2067e-06
0.728774	4.35494e-05	2.4152e-06		0.728774	0.000113103	3.15935e-06
0.736738	4.07048e-05	2.46235e-06		0.736738	0.000115275	3.2321e-06
0.744703	4.26115e-05	2.42849e-06		0.744703	0.000112308	3.14396e-06
0.752668	4.42164e-05	2.42787e-06		0.752668	0.000116982	3.16317e-06
0.760633	4.4882e-05	2.42724e-06		0.760633	0.000116267	3.1506e-06
0.768597	4.78713e-05	2.45208e-06		0.768597	0.000113896	3.12022e-06
0.776562	4.73614e-05	2.40012e-06		0.776562	0.00011952	3.11472e-06
0.784527	4.54443e-05	2.42814e-06		0.784527	0.00011912	3.14972e-06
0.792492	4.63864e-05	2.46635e-06		0.792492	0.000115368	3.14582e-06
0.800456	4.35024e-05	2.48332e-06		0.800456	0.000114742	3.15576e-06
0.808421	4.32645e-05	2.49403e-06		0.808421	0.000111473	3.14615e-06
0.816386	5.20754e-05	2.41924e-06		0.816386	0.00012261	3.09539e-06
0.824351	5.21281e-05	2.41774e-06		0.824351	0.000119692	3.06116e-06
0.832315	5.57141e-05	2.38862e-06		0.832315	0.000122866	3.0264e-06
0.84028	5.28264e-05	2.46014e-06		0.84028	0.000119749	3.08758e-06
0.848245	5.51501e-05	2.34926e-06		0.848245	0.00012799	3.03288e-06
0.85621	5.83632e-05	2.42207e-06		0.85621	0.000127012	3.05454e-06
0.864174	5.89761e-05	2.41425e-06		0.864174	0.000131099	3.07507e-06
0.872139	5.96231e-05	2.4045e-06		0.872139	0.000130628	3.04994e-06
0.880104	6.04949e-05	2.38918e-06		0.880104	0.000131583	3.03176e-06
0.888069	5.95401e-05	2.42949e-06		0.888069	0.000132753	3.08388e-06
0.896033	6.3195e-05	2.38255e-06		0.896033	0.000129168	2.97776e-06
0.903998	6.67202e-05	2.42506e-06		0.903998	0.00013494	3.02606e-06
0.911963	6.79262e-05	2.45154e-06		0.911963	0.000137638	3.05695e-06
0.919928	7.17007e-05	2.46186e-06		0.919928	0.000140448	3.0534e-06
0.927892	6.88698e-05	2.44522e-06		0.927892	0.000137407	3.03001e-06
0.935857	7.50451e-05	2.4869e-06		0.935857	0.000140527	3.04103e-06
0.943822	7.65672e-05	2.45743e-06		0.943822	0.000148157	3.05385e-06
0.951786	7.89683e-05	2.47161e-06		0.951786	0.000148456	3.05153e-06
0.959751	8.44291e-05	2.51792e-06		0.959751	0.000152742	3.07737e-06
0.967716	8.52959e-05	2.50552e-06		0.967716	0.000151873	3.05042e-06
0.975681	9.00147e-05	2.54173e-06		0.975681	0.000156263	3.07633e-06
0.983645	9.15705e-05	2.54544e-06		0.983645	0.000158194	3.07673e-06
0.99161	9.89008e-05	2.54334e-06		0.99161	0.000164634	3.05997e-06
0.999575	0.000100945	2.63623e-06		0.999575	0.000166586	3.14463e-06
1.00754	0.000105536	2.62759e-06		1.00754	0.000169196	3.11585e-06
1.0155	0.000108007	2.63271e-06		1.0155	0.000173084	3.13415e-06
1.02347	0.000112346	2.6539e-06		1.02347	0.000178529	3.14859e-06
1.03143	0.000117896	2.66355e-06		1.03143	0.000185365	3.16619e-06
1.0394	0.000122994	2.68204e-06		1.0394	0.000188677	3.16565e-06
1.04736	0.000126913	2.7323e-06		1.04736	0.000190967	3.1959e-06
1.05533	0.000134274	2.78562e-06		1.05533	0.000200211	3.24848e-06
1.06329	0.000144477	2.83257e-06		1.06329	0.000206508	3.27249e-06
1.07126	0.000145677	2.82499e-06		1.07126	0.000209529	3.26643e-06
1.07922	0.000155637	2.8688e-06		1.07922	0.000217063	3.29516e-06
1.08719	0.000160507	2.91284e-06		1.08719	0.000224835	3.34646e-06
1.09515	0.000169492	2.92966e-06		1.09515	0.000231341	3.34345e-06
1.10312	0.000181506	3.00985e-06		1.10312	0.000236652	3.37938e-06
1.11108	0.000188423	3.01878e-06		1.11108	0.000246815	3.40024e-06
1.11905	0.000191199	3.03479e-06		1.11905	0.000264096	3.49626e-06
1.12701	0.000198907	3.06188e-06		1.12701	0.000332597	3.81767e-06
1.13498	0.000209365	3.13269e-06		1.13498	0.000491613	4.53136e-06
1.14294	0.000214108	3.09859e-06		1.14294	0.000705889	5.25055e-06
1.15091	0.000218893	3.19536e-06		1.15091	0.000824615	5.72123e-06
1.15887	0.000219248	3.14978e-06		1.15887	0.00082005	5.62091e-06
1.16683	0.000221126	3.16375e-06		1.16683	0.000686288	5.19032e-06
1.1748	0.000224048	3.12809e-06		1.1748	0.000461543	4.29709e-06
1.18276	0.000224862	3.15226e-06		1.18276	0.000329055	3.73146e-06
1.19073	0.000221134	3.10353e-06		1.19073	0.000290382	3.51352e-06
1.19869	0.000216594	3.10541e-06		1.19869	0.00027471	3.46087e-06
1.20666	0.000211982	3.02352e-06		1.20666	0.0002682	3.36984e-06
1.21462	0.00020369	2.98613e-06		1.21462	0.000258778	3.32823e-06
1.22259	0.000195681	2.92818e-06		1.22259	0.000250377	3.26845e-06
1.23055	0.000190648	2.9192e-06		1.23055	0.000245523	3.26543e-06
1.23852	0.000187432	2.83323e-06		1.23852	0.00024003	3.16431e-06
1.24648	0.000180588	2.81162e-06		1.24648	0.000232113	3.14305e-06
1.25445	0.000174643	2.745e-06		1.25445	0.000226593	3.07749e-06
1.26241	0.000165995	2.70596e-06		1.26241	0.000221057	3.06217e-06
1.27038	0.00015889	2.64897e-06		1.27038	0.000212787	2.99767e-06
1.27834	0.000153212	2.62793e-06		1.27834	0.000207779	2.97991e-06
1.28631	0.000145597	2.5519e-06		1.28631	0.000199512	2.90746e-06
1.29427	0.000141308	2.54555e-06		1.29427	0.00019823	2.91609e-06
1.30224	0.000136845	2.48839e-06		1.30224	0.000197602	2.8843e-06
1.3102	0.000132153	2.45654e-06		1.3102	0.000207527	2.92919e-06
1.31817	0.000131389	2.43927e-06		1.31817	0.000236442	3.07481e-06
1.32613	0.00012831	2.41245e-06		1.32613	0.000265979	3.20693e-06
1.33409	0.000122618	2.36629e-06		1.33409	0.000276673	3.25126e-06
1.34206	0.000119664	2.36563e-06		1.34206	0.000261178	3.18363e-06
1.35002	0.000114776	2.33263e-06		1.35002	0.00022788	3.00954e-06
1.35799	0.000111462	2.29968e-06		1.35799	0.000199687	2.85641e-06
1.36595	0.000109932	2.31336e-06		1.36595	0.000177608	2.74795e-06
1.37392	0.00010886	2.29574e-06		1.37392	0.000168722	2.68728e-06
1.38188	0.000105496	2.27361e-06		1.38188	0.00016935	2.68849e-06
1.38985	0.000106371	2.27076e-06		1.38985	0.00016672	2.66646e-06
1.39781	0.000106418	2.20959e-06		1.39781	0.000171287	2.63472e-06
1.40578	0.000104014	2.19197e-06		1.40578	0.000167369	2.60778e-06
1.41374	0.000106432	2.17973e-06		1.41374	0.000167506	2.58557e-06
1.42171	0.000105691	2.19585e-06		1.42171	0.00016325	2.57841e-06
1.42967	0.000101891	2.19397e-06		1.42967	0.000162674	2.58595e-06
1.43764	0.000103643	2.16674e-06		1.43764	0.000164709	2.56975e-06
1.4456	0.000103122	2.14979e-06		1.4456	0.0001652	2.5578e-06
1.45356	9.98878e-05	2.12954e-06		1.45356	0.000167177	2.56375e-06
1.46153	0.000102943	2.12841e-06		1.46153	0.000172679	2.5745e-06
1.46949	0.000103303	2.09371e-06		1.46949	0.000177487	2.5736e-06
1.47746	0.000100878	2.12579e-06		1.47746	0.000180387	2.62174e-06
1.48542	0.000102318	2.11881e-06		1.48542	0.000184988	2.63282e-06
1.49339	0.000101903	2.12985e-06		1.49339	0.000178284	2.60772e-06
1.50135	0.000104087	2.10433e-06		1.50135	0.000178871	2.56895e-06
1.50932	0.000104388	2.12301e-06		1.50932	0.000173002	2.55453e-06
1.51728	0.000102476	2.10666e-06		1.51728	0.000169065	2.52813e-06
1.52525	0.000103108	2.09241e-06		1.52525	0.000167421	2.4963e-06
1.53321	0.000103951	2.09541e-06		1.53321	0.000165735	2.49058e-06
1.54118	0.000105003	2.10946e-06		1.54118	0.000164423	2.48625e-06
1.54914	0.000105634	2.10488e-06		1.54914	0.000168875	2.49751e-06
1.55711	0.00010772	2.11777e-06		1.55711	0.000168855	2.49858e-06
1.56507	0.000107964	2.10701e-06		1.56507	0.000166673	2.47461e-06
1.57304	0.000109688	2.10436e-06		1.57304	0.000169139	2.47327e-06
1.581	0.000107788	2.10666e-06		1.581	0.000169276	2.48801e-06
1.58897	0.000110706	2.11177e-06		1.58897	0.000168208	2.46535e-06
1.59693	0.000113349	2.08765e-06		1.59693	0.000174048	2.46155e-06
1.60489	0.00011365	2.11625e-06		1.60489	0.000178593	2.50895e-06
1.61286	0.000112389	2.12461e-06		1.61286	0.000178922	2.52083e-06
1.62082	0.000113916	2.10393e-06		1.62082	0.000178508	2.49343e-06
1.62879	0.000115493	2.0912e-06		1.62879	0.000179557	2.47521e-06
1.63675	0.000119087	2.10747e-06		1.63675	0.000183993	2.49141e-06
1.64472	0.000114717	2.11147e-06		1.64472	0.000173225	2.46212e-06
1.65268	0.000117671	2.10709e-06		1.65268	0.000177449	2.46283e-06
1.66065	0.000118629	2.13378e-06		1.66065	0.000178294	2.48672e-06
1.66861	0.000123844	2.1176e-06		1.66861	0.000175532	2.43044e-06
1.67658	0.000119153	2.09545e-06		1.67658	0.000176658	2.43609e-06
1.68454	0.000123086	2.12433e-06		1.68454	0.000176733	2.44015e-06
1.69251	0.000122979	2.09565e-06		1.69251	0.000179009	2.42815e-06
1.70047	0.000123314	2.11103e-06		1.70047	0.00018111	2.45113e-06
1.70844	0.000127459	2.10466e-06		1.70844	0.000181187	2.42091e-06
1.7164	0.000125722	2.09173e-06		1.7164	0.000182804	2.42493e-06
1.72437	0.000125669	2.11105e-06		1.72437	0.000186158	2.45915e-06
1.73233	0.000123481	2.09999e-06		1.73233	0.000199209	2.52217e-06
1.7403	0.000127878	2.07586e-06		1.7403	0.00024635	2.69019e-06
1.74826	0.000129382	2.0913e-06		1.74826	0.000351633	3.13137e-06
1.75622	0.000129688	2.0839e-06		1.75622	0.000457918	3.49621e-06
1.76419	0.00012932	2.11325e-06		1.76419	0.000518718	3.71675e-06
1.77215	0.000130314	2.07226e-06		1.77215	0.000495612	3.59692e-06
1.78012	0.000128202	2.09747e-06		1.78012	0.000402111	3.30661e-06
1.78808	0.00013076	2.09247e-06		1.78808	0.000289157	2.86011e-06
1.79605	0.00012895	2.11013e-06		1.79605	0.000216812	2.58064e-06
1.80401	0.000132364	2.1386e-06		1.80401	0.000194258	2.49666e-06
1.81198	0.000129143	2.17848e-06		1.81198	0.000185172	2.51209e-06
1.81994	0.000131755	2.16552e-06		1.81994	0.000186654	2.49716e-06
1.82791	0.000133389	2.20764e-06		1.82791	0.0001857	2.52712e-06
1.83587	0.000130068	2.20618e-06		1.83587	0.000186015	2.54924e-06
1.84384	0.0001314	2.21066e-06		1.84384	0.000190735	2.57149e-06
1.8518	0.000130104	2.23005e-06		1.8518	0.000192012	2.60891e-06
1.85977	0.000132543	2.23066e-06		1.85977	0.000217426	2.7269e-06
1.86773	0.000128914	2.21544e-06		1.86773	0.000278451	3.03076e-06
1.8757	0.000127693	2.23242e-06		1.8757	0.000360036	3.40991e-06
1.88366	0.00012718	2.24548e-06		1.88366	0.000415465	3.63532e-06
1.89163	0.000128757	2.23705e-06		1.89163	0.000430173	3.69498e-06
1.89959	0.00012819	2.24768e-06		1.89959	0.000370285	3.47617e-06
1.90755	0.000130025	2.25718e-06		1.90755	0.000295175	3.16011e-06
1.91552	0.000125863	2.23343e-06		1.91552	0.000228266	2.84051e-06
1.92348	0.000129633	2.27135e-06		1.92348	0.000199346	2.71295e-06
1.93145	0.00012452	2.22558e-06		1.93145	0.000185063	2.61734e-06
1.93941	0.000123203	2.23804e-06		1.93941	0.000176145	2.58981e-06
1.94738	0.000122616	2.22902e-06		1.94738	0.000177203	2.59357e-06
1.95534	0.000123864	2.24867e-06		1.95534	0.000177672	2.60833e-06
1.96331	0.000117792	2.21729e-06		1.96331	0.000173972	2.59398e-06
1.97127	0.000118773	2.22396e-06		1.97127	0.000172866	2.59212e-06
1.97924	0.000118539	2.24051e-06		1.97924	0.000172549	2.60732e-06
1.9872	0.000117656	2.19965e-06		1.9872	0.000169821	2.55824e-06
1.99517	0.000117209	2.20513e-06		1.99517	0.000171024	2.58014e-06
2.00313	0.000115479	2.24773e-06		2.00313	0.000169547	2.63111e-06
2.0111	0.000112572	2.25362e-06		2.0111	0.000167177	2.64318e-06
2.01906	0.000113249	2.27872e-06		2.01906	0.00016686	2.66965e-06
2.02703	0.000114237	2.32707e-06		2.02703	0.000165535	2.70878e-06
2.03499	0.000111815	2.3076e-06		2.03499	0.000166395	2.71322e-06
2.04296	0.000107306	2.28481e-06		2.04296	0.000165416	2.721e-06
2.05092	0.000104363	2.29323e-06		2.05092	0.000164459	2.75586e-06
2.05889	0.000104622	2.29424e-06		2.05889	0.00016426	2.75005e-06
2.06685	0.000101563	2.29253e-06		2.06685	0.000164537	2.77752e-06
2.07482	0.000101405	2.3102e-06		2.07482	0.000171055	2.84423e-06
2.08278	9.67197e-05	2.29866e-06		2.08278	0.000204479	3.07619e-06
2.09074	9.96104e-05	2.33394e-06		2.09074	0.000276204	3.51948e-06
2.09871	0.000101995	2.34793e-06		2.09871	0.000408661	4.18485e-06
2.10667	9.6893e-05	2.31583e-06		2.10667	0.000526399	4.71635e-06
2.11464	9.33555e-05	2.28886e-06		2.11464	0.000579938	4.97326e-06
2.1226	9.62382e-05	2.33277e-06		2.1226	0.000534709	4.80258e-06
2.13057	9.24022e-05	2.30668e-06		2.13057	0.000411838	4.30504e-06
2.13853	8.80172e-05	2.30111e-06		2.13853	0.000269319	3.59503e-06
2.1465	8.93358e-05	2.33131e-06		2.1465	0.000191581	3.13305e-06
2.15446	8.7993e-05	2.34239e-06		2.15446	0.000162233	2.96594e-06
2.16243	8.38911e-05	2.33552e-06		2.16243	0.000153091	2.92591e-06
2.17039	8.12852e-05	2.3399e-06		2.17039	0.000152293	2.95469e-06
2.17836	8.42031e-05	2.31058e-06		2.17836	0.00015676	2.94321e-06
2.18632	8.11288e-05	2.32145e-06		2.18632	0.000151692	2.9373e-06
2.19429	8.1553e-05	2.31952e-06		2.19429	0.000162443	3.03184e-06
2.20225	7.9778e-05	2.31852e-06		2.20225	0.000164438	3.05998e-06
2.21021	7.59302e-05	2.31915e-06		2.21021	0.000170931	3.14334e-06
2.21818	7.42706e-05	2.3202e-06		2.21818	0.000172878	3.17972e-06
2.22614	7.44183e-05	2.30648e-06		2.22614	0.000175592	3.19827e-06
2.23411	7.51523e-05	2.33332e-06		2.23411	0.000157253	3.08755e-06
2.24207	7.2385e-05	2.33275e-06		2.24207	0.000142944	2.99105e-06
2.25004	7.19271e-05	2.34858e-06		2.25004	0.000139406	3.00091e-06
2.258	7.4506e-05	2.34561e-06		2.258	0.000133643	2.92053e-06
2.26597	7.04085e-05	2.32715e-06		2.26597	0.000132098	2.94598e-06
2.27393	6.89782e-05	2.31546e-06		2.27393	0.000135058	2.96963e-06
2.2819	6.78747e-05	2.35333e-06		2.2819	0.00014305	3.09364e-06
2.28986	6.95185e-05	2.36259e-06		2.28986	0.000170141	3.30104e-06
2.29783	6.74133e-05	2.36022e-06		2.29783	0.000243585	3.87302e-06
2.30579	6.60032e-05	2.3082e-06		2.30579	0.000353331	4.52262e-06
2.31376	6.4872e-05	2.34519e-06		2.31376	0.000460212	5.16655e-06
2.32172	6.68127e-05	2.36471e-06		2.32172	0.000505348	5.43131e-06
2.32969	6.2622e-05	2.34669e-06		2.32969	0.00048395	5.35963e-06
2.33765	6.11921e-05	2.33233e-06		2.33765	0.000333334	4.54014e-06
2.34562	6.57495e-05	2.38566e-06		2.34562	0.00022593	3.85948e-06
2.35358	6.69882e-05	2.40158e-06		2.35358	0.000162244	3.36467e-06
2.36155	6.33061e-05	2.37635e-06		2.36155	0.000135634	3.16128e-06
2.36951	6.15033e-05	2.39608e-06		2.36951	0.000131934	3.16501e-06
2.37748	6.01223e-05	2.37738e-06		2.37748	0.000127667	3.12682e-06
2.38544	6.16657e-05	2.40863e-06		2.38544	0.000127579	3.14796e-06
2.39341	6.22638e-05	2.38987e-06		2.39341	0.000123908	3.09818e-06
2.40137	5.96057e-05	2.39236e-06		2.40137	0.000125397	3.14582e-06
2.40933	5.79131e-05	2.43508e-06		2.40933	0.000130273	3.26391e-06
2.4173	5.65499e-05	2.36022e-06		2.4173	0.000131531	3.22163e-06
2.42526	5.9852e-05	2.44351e-06		2.42526	0.000125631	3.22691e-06
2.43323	5.80977e-05	2.43769e-06		2.43323	0.000123758	3.20644e-06
2.44119	5.60984e-05	2.46528e-06		2.44119	0.000115845	3.19894e-06
2.44916	5.6163e-05	2.42212e-06		2.44916	0.000122027	3.21266e-06
2.45712	5.70612e-05	2.45729e-06		2.45712	0.000121643	3.25159e-06
2.46509	5.47383e-05	2.50513e-06		2.46509	0.000113401	3.22984e-06
2.47305	5.33171e-05	2.48333e-06		2.47305	0.00011237	3.22652e-06
2.48102	5.55824e-05	2.55215e-06		2.48102	0.000113193	3.28245e-06
2.48898	5.67669e-05	2.56653e-06		2.48898	0.000118732	3.36638e-06
2.49695	5.34396e-05	2.63951e-06		2.49695	0.000120393	3.56004e-06
2.50491	5.95388e-05	2.82303e-06		2.50491	0.000117976	3.66849e-06
2.51288	5.44189e-05	2.80235e-06		2.51288	0.000120062	3.77352e-06
2.52084	5.49837e-05	2.92409e-06		2.52084	0.000115549	3.84446e-06
2.52881	5.20246e-05	2.92216e-06		2.52881	0.000116541	3.93473e-06
2.53677	5.2515e-05	3.00431e-06		2.53677	0.00011782	4.04248e-06
2.54474	5.52428e-05	3.10576e-06		2.54474	0.000118917	4.14433e-06
2.5527	5.52523e-05	3.13389e-06		2.5527	0.000117857	4.18611e-06
2.56066	5.14007e-05	3.13975e-06		2.56066	0.000121505	4.3266e-06
2.56863	5.15383e-05	3.23792e-06		2.56863	0.000130749	4.58584e-06
2.57659	5.712e-05	3.39942e-06		2.57659	0.000174416	5.24331e-06
2.58456	5.16239e-05	3.35068e-06		2.58456	0.000245108	6.18047e-06
2.59252	4.9111e-05	3.39582e-06		2.59252	0.000311771	7.10646e-06
2.60049	4.94075e-05	3.49236e-06		2.60049	0.000369063	7.79522e-06
2.60845	4.85965e-05	3.47215e-06		2.60845	0.000341211	7.63184e-06
2.61642	4.84812e-05	3.58063e-06		2.61642	0.000255113	6.87658e-06
2.62438	5.62492e-05	3.79043e-06		2.62438	0.000179672	6.03041e-06
2.63235	5.15911e-05	3.77467e-06		2.63235	0.000132838	5.4356e-06
2.64031	4.56262e-05	3.65564e-06		2.64031	0.000117159	5.20611e-06
2.64828	4.96363e-05	3.89981e-06		2.64828	0.000112931	5.3178e-06
2.65624	5.21892e-05	3.99018e-06		2.65624	0.000109527	5.34245e-06
2.66421	5.07084e-05	4.20478e-06		2.66421	0.000103841	5.49524e-06
2.67217	5.23988e-05	4.22755e-06		2.67217	9.94912e-05	5.42122e-06
2.68013	4.65874e-05	4.20996e-06		2.68013	0.000108666	5.81654e-06
2.6881	4.56496e-05	4.31976e-06		2.6881	0.000107067	5.92578e-06
2.69606	4.81332e-05	4.59575e-06		2.69606	0.000118398	6.44916e-06
2.70403	4.76631e-05	4.66689e-06		2.70403	0.000107275	6.36139e-06
2.71199	5.54186e-05	5.05802e-06		2.71199	0.000104543	6.48662e-06
2.71996	4.35999e-05	4.77473e-06		2.71996	8.86623e-05	6.24749e-06
2.72792	4.96314e-05	5.28524e-06		2.72792	9.87304e-05	6.88162e-06
2.73589	4.72477e-05	5.40564e-06		2.73589	9.77527e-05	7.12317e-06
2.74385	4.52224e-05	5.48363e-06		2.74385	0.000101727	7.46503e-06
2.75182	4.73528e-05	5.94537e-06		2.75182	9.7347e-05	7.84457e-06
2.75978	4.91046e-05	6.28655e-06		2.75978	0.000113795	8.70593e-06
2.76775	3.57151e-05	6.17027e-06		2.76775	8.82891e-05	8.49009e-06
2.77571	4.89128e-05	7.28853e-06		2.77571	0.000100698	9.5814e-06
2.78368	4.64289e-05	7.66417e-06		2.78368	0.000106799	1.05536e-05
2.79164	3.93804e-05	7.92868e-06		2.79164	9.96374e-05	1.1242e-05
2.79961	1.99317e-05	7.77728e-06		2.79961	8.74942e-05	1.22412e-05
2.80757	4.68967e-05	1.09395e-05		2.80757	9.66537e-05	1.44106e-05
2.81554	5.37556e-05	1.37778e-05		2.81554	0.000101282	1.77363e-05
2.8235	3.59017e-05	1.78685e-05		2.8235	0.00010224	2.61751e-05
2.83147	-2.69163e-05	0.000250514		2.83147	0.000123099	0.000106085

## Sheet: Figure 1e
ASE SAX				RSE SAX
X	Y	Intensity		X	Y	Intensity
0.007393	20.8982	0.0380111		0.007393	22.3532	0.0392637
0.007985	15.6096	0.0330634		0.007985	15.8766	0.0333244
0.008576	11.1029	0.0258898		0.008576	11.6763	0.026529
0.009168	8.53353	0.0224625		0.009168	8.80666	0.0228032
0.009759	6.65044	0.0192467		0.009759	6.75205	0.0193812
0.010351	5.13961	0.0160194		0.010351	5.26833	0.0162075
0.010942	4.24594	0.0147585		0.010942	4.18436	0.0146449
0.011534	3.3645	0.0122008		0.011534	3.37191	0.0122076
0.012125	2.78133	0.0112303		0.012125	2.74892	0.0111599
0.012717	2.26879	0.00981243		0.012717	2.24351	0.00975356
0.013308	1.8853	0.00864488		0.013308	1.86557	0.00859603
0.0139	1.61567	0.00809527		0.0139	1.56052	0.00795525
0.014491	1.34897	0.00702509		0.014491	1.32102	0.0069504
0.015083	1.17115	0.00659136		0.015083	1.12612	0.00646386
0.015674	0.9912	0.0058412		0.015674	0.959622	0.00574767
0.016266	0.847223	0.00536106		0.016266	0.828723	0.00530165
0.016857	0.738795	0.00495637		0.016857	0.724906	0.00490889
0.017449	0.643036	0.00445398		0.017449	0.626194	0.00439575
0.01804	0.571939	0.00423866		0.01804	0.548531	0.00415321
0.018631	0.48694	0.00381158		0.018631	0.480736	0.00378669
0.019223	0.438583	0.00361474		0.019223	0.422999	0.00355217
0.019814	0.385961	0.00331031		0.019814	0.374736	0.0032634
0.020406	0.350819	0.00311609		0.020406	0.333871	0.00304367
0.020997	0.310399	0.00293002		0.020997	0.296232	0.00286617
0.021589	0.275134	0.00270891		0.021589	0.266762	0.0026697
0.02218	0.249497	0.00257209		0.02218	0.241042	0.00253087
0.022772	0.221875	0.00236673		0.022772	0.21397	0.00232725
0.023363	0.201363	0.00224777		0.023363	0.195883	0.00221908
0.023955	0.186313	0.00217996		0.023955	0.175562	0.00212208
0.024546	0.162548	0.00199791		0.024546	0.16079	0.00198741
0.025138	0.150186	0.0018988		0.025138	0.14745	0.00188256
0.025729	0.135863	0.0017824		0.025729	0.133727	0.00176936
0.026321	0.123636	0.00170982		0.026321	0.120869	0.00169242
0.026912	0.113824	0.00162665		0.026912	0.111704	0.0016129
0.027504	0.105837	0.00153707		0.027504	0.102474	0.00151563
0.028095	0.09751	0.00148195		0.028095	0.0948152	0.00146392
0.028687	0.0878898	0.00138364		0.028687	0.0861064	0.00137127
0.029278	0.08328	0.00136777		0.029278	0.0791487	0.00133873
0.029869	0.0757021	0.00127933		0.029869	0.0739566	0.00126663
0.030461	0.0700684	0.00123187		0.030461	0.0696074	0.00122799
0.031052	0.0662306	0.00119533		0.031052	0.0644743	0.00118198
0.031644	0.0597364	0.00111929		0.031644	0.0579539	0.00110571
0.032235	0.0548411	0.00108517		0.032235	0.0545223	0.0010822
0.032827	0.0521296	0.00103418		0.032827	0.0494326	0.00101285
0.033418	0.0491467	0.00100757		0.033418	0.0483058	0.0010005
0.03401	0.0448109	0.000973367		0.03401	0.0455979	0.000979263
0.034601	0.0426729	0.000932231		0.034601	0.041459	0.000921795
0.035193	0.0393721	0.000902406		0.035193	0.0393199	0.000901533
0.035784	0.0354683	0.000853044		0.035784	0.0362009	0.000858824
0.036376	0.0354415	0.000854826		0.036376	0.0335929	0.000838293
0.036967	0.0325607	0.000820792		0.036967	0.0320403	0.000815814
0.037559	0.0309041	0.0007934		0.037559	0.0301969	0.000786761
0.03815	0.0296297	0.000776324		0.03815	0.0279799	0.000760938
0.038742	0.0271072	0.000731173		0.038742	0.0266963	0.000727072
0.039333	0.0256518	0.000721048		0.039333	0.0258334	0.000722419
0.039925	0.0242732	0.000696574		0.039925	0.0232533	0.000686558
0.040516	0.0242263	0.000691672		0.040516	0.0222154	0.000672107
0.041108	0.0222085	0.000662656		0.041108	0.021263	0.000653098
0.041699	0.0205463	0.000640792		0.041699	0.0196102	0.000631299
0.04229	0.0191952	0.000620176		0.04229	0.0203508	0.000631578
0.042882	0.0183695	0.000605093		0.042882	0.0183296	0.000604413
0.043473	0.0172789	0.00059166		0.043473	0.0172341	0.000590921
0.044065	0.0173247	0.000580568		0.044065	0.0167537	0.000574306
0.044656	0.0153937	0.000553814		0.044656	0.0155356	0.000555075
0.045248	0.0151983	0.000545725		0.045248	0.0147375	0.000540525
0.045839	0.0139417	0.000522905		0.045839	0.0150157	0.000534094
0.046431	0.0137702	0.000525971		0.046431	0.0139749	0.000527986
0.047022	0.0131878	0.000509406		0.047022	0.0124682	0.000501279
0.047614	0.0124851	0.000498505		0.047614	0.012282	0.000496014
0.048205	0.0118685	0.000493462		0.048205	0.0122635	0.000497651
0.048797	0.0117766	0.000479583		0.048797	0.0113467	0.000474561
0.049388	0.0106032	0.000474882		0.049388	0.0105628	0.0004742
0.04998	0.00992228	0.000453635		0.04998	0.0108694	0.000464197
0.050571	0.0095379	0.000446976		0.050571	0.00880022	0.000438134
0.051163	0.00959508	0.000439257		0.051163	0.00964549	0.000439653
0.051754	0.00841304	0.000429705		0.051754	0.00884704	0.000434596
0.052346	0.00910574	0.00042583		0.052346	0.00878119	0.000421697
0.052937	0.00857875	0.000413136		0.052937	0.00845542	0.000411485
0.053529	0.0085404	0.000414393		0.053529	0.00790516	0.000406468
0.05412	0.0073859	0.000397917		0.05412	0.00742485	0.000398218
0.054711	0.00721429	0.000392228		0.054711	0.00709895	0.000390633
0.055303	0.00682163	0.000383554		0.055303	0.0071621	0.000387665
0.055894	0.00658808	0.000372439		0.055894	0.00699755	0.000377296
0.056486	0.00698426	0.000381083		0.056486	0.0064004	0.000373494
0.057077	0.00648464	0.00036772		0.057077	0.00596721	0.000361105
0.057669	0.00636285	0.000364212		0.057669	0.00606708	0.000360324
0.05826	0.00575693	0.000359564		0.05826	0.00548279	0.000355885
0.058852	0.0053303	0.000346807		0.058852	0.00536313	0.00034708
0.059443	0.00535761	0.000344352		0.059443	0.00520526	0.000342183
0.060035	0.00517549	0.000337603		0.060035	0.00505234	0.000335885
0.060626	0.00484668	0.000335119		0.060626	0.00464273	0.000332294
0.061218	0.00487732	0.000323315		0.061218	0.00474296	0.000321395
0.061809	0.00448506	0.00032622		0.061809	0.00425791	0.00032311
0.062401	0.00429665	0.000320803		0.062401	0.00407052	0.000317605
0.062992	0.00440066	0.000312531		0.062992	0.00400603	0.000307129
0.063584	0.00412883	0.000312522		0.063584	0.00418199	0.000313104
0.064175	0.00375923	0.000303197		0.064175	0.00382337	0.000303934
0.064767	0.00387504	0.000301378		0.064767	0.00335312	0.000294178
0.065358	0.00351578	0.000298432		0.065358	0.00349047	0.000297962
0.065949	0.00331132	0.000292192		0.065949	0.00348168	0.000294385
0.066541	0.00360089	0.000292702		0.066541	0.00359619	0.000292515
0.067132	0.00311829	0.000283635		0.067132	0.00313302	0.00028372
0.067724	0.00314458	0.000283998		0.067724	0.00277668	0.000278773
0.068315	0.00309283	0.000278781		0.068315	0.00353611	0.000284739
0.068907	0.00287015	0.000278105		0.068907	0.00259899	0.00027425
0.069498	0.0030484	0.00027731		0.069498	0.0029515	0.000275844
0.07009	0.00239839	0.000262574		0.07009	0.00277862	0.000267765
0.070681	0.00270311	0.000266019		0.070681	0.00274806	0.000266545
0.071273	0.00271112	0.00026704		0.071273	0.00230897	0.000261266
0.071864	0.00232547	0.000259695		0.071864	0.00245018	0.000261347
0.072456	0.00246628	0.000259802		0.072456	0.00249982	0.000260177
0.073047	0.00249269	0.00025605		0.073047	0.00251731	0.000256289
0.073639	0.00242535	0.000259779		0.073639	0.00202903	0.000254067
0.07423	0.00217692	0.000249284		0.07423	0.00249383	0.000253623
0.074822	0.00222819	0.000254549		0.074822	0.00192351	0.000250224
0.075413	0.00198385	0.000246718		0.075413	0.00208546	0.000248058
0.076005	0.00162987	0.000243411		0.076005	0.00194302	0.000247703
0.076596	0.00187195	0.000244833		0.076596	0.0015066	0.00023943
0.077188	0.00177308	0.000239177		0.077188	0.00186857	0.000240438
0.077779	0.00183138	0.00023881		0.077779	0.00162292	0.000235709
0.07837	0.00170403	0.000236156		0.07837	0.00189871	0.000238812
0.078962	0.00177625	0.00023665		0.078962	0.00133214	0.000230202
0.079553	0.00153019	0.000231707		0.079553	0.00161437	0.00023283
0.080145	0.00148964	0.000232038		0.080145	0.00157165	0.000233102
0.080736	0.00174931	0.000229188		0.080736	0.00148463	0.000225288
0.081328	0.00177451	0.000232975		0.081328	0.00172578	0.000232203
0.081919	0.00173735	0.000230378		0.081919	0.00165353	0.000229111
0.082511	0.00165058	0.00022333		0.082511	0.00185268	0.000226124
0.083102	0.001278	0.000222703		0.083102	0.00139443	0.000224254
0.083694	0.00115291	0.000217082		0.083694	0.00158093	0.0002232
0.084285	0.00160964	0.000218982		0.084285	0.00143238	0.000216361
0.084877	0.00140404	0.000219205		0.084877	0.00153012	0.000220921
0.085468	0.000990419	0.000212134		0.085468	0.00121465	0.000215269
0.08606	0.00122422	0.000213955		0.08606	0.00158308	0.000218954
0.086651	0.00125504	0.000211071		0.086651	0.00113596	0.000209252
0.087243	0.00134511	0.000211099		0.087243	0.00119581	0.000208891
0.087834	0.00135175	0.00021155		0.087834	0.00103493	0.000206847
0.088426	0.00118281	0.000209568		0.088426	0.00112704	0.000208702
0.089017	0.0008668	0.000205627		0.089017	0.0010643	0.000208396
0.089608	0.00128792	0.000212233		0.089608	0.000788231	0.000205068
0.0902	0.00102089	0.000206419		0.0902	0.000885038	0.000204426
0.090791	0.00103632	0.000207313		0.090791	0.00113644	0.000208648
0.091383	0.000964994	0.000204098		0.091383	0.00111582	0.000206149
0.091974	0.000885067	0.000205128		0.091974	0.000758457	0.000203262
0.092566	0.000981148	0.000202681		0.092566	0.000725981	0.000198998
0.093157	0.00159504	0.000202199		0.093157	0.00116291	0.000196071
0.093749	0.00111575	0.000199677		0.093749	0.00101591	0.000198163
0.09434	0.000852993	0.000198485		0.09434	0.000867127	0.000198609
0.094932	0.000747863	0.000196969		0.094932	0.00100598	0.000200534
0.095523	0.000940687	0.000198225		0.095523	0.000899533	0.000197577
0.096115	0.00110954	0.000197746		0.096115	0.00108214	0.000197289
0.096706	0.000783263	0.000196491		0.096706	0.000797394	0.000196616
0.097298	0.000856475	0.000191701		0.097298	0.0009288	0.000192635
0.097889	0.00112711	0.000194247		0.097889	0.000751557	0.000188834
0.098481	0.00076205	0.000188644		0.098481	0.000942079	0.000191081
0.099072	0.00102575	0.000194528		0.099072	0.000955763	0.000193482
0.099664	0.000744189	0.000187899		0.099664	0.00106054	0.000192249
0.100255	0.000574061	0.000187029		0.100255	0.000856894	0.000190876
0.100847	0.000909463	0.0001921		0.100847	0.000562501	0.000187218
0.101438	0.00077387	0.000192151		0.101438	0.000580988	0.000189444
0.102029	0.00086379	0.000189671		0.102029	0.000574239	0.000185572
0.102621	0.000861479	0.000187049		0.102621	0.000769602	0.000185721
0.103212	0.000580273	0.00018457		0.103212	0.000565198	0.000184294
0.103804	0.000715413	0.000184873		0.103804	0.000720612	0.000184876
0.104395	0.000842523	0.000184468		0.104395	0.000772425	0.000183446
0.104987	0.000640796	0.000183853		0.104987	0.000635836	0.000183715
0.105578	0.00082821	0.000181727		0.105578	0.000867927	0.000182201
0.10617	0.000860716	0.000186469		0.10617	0.000661664	0.000183691
0.106761	0.000683782	0.000180353		0.106761	0.000708596	0.000180626
0.107353	0.000799721	0.000180864		0.107353	0.00103153	0.0001839
0.107944	0.000605664	0.000178334		0.107944	0.000743432	0.000180158
0.108536	0.000913759	0.000180558		0.108536	0.00080766	0.000179071
0.109127	0.000555606	0.000176001		0.109127	0.000665966	0.000177465
0.109719	0.000632007	0.000175621		0.109719	0.000728295	0.000176871
0.11031	0.000764735	0.00017789		0.11031	0.000559267	0.000175044
0.110902	0.000753297	0.000177547		0.110902	0.000509423	0.000174166
0.111493	0.000515364	0.000173495		0.111493	0.000503683	0.000173274
0.112085	0.00068502	0.000176955		0.112085	0.000491986	0.00017427
0.112676	0.000585762	0.000175668		0.112676	0.000704174	0.000177165
0.113268	0.000505495	0.000173928		0.113268	0.000681521	0.000176225
0.113859	0.000716466	0.000174227		0.113859	0.000487564	0.000171067
0.11445	0.000547643	0.000173068		0.11445	0.00034701	0.000170343
0.115042	0.00043452	0.000168344		0.115042	0.00054094	0.000169737
0.115633	0.000495063	0.00016822		0.115633	0.000591716	0.000169446
0.116225	0.000732164	0.000174782		0.116225	0.000495759	0.000171556
0.116816	0.000138806	0.000168582		0.116816	0.000354979	0.000171386
0.117408	0.000494872	0.000170781		0.117408	0.00057019	0.000171698
0.117999	0.000610135	0.000169418		0.117999	0.000562588	0.000168721
0.118591	0.000434182	0.000164837		0.118591	0.000766045	0.000169175
0.119182	0.000566041	0.000169191		0.119182	0.000583833	0.000169365
0.119774	0.000437775	0.000167466		0.119774	0.00035404	0.000166302
0.120365	0.000194414	0.000161114		0.120365	0.000407994	0.00016392
0.120957	0.00037494	0.000164585		0.120957	0.000418861	0.000165111
0.121548	0.000416497	0.000162505		0.121548	0.000435522	0.000162696
0.12214	0.000588855	0.000164916		0.12214	0.0002923	0.000160888
0.122731	0.000491134	0.000162289		0.122731	0.000412174	0.000161191
0.123323	0.000399421	0.000160275		0.123323	0.000472881	0.000161204
0.123914	0.000706828	0.000166006		0.123914	0.000616367	0.000164773
0.124506	0.000360286	0.000161024		0.124506	0.000294473	0.000160098
0.125097	0.000341256	0.000161701		0.125097	0.00046827	0.0001633
0.125688	0.000373918	0.000160404		0.125688	0.00037769	0.000160395
0.12628	0.000273675	0.000159317		0.12628	0.000352104	0.000160301
0.126871	0.000517338	0.000160501		0.126871	0.000569153	0.000161115
0.127463	0.000349027	0.00016015		0.127463	0.000196909	0.000158132
0.128054	0.000289195	0.000158687		0.128054	0.000332198	0.000159187
0.128646	0.000378707	0.000159501		0.128646	0.000446032	0.000160307
0.129237	0.000441298	0.000158732		0.129237	0.00050706	0.000159527
0.129829	0.00018213	0.000157212		0.129829	-1.41685e-05	0.000154612
0.13042	0.000462623	0.000157153		0.13042	0.000330666	0.000155386
0.131012	0.000421186	0.000157582		0.131012	0.000364206	0.000156792
0.131603	0.000479397	0.000155898		0.131603	0.000417029	0.000155039
0.132195	0.000398785	0.000156115		0.132195	0.000454616	0.000156775
0.132786	0.000359021	0.000154737		0.132786	0.000264819	0.000153488
0.133378	0.000356465	0.000156123		0.133378	0.000181601	0.000153803
0.133969	0.000244917	0.000154346		0.133969	0.000268198	0.000154588
0.134561	0.000431077	0.000153241		0.134561	0.000491538	0.000153958
0.135152	0.000350694	0.000154541		0.135152	0.000312827	0.000154001
0.135744	0.000360049	0.000153887		0.135744	0.000290626	0.000152967
0.136335	0.000288247	0.000154889		0.136335	0.000260266	0.000154478
0.136927	0.000217103	0.000152538		0.136927	0.000319761	0.000153764
0.137518	0.000273031	0.000150879		0.137518	0.000461558	0.000153216
0.138109	0.000380439	0.000151437		0.138109	0.000458241	0.00015236
0.138701	1.91893e-05	0.000149324		0.138701	0.000252813	0.000152219
0.139292	6.71887e-05	0.000150681		0.139292	0.000144039	0.000151631
0.139884	0.000424499	0.000153489		0.139884	0.000215915	0.000150766
0.140475	0.000197734	0.000151836		0.140475	0.000318862	0.00015336
0.141067	0.000143125	0.000154354		0.141067	0.000186559	0.000154858
0.141658	0.000328485	0.000155254		0.141658	0.000107357	0.000152338
0.14225	0.000204001	0.000155051		0.14225	0.00015592	0.000154345
0.142841	6.21208e-05	0.000154833		0.142841	0.000171309	0.000156224
0.143433	0.000215717	0.000156786		0.143433	0.000284632	0.000157671
0.144024	0.000279914	0.000157624		0.144024	0.000260759	0.000157307
0.144616	0.00037882	0.000158963		0.144616	0.000322498	0.000158135
0.145207	0.000221322	0.000160264		0.145207	0.000411171	0.00016277
0.145799	0.000463941	0.000164031		0.145799	0.000369809	0.000162711
0.14639	0.000293036	0.000166066		0.14639	0.000210829	0.000164868
0.146982	0.000610422	0.000166737		0.146982	0.000635462	0.000167016
0.147573	0.000302776	0.000166427		0.147573	0.000499121	0.000169161
0.148165	0.000318062	0.000169461		0.148165	0.000366737	0.00017009
0.148756	0.000412769	0.000171884		0.148756	0.000211321	0.000168945
0.149347	0.0004021	0.000171154		0.149347	0.000344671	0.000170239
0.149939	0.000417377	0.000171209		0.149939	0.000360942	0.000170326
0.15053	0.000307531	0.000172675		0.15053	0.000354787	0.000173315
0.151122	0.000444636	0.000171365		0.151122	0.000483796	0.000171884
0.151713	0.000456923	0.000174018		0.151713	0.000243349	0.000170711
0.152305	0.00051576	0.000177947		0.152305	0.000260318	0.000174004
0.152896	0.000556628	0.000178901		0.152896	0.000384964	0.000176269
0.153488	0.000308611	0.000179193		0.153488	0.000523326	0.000182419
0.154079	0.00042531	0.000177779		0.154079	0.000434351	0.000177848
0.154671	0.000567569	0.000178683		0.154671	0.000593345	0.000179011
0.155262	0.000148859	0.000178831		0.155262	7.75489e-05	0.000177646
0.155854	0.000404048	0.00018315		0.155854	0.000255025	0.000180759
0.156445	0.000458036	0.000182978		0.156445	0.000612252	0.000185324
0.157037	0.00042592	0.000180788		0.157037	0.000413061	0.000180518
0.157628	0.000513738	0.000184996		0.157628	0.00057129	0.000185842
0.15822	0.000205271	0.000182761		0.15822	0.000378444	0.00018543
0.158811	0.000566569	0.000188844		0.158811	0.000612533	0.000189494
0.159403	0.000432943	0.000186337		0.159403	0.000443436	0.000186434
0.159994	0.000273173	0.000184901		0.159994	0.000492382	0.000188333
0.160586	0.000414269	0.000189565		0.160586	0.000571463	0.000192054
0.161177	0.00044567	0.00018795		0.161177	0.000359482	0.000186485
0.161768	0.000366907	0.000188419		0.161768	0.00036248	0.000188273
0.16236	0.000342341	0.000190893		0.16236	0.000288187	0.000189937
0.162951	0.0003588	0.000193108		0.162951	0.000420489	0.000194039
0.163543	0.000609864	0.000196918		0.163543	0.00042578	0.000193766
0.164134	0.000473334	0.000190165		0.164134	0.00064338	0.00019286
0.164726	0.000873465	0.000200902		0.164726	0.000165716	0.000188892
0.165317	0.000464998	0.000194448		0.165317	0.000299224	0.000191603
0.165909	0.000499007	0.000197914		0.165909	0.000388382	0.000195976
0.1665	0.00057272	0.000197707		0.1665	0.00046469	0.000195797
0.167092	0.000463474	0.000199153		0.167092	0.000478529	0.000199324
0.167683	0.000442633	0.00019925		0.167683	0.000516703	0.000200439
0.168275	0.000326914	0.000198384		0.168275	0.000248729	0.000196983
0.168866	0.000535823	0.000200107		0.168866	0.000637847	0.000201775
0.169458	0.00069969	0.000206775		0.169458	0.000563185	0.000204392
0.170049	0.000676419	0.000203316		0.170049	0.00067505	0.000203211
0.170641	0.000523429	0.000207156		0.170641	0.000157265	0.000200581
0.171232	0.000375109	0.000200256		0.171232	0.000384232	0.000200333
0.171824	0.000488373	0.000205529		0.171824	0.000436589	0.000204531
0.172415	0.000581202	0.000206199		0.172415	0.000701342	0.000208186
0.173007	0.000541183	0.000206467		0.173007	0.000496743	0.000205605
0.173598	0.00068692	0.000209603		0.173598	0.000718944	0.000210081
0.174189	0.000438005	0.000203736		0.174189	0.000674077	0.000207777
0.174781	0.000496889	0.000210175		0.174781	0.000651174	0.000212852
0.175372	0.000612872	0.000210876		0.175372	0.000541911	0.000209551
0.175964	0.000899979	0.000215553		0.175964	0.000689502	0.000211715
0.176555	0.000647119	0.000216789		0.176555	0.000695301	0.000217545
0.177147	0.000419106	0.000216005		0.177147	0.000217538	0.000212359
0.177738	1.87174e-05	0.000211284		0.177738	0.000391482	0.000218026
0.17833	0.00016488	0.00021327		0.17833	0.000394782	0.000217229
0.178921	0.000355852	0.00022006		0.178921	0.000239616	0.00021786
0.179513	0.00017028	0.00021882		0.179513	0.000356041	0.000222013
0.180104	0.000203791	0.000221249		0.180104	0.000432921	0.000225301
0.180696	3.53364e-05	0.000221409		0.180696	0.000226587	0.000224753
0.181287	0.000340793	0.000225148		0.181287	0.000189076	0.00022237
0.181879	0.000287229	0.000228612		0.181879	0.000294994	0.000228668
0.18247	0.000359116	0.000228211		0.18247	0.000306764	0.000227217
0.183062	0.000427773	0.000232218		0.183062	0.000274037	0.000229294
0.183653	0.000430667	0.000231597		0.183653	0.000565039	0.000233875
0.184245	0.000204031	0.00023484		0.184245	0.000220124	0.000235041
0.184836	0.00021147	0.00023367		0.184836	0.000275587	0.000234761
0.185427	0.000273383	0.000235184		0.185427	0.000172467	0.000233298
0.186019	0.000537905	0.000237937		0.186019	0.000454636	0.000236318
0.18661	0.000533132	0.000244838		0.18661	0.000329431	0.000241207
0.187202	0.000336463	0.000240977		0.187202	0.00044202	0.000242816
0.187793	0.000147195	0.000241682		0.187793	0.000373174	0.00024571
0.188385	0.000210947	0.000241506		0.188385	0.000171356	0.000240705
0.188976	0.000246402	0.000248062		0.188976	0.000236913	0.000247797
0.189568	7.09507e-05	0.000248635		0.189568	0.000271665	0.000252057
0.190159	0.000222455	0.000253102		0.190159	7.30164e-05	0.000250243
0.190751	0.000221184	0.000249283		0.190751	0.000476532	0.000253751
0.191342	0.000483518	0.00025657		0.191342	0.000345613	0.000254004
0.191934	0.000148866	0.000253867		0.191934	0.000533044	0.000260859
0.192525	0.000231703	0.000260874		0.192525	0.000181122	0.000259902
0.193117	0.000438828	0.000266674		0.193117	0.000259072	0.000263289
0.193708	0.000253654	0.000265423		0.193708	-5.56542e-05	0.000259906
0.1943	8.95213e-05	0.000268931		0.1943	-3.34142e-05	0.000266583
0.194891	0.000461254	0.000271581		0.194891	0.000191102	0.000266652
0.195483	0.000174628	0.000270512		0.195483	-5.50448e-05	0.000266241
0.196074	7.25624e-05	0.000268145		0.196074	0.000351707	0.000273108
0.196666	0.000230119	0.000278765		0.196666	0.00018574	0.000277894
0.197257	0.000846209	0.000281732		0.197257	0.000660605	0.00027822
0.197848	0.000782528	0.000275799		0.197848	0.000914595	0.000278044
0.19844	0.000652486	0.000277426		0.19844	0.000596291	0.000276296
0.199031	0.00074798	0.000278658		0.199031	0.000870278	0.000280792
0.199623	0.000698197	0.000274528		0.199623	0.000556996	0.000271829
0.200214	0.000535087	0.000273819		0.200214	0.000764759	0.000278064
0.200806	0.000328631	0.00027043		0.200806	0.000719776	0.000277587
0.201397	0.00018067	0.00026195		0.201397	0.00054216	0.000268981
0.201989	0.00034704	0.000265973		0.201989	0.000383586	0.000266588
0.20258	0.000202208	0.000266379		0.20258	0.000171215	0.000265674
0.203172	0.000400498	0.000264982		0.203172	7.82526e-05	0.000258586
0.203763	0.000359496	0.000265589		0.203763	8.33484e-05	0.000260117
0.204355	0.000514962	0.000267941		0.204355	0.000165258	0.000260936
0.204946	0.000348015	0.0002686		0.204946	0.000238191	0.00026635
0.205538	0.000577263	0.000273216		0.205538	0.000233167	0.000266466
0.206129	0.000435107	0.00026414		0.206129	0.000445784	0.000264254
0.206721	0.00026042	0.000260128		0.206721	2.63743e-05	0.000255299
0.207312	-0.000229722	0.000255153		0.207312	-6.59267e-05	0.000258416
0.207904	0.000318263	0.000265513		0.207904	0.000224956	0.000263582
0.208495	0.000255912	0.000260764		0.208495	0.000318497	0.00026191
0.209086	0.000151458	0.000263743		0.209086	0.000152037	0.000263661
0.209678	0.000183946	0.000263909		0.209678	0.000446599	0.000268984
0.210269	0.000249925	0.000264274		0.210269	0.000505827	0.000269183
0.210861	0.000456594	0.000271203		0.210861	-6.09009e-05	0.00026104
0.211452	0.000513498	0.000264198		0.211452	0.000242556	0.000258583
0.212044	0.000168365	0.000265356		0.212044	0.000383811	0.000269486
0.212635	0.000474928	0.0002633		0.212635	0.000323019	0.000260154
0.213227	0.000641863	0.000265227		0.213227	0.000742017	0.000267107
0.213818	0.000113916	0.000262004		0.213818	4.19949e-05	0.000260487
0.21441	3.64948e-05	0.000260894		0.21441	4.78482e-05	0.000261032
0.215001	0.000241976	0.000259831		0.215001	0.000301048	0.000260941
0.215593	0.000271834	0.000267467		0.215593	0.000312432	0.000268226
0.216184	0.000412362	0.000276447		0.216184	0.000491471	0.000278054
0.216776	0.000751958	0.000281904		0.216776	0.000533746	0.000276894
0.217367	0.000271501	0.000277293		0.217367	0.000481631	0.000282075
0.217959	0.000250513	0.00027893		0.217959	0.000372862	0.000281737
0.21855	4.45458e-05	0.000284522		0.21855	8.9411e-05	0.000285521
0.219142	0.000269903	0.000290242		0.219142	0.000371652	0.000292605
0.219733	8.08993e-05	0.000293943		0.219733	0.000233702	0.000297698
0.220325	4.69048e-05	0.000295776		0.220325	0.000534529	0.000307895
0.220916	0.000400882	0.000301746		0.220916	0.0001911	0.000296298
0.221507	0.000220178	0.000306221		0.221507	0.000150945	0.000304267
0.222099	0.000599808	0.000314498		0.222099	0.000139203	0.000301985
0.22269	-6.62536e-05	0.000302398		0.22269	-0.000170636	0.000299385
0.223282	0.000183994	0.000311749		0.223282	0.000111853	0.000309664
0.223873	0.000467824	0.000322486		0.223873	3.77253e-05	0.000310307
0.224465	0.000172404	0.000318431		0.224465	-3.21246e-05	0.000312405
0.225056	0.000186747	0.00032073		0.225056	-1.98871e-06	0.000315131
0.225648	-0.00025586	0.000312988		0.225648	-5.94786e-05	0.000318799
0.226239	0.000109359	0.000323124		0.226239	-4.18439e-05	0.000318376
0.226831	0.00102363	0.000350138		0.226831	0.000394454	0.000331403
0.227422	0.000580602	0.000342189		0.227422	0.000196608	0.000330339
0.228014	-0.000148336	0.000319164		0.228014	-0.000223684	0.000316621
0.228605	-0.000473804	0.000325307		0.228605	-1.36608e-05	0.000340106
0.229197	-9.38812e-05	0.000327402		0.229197	0.000338114	0.000341704
0.229788	0.000109739	0.000342353		0.229788	-0.000300477	0.000328417
0.23038	-5.06251e-05	0.00033724		0.23038	7.16639e-05	0.000341242
0.230971	0.000133389	0.000360915		0.230971	-0.000145962	0.000351391
0.231563	-0.000430453	0.000337032		0.231563	0.000104678	0.000355818
0.232154	0.000187743	0.000355918		0.232154	0.000508939	0.000366895
0.232746	0.000477046	0.000370772		0.232746	6.42072e-05	0.000356119
0.233337	0.000107307	0.000370007		0.233337	-6.927e-05	0.000363472
0.233928	-0.000325871	0.000360447		0.233928	0.000447488	0.000388949
0.23452	-0.000246969	0.000354977		0.23452	-0.000711348	0.000336065
0.235111	0.000319807	0.000381874		0.235111	4.8193e-07	0.00036954
0.235703	-0.000139776	0.000365989		0.235703	-0.000128969	0.000366263
0.236294	0.000300192	0.000393154		0.236294	4.91754e-05	0.000383009
0.236886	-0.00013364	0.000375529		0.236886	-2.67926e-05	0.000379841
0.237477	0.000277177	0.000407766		0.237477	-0.000143953	0.000390682
0.238069	0.000698485	0.000424762		0.238069	-0.000116661	0.000390817
0.23866	3.52586e-05	0.000409894		0.23866	-0.000359122	0.000392269
0.239252	0.000399713	0.000421974		0.239252	-8.06771e-05	0.00040121
0.239843	0.000805706	0.000450306		0.239843	0.00116419	0.000464353
0.240435	0.000214229	0.000431801		0.240435	-0.000162183	0.000414173
0.241026	7.91539e-05	0.000429528		0.241026	-0.000183284	0.000417014
0.241618	-0.000399834	0.000419937		0.241618	-3.97866e-06	0.000439135
0.242209	0.000105891	0.00043499		0.242209	0.000592935	0.000458085
0.242801	-0.000269133	0.000428277		0.242801	0.000189515	0.000451059
0.243392	0.000349109	0.00048009		0.243392	-0.000238143	0.000450443
0.243984	-0.00036359	0.000443577		0.243984	-1.21081e-05	0.000461769
0.244575	0.00045702	0.000497407		0.244575	-0.000137181	0.000465524
0.245166	0.000255518	0.000486334		0.245166	0.000385524	0.000493229
0.245758	0.000339806	0.000501467		0.245758	0.000698334	0.000520809
0.246349	-0.000272078	0.000490101		0.246349	-0.000187902	0.000494886
0.246941	0.000297897	0.000529249		0.246941	-0.000252392	0.000496448
0.247532	7.04391e-05	0.000527895		0.247532	-9.5833e-05	0.000517321
0.248124	0.000766077	0.000579907		0.248124	-0.000373654	0.000507511
0.248715	-0.000281288	0.000536465		0.248715	0.000392996	0.000579355
0.249307	-0.000170201	0.000564881		0.249307	0.000461341	0.000607408
0.249898	-0.000107977	0.000566375		0.249898	0.000613268	0.000615286
0.25049	0.000360082	0.00064478		0.25049	0.00109529	0.000695202
0.251081	0.000759999	0.000664046		0.251081	0.000107886	0.000616611
0.251673	0.000257936	0.000657279		0.251673	0.00066392	0.000687907
0.252264	0.000258266	0.000693328		0.252264	-0.00177681	0.000500618
0.252856	-5.85736e-05	0.000734352		0.252856	-0.000718709	0.000672399
0.253447	-6.98745e-05	0.000722364		0.253447	-0.000205117	0.000709602
0.254039	7.84507e-05	0.000820483		0.254039	-0.00121531	0.000681151
0.25463	0.000908068	0.000928907		0.25463	0.000197802	0.000858344
0.255222	0.00253395	0.001174		0.255222	0.00148228	0.00107568
0.255813	0.000323551	0.00110363		0.255813	0.000319046	0.00110248
0.256405	-0.00107452	0.000905118		0.256405	0.00174349	0.00127018
0.256996	0.00114283	0.0013654		0.256996	0.000761478	0.00131108
0.257587	-0.00164302	0.00123147		0.257587	0.000470609	0.00173368
0.258179	0.000377162	0.00173576		0.258179	0.00601517	0.00264315
0.25877	0.000711208	0.00226424		0.25877	0.000706402	0.00226184
0.259362	-0.000858873	0.00282805		0.259362	0.00195953	0.00399265
0.259953	-0.00392706	0.00565087		0.259953	-0.00392706	0.00798167

## Sheet: Figure 1g
RSE					ASE					LASE
TD		MD			TD		MD			TD		MD
STRAIN	TENSILE STRENGTH	STRAIN	TENSILE STRENGTH		STRAIN	TENSILE STRENGTH	STRAIN	TENSILE STRENGTH		STRAIN	TENSILE STRENGTH	STRAIN	TENSILE STRENGTH
%	MPa	%	MPa		%	MPa	%	MPa		%	MPa	%	MPa
0	0.067	0	0.065		0	0.065	0	0.064		0	0.064	0	0.071
0	0.076	0	0		0	0.063	0	0.067		0	0.064	0	0.071
0.002	0.079	0.002	0.071		0.002	0	0.002	0.069		0.002	0.064	0.002	0.073
0.003	0.067	0.003	0.063		0.003	0	0.005	0.063		0.003	0	0.003	0
0.005	0.071	0.005	0.065		0.005	0	0.007	0.073		0.005	0	0.005	0.072
0.007	0.067	0.008	0		0.008	0.064	0.008	0.069		0.007	0	0.008	0.076
0.008	0.068	0.01	0		0.012	0.071	0.012	0.085		0.008	0	0.01	0.088
0.01	0	0.012	0.064		0.012	0.069	0.012	0.087		0.01	0	0.012	0.1
0.012	0	0.013	0.065		0.015	0.069	0.015	0.092		0.013	0	0.015	0.105
0.013	0	0.015	0.064		0.017	0	0.017	0.091		0.013	0	0.015	0.105
0.015	0.069	0.018	0		0.018	0	0.018	0.091		0.015	0	0.018	0.105
0.018	0.067	0.02	0		0.022	0	0.022	0.099		0.017	0	0.02	0.106
0.018	0.067	0.022	0.067		0.023	0	0.023	0.105		0.018	0	0.022	0.108
0.02	0.069	0.025	0.065		0.025	0	0.025	0.11		0.022	0	0.025	0.112
0.023	0.073	0.027	0.065		0.027	0.064	0.028	0.112		0.023	0	0.027	0.121
0.023	0.077	0.028	0.067		0.028	0.069	0.03	0.113		0.023	0	0.028	0.135
0.025	0.074	0.032	0		0.032	0.069	0.032	0.115		0.027	0	0.032	0.149
0.027	0.081	0.032	0		0.033	0	0.035	0.117		0.028	0.067	0.033	0.154
0.028	0.083	0.035	0.067		0.035	0	0.035	0.112		0.03	0	0.035	0.154
0.032	0.083	0.037	0.073		0.038	0	0.038	0.118		0.032	0	0.038	0.149
0.033	0.083	0.038	0.079		0.04	0.064	0.04	0.124		0.033	0	0.04	0.153
0.033	0.082	0.042	0.076		0.042	0.067	0.042	0.141		0.035	0	0.042	0.158
0.037	0.086	0.043	0.081		0.045	0.071	0.045	0.141		0.037	0.065	0.043	0.169
0.038	0.087	0.045	0.081		0.045	0.073	0.047	0.147		0.038	0	0.045	0.176
0.04	0.087	0.048	0.076		0.048	0.077	0.048	0.155		0.04	0	0.048	0.177
0.04	0.091	0.048	0.072		0.05	0.071	0.05	0.158		0.042	0	0.05	0.172
0.042	0.091	0.052	0.079		0.052	0.078	0.052	0.16		0.043	0.063	0.052	0.177
0.045	0.092	0.053	0.087		0.055	0.073	0.055	0.16		0.047	0.063	0.055	0.178
0.047	0.095	0.055	0.091		0.057	0.078	0.057	0.155		0.047	0.063	0.057	0.19
0.047	0.1	0.058	0.086		0.058	0.067	0.058	0.155		0.048	0.068	0.058	0.188
0.05	0.1	0.06	0.087		0.062	0.077	0.062	0.164		0.052	0.077	0.06	0.192
0.052	0.092	0.062	0.087		0.063	0.074	0.063	0.171		0.052	0.079	0.062	0.2
0.053	0.092	0.065	0.092		0.065	0.085	0.065	0.173		0.055	0.085	0.065	0.21
0.055	0.09	0.067	0.09		0.068	0.079	0.067	0.174		0.055	0.078	0.067	0.221
0.057	0.09	0.068	0.091		0.068	0.085	0.068	0.186		0.057	0.082	0.068	0.224
0.058	0.091	0.07	0.088		0.072	0.079	0.072	0.199		0.06	0.078	0.072	0.228
0.06	0.094	0.072	0.09		0.073	0.079	0.073	0.197		0.062	0.076	0.073	0.229
0.062	0.097	0.075	0.092		0.075	0.078	0.075	0.194		0.063	0.082	0.075	0.232
0.063	0.099	0.077	0.086		0.078	0.079	0.078	0.188		0.065	0.081	0.078	0.237
0.065	0.099	0.078	0.091		0.08	0.079	0.08	0.197		0.067	0.085	0.08	0.244
0.067	0.096	0.082	0.086		0.082	0.077	0.082	0.205		0.068	0.078	0.082	0.247
0.068	0.101	0.083	0.095		0.085	0.087	0.085	0.213		0.072	0.078	0.083	0.25
0.07	0.101	0.085	0.096		0.087	0.085	0.087	0.219		0.072	0.072	0.085	0.258
0.072	0.105	0.088	0.105		0.088	0.082	0.088	0.221		0.073	0.073	0.088	0.264
0.075	0.105	0.09	0.112		0.092	0.071	0.09	0.223		0.075	0.067	0.09	0.264
0.075	0.106	0.092	0.108		0.092	0.077	0.092	0.232		0.077	0.074	0.092	0.274
0.077	0.106	0.093	0.108		0.095	0.088	0.095	0.24		0.08	0.076	0.095	0.272
0.078	0.1	0.095	0.104		0.097	0.092	0.097	0.249		0.08	0.083	0.097	0.272
0.08	0.099	0.098	0.103		0.098	0.092	0.098	0.254		0.082	0.085	0.098	0.271
0.083	0.1	0.1	0.103		0.102	0.087	0.102	0.25		0.085	0.088	0.102	0.279
0.083	0.106	0.102	0.101		0.103	0.087	0.103	0.251		0.087	0.086	0.103	0.287
0.085	0.108	0.105	0.104		0.105	0.086	0.105	0.25		0.088	0.082	0.105	0.294
0.088	0.112	0.107	0.104		0.108	0.088	0.108	0.255		0.088	0.079	0.107	0.292
0.09	0.109	0.108	0.108		0.108	0.087	0.11	0.26		0.09	0.086	0.108	0.297
0.09	0.114	0.112	0.112		0.112	0.087	0.112	0.263		0.093	0.096	0.112	0.299
0.093	0.113	0.113	0.117		0.113	0.088	0.113	0.277		0.095	0.096	0.113	0.312
0.093	0.114	0.115	0.117		0.115	0.083	0.115	0.283		0.097	0.101	0.115	0.317
0.097	0.121	0.117	0.114		0.118	0.09	0.118	0.285		0.098	0.096	0.118	0.328
0.098	0.129	0.118	0.114		0.12	0.091	0.12	0.279		0.1	0.096	0.12	0.331
0.098	0.144	0.122	0.114		0.122	0.1	0.122	0.276		0.102	0.09	0.122	0.338
0.102	0.146	0.123	0.109		0.125	0.094	0.125	0.285		0.105	0.091	0.123	0.342
0.103	0.135	0.125	0.115		0.127	0.094	0.127	0.294		0.105	0.086	0.125	0.349
0.105	0.127	0.128	0.121		0.128	0.087	0.128	0.306		0.107	0.081	0.128	0.351
0.107	0.118	0.13	0.131		0.13	0.091	0.132	0.308		0.108	0.082	0.13	0.346
0.108	0.122	0.132	0.124		0.132	0.091	0.132	0.319		0.11	0.096	0.132	0.341
0.11	0.119	0.133	0.123		0.135	0.096	0.135	0.331		0.113	0.097	0.135	0.344
0.112	0.122	0.135	0.119		0.137	0.091	0.137	0.345		0.113	0.104	0.137	0.358
0.112	0.127	0.138	0.131		0.138	0.09	0.138	0.345		0.115	0.099	0.138	0.367
0.115	0.124	0.14	0.131		0.142	0.091	0.142	0.345		0.118	0.101	0.14	0.365
0.117	0.122	0.142	0.137		0.142	0.104	0.143	0.342		0.12	0.095	0.142	0.368
0.118	0.122	0.145	0.133		0.145	0.106	0.145	0.345		0.122	0.091	0.145	0.381
0.12	0.126	0.147	0.131		0.148	0.099	0.148	0.345		0.122	0.091	0.147	0.391
0.122	0.129	0.148	0.135		0.15	0.09	0.15	0.354		0.123	0.088	0.148	0.396
0.123	0.127	0.152	0.141		0.152	0.088	0.152	0.35		0.127	0.088	0.152	0.4
0.127	0.131	0.153	0.146		0.153	0.091	0.155	0.362		0.128	0.091	0.153	0.405
0.127	0.133	0.155	0.144		0.155	0.095	0.155	0.368		0.13	0.094	0.155	0.413
0.128	0.133	0.157	0.138		0.158	0.096	0.158	0.381		0.132	0.101	0.158	0.418
0.13	0.133	0.16	0.138		0.16	0.099	0.16	0.382		0.132	0.099	0.158	0.429
0.132	0.131	0.162	0.141		0.162	0.095	0.162	0.382		0.135	0.103	0.162	0.438
0.133	0.136	0.163	0.141		0.165	0.096	0.165	0.39		0.138	0.106	0.163	0.44
0.135	0.136	0.165	0.144		0.167	0.105	0.167	0.394		0.138	0.113	0.165	0.446
0.137	0.141	0.168	0.142		0.168	0.113	0.168	0.401		0.14	0.109	0.168	0.449
0.138	0.136	0.17	0.144		0.172	0.115	0.172	0.404		0.142	0.104	0.17	0.464
0.14	0.145	0.172	0.138		0.172	0.11	0.173	0.412		0.143	0.104	0.172	0.467
0.142	0.146	0.175	0.138		0.175	0.109	0.175	0.413		0.147	0.099	0.175	0.471
0.143	0.144	0.177	0.135		0.177	0.101	0.178	0.419		0.147	0.096	0.177	0.469
0.145	0.14	0.178	0.14		0.178	0.099	0.18	0.426		0.148	0.095	0.178	0.479
0.148	0.137	0.18	0.145		0.182	0.095	0.182	0.435		0.152	0.105	0.182	0.488
0.148	0.144	0.182	0.153		0.183	0.097	0.183	0.438		0.153	0.104	0.183	0.492
0.15	0.14	0.185	0.156		0.185	0.096	0.185	0.446		0.155	0.113	0.185	0.492
0.153	0.144	0.187	0.149		0.188	0.092	0.188	0.449		0.157	0.109	0.187	0.497
0.155	0.141	0.188	0.146		0.19	0.099	0.19	0.46		0.157	0.113	0.188	0.497
0.157	0.149	0.192	0.141		0.192	0.105	0.192	0.46		0.16	0.105	0.192	0.499
0.157	0.153	0.192	0.155		0.195	0.11	0.195	0.468		0.162	0.11	0.193	0.5
0.158	0.159	0.195	0.163		0.195	0.108	0.195	0.465		0.163	0.121	0.195	0.504
0.162	0.156	0.197	0.176		0.198	0.108	0.198	0.467		0.165	0.117	0.198	0.517
0.163	0.158	0.198	0.177		0.2	0.114	0.2	0.477		0.167	0.114	0.2	0.518
0.163	0.153	0.202	0.182		0.202	0.115	0.202	0.487		0.168	0.103	0.202	0.531
0.167	0.156	0.203	0.173		0.205	0.109	0.205	0.501		0.172	0.112	0.203	0.537
0.168	0.151	0.205	0.171		0.207	0.109	0.207	0.508		0.172	0.108	0.205	0.551
0.17	0.158	0.208	0.167		0.208	0.103	0.208	0.513		0.173	0.118	0.208	0.546
0.172	0.159	0.21	0.172		0.212	0.108	0.21	0.504		0.177	0.11	0.21	0.541
0.173	0.165	0.212	0.173		0.213	0.112	0.212	0.504		0.177	0.114	0.212	0.551
0.175	0.167	0.213	0.167		0.215	0.118	0.215	0.512		0.18	0.105	0.215	0.558
0.177	0.164	0.215	0.167		0.217	0.114	0.217	0.524		0.18	0.105	0.217	0.574
0.178	0.162	0.218	0.167		0.218	0.115	0.218	0.535		0.182	0.108	0.218	0.568
0.18	0.163	0.22	0.168		0.222	0.109	0.222	0.537		0.185	0.117	0.222	0.572
0.182	0.173	0.222	0.168		0.223	0.108	0.223	0.544		0.187	0.126	0.223	0.573
0.183	0.176	0.225	0.169		0.225	0.11	0.225	0.545		0.188	0.124	0.225	0.586
0.185	0.172	0.227	0.168		0.228	0.108	0.228	0.554		0.19	0.123	0.228	0.605
0.187	0.172	0.228	0.173		0.23	0.104	0.228	0.563		0.192	0.122	0.228	0.613
0.188	0.168	0.232	0.176		0.232	0.103	0.232	0.568		0.193	0.124	0.232	0.627
0.192	0.168	0.233	0.182		0.233	0.106	0.233	0.568		0.197	0.127	0.233	0.623
0.192	0.163	0.235	0.187		0.235	0.115	0.235	0.568		0.197	0.129	0.235	0.624
0.193	0.165	0.238	0.185		0.238	0.112	0.238	0.568		0.198	0.132	0.238	0.626
0.195	0.171	0.238	0.188		0.24	0.117	0.242	0.585		0.2	0.128	0.24	0.631
0.197	0.169	0.242	0.191		0.242	0.117	0.242	0.591		0.202	0.124	0.242	0.64
0.2	0.164	0.243	0.196		0.245	0.124	0.245	0.601		0.205	0.126	0.245	0.645
0.2	0.159	0.245	0.188		0.247	0.123	0.247	0.596		0.205	0.126	0.247	0.655
0.202	0.172	0.248	0.185		0.248	0.126	0.248	0.596		0.207	0.124	0.248	0.668
0.205	0.176	0.25	0.185		0.252	0.124	0.252	0.604		0.21	0.128	0.25	0.673
0.207	0.183	0.252	0.19		0.252	0.117	0.253	0.617		0.21	0.118	0.252	0.677
0.207	0.178	0.255	0.196		0.255	0.11	0.255	0.627		0.213	0.122	0.255	0.678
0.21	0.178	0.257	0.201		0.257	0.114	0.257	0.635		0.213	0.123	0.257	0.682
0.212	0.182	0.258	0.199		0.258	0.123	0.258	0.636		0.215	0.128	0.258	0.691
0.213	0.19	0.26	0.201		0.262	0.129	0.262	0.646		0.218	0.128	0.262	0.696
0.213	0.19	0.262	0.205		0.263	0.124	0.263	0.65		0.22	0.124	0.263	0.696
0.215	0.191	0.265	0.217		0.265	0.128	0.265	0.655		0.222	0.126	0.265	0.704
0.218	0.185	0.267	0.209		0.268	0.124	0.268	0.653		0.223	0.132	0.267	0.699
0.22	0.191	0.268	0.208		0.27	0.127	0.27	0.663		0.223	0.138	0.268	0.71
0.222	0.191	0.272	0.203		0.272	0.126	0.272	0.669		0.227	0.138	0.272	0.719
0.223	0.187	0.273	0.213		0.273	0.124	0.275	0.677		0.228	0.138	0.273	0.732
0.225	0.19	0.275	0.212		0.275	0.122	0.275	0.676		0.23	0.129	0.275	0.732
0.227	0.185	0.278	0.217		0.278	0.119	0.278	0.696		0.232	0.136	0.278	0.738
0.228	0.187	0.28	0.212		0.28	0.128	0.28	0.703		0.233	0.136	0.28	0.738
0.23	0.188	0.282	0.21		0.282	0.131	0.282	0.714		0.235	0.14	0.282	0.755
0.232	0.199	0.283	0.212		0.285	0.141	0.285	0.706		0.238	0.136	0.285	0.76
0.233	0.2	0.285	0.208		0.287	0.131	0.287	0.708		0.238	0.131	0.285	0.762
0.235	0.203	0.288	0.213		0.288	0.137	0.288	0.717		0.24	0.132	0.288	0.758
0.237	0.197	0.29	0.21		0.292	0.135	0.292	0.727		0.242	0.138	0.29	0.772
0.238	0.199	0.292	0.224		0.293	0.138	0.293	0.736		0.243	0.146	0.292	0.779
0.24	0.19	0.295	0.224		0.295	0.138	0.295	0.729		0.247	0.144	0.295	0.786
0.243	0.19	0.297	0.228		0.298	0.135	0.298	0.733		0.247	0.142	0.297	0.788
0.243	0.197	0.298	0.229		0.298	0.135	0.3	0.728		0.248	0.14	0.298	0.792
0.245	0.2	0.302	0.224		0.302	0.124	0.302	0.738		0.252	0.151	0.3	0.791
0.247	0.2	0.303	0.223		0.303	0.124	0.303	0.738		0.253	0.146	0.302	0.796
0.248	0.194	0.305	0.221		0.305	0.124	0.305	0.756		0.255	0.146	0.305	0.819
0.25	0.2	0.307	0.228		0.308	0.119	0.308	0.76		0.257	0.141	0.308	0.828
0.252	0.21	0.308	0.228		0.31	0.132	0.31	0.768		0.258	0.145	0.31	0.831
0.253	0.204	0.312	0.233		0.312	0.133	0.312	0.771		0.26	0.144	0.312	0.821
0.257	0.195	0.313	0.228		0.315	0.142	0.315	0.781		0.262	0.138	0.313	0.835
0.257	0.186	0.315	0.219		0.315	0.138	0.317	0.79		0.263	0.136	0.315	0.847
0.258	0.194	0.318	0.215		0.318	0.136	0.318	0.796		0.265	0.136	0.318	0.851
0.26	0.199	0.32	0.226		0.32	0.136	0.322	0.8		0.267	0.147	0.32	0.867
0.262	0.205	0.322	0.233		0.322	0.135	0.322	0.806		0.268	0.15	0.322	0.871
0.265	0.205	0.323	0.238		0.325	0.136	0.325	0.813		0.272	0.151	0.325	0.882
0.265	0.208	0.325	0.235		0.327	0.135	0.327	0.815		0.272	0.151	0.325	0.887
0.267	0.21	0.328	0.236		0.328	0.137	0.328	0.815		0.273	0.155	0.328	0.9
0.27	0.209	0.33	0.236		0.332	0.135	0.332	0.821		0.277	0.151	0.33	0.903
0.27	0.21	0.332	0.242		0.333	0.141	0.333	0.824		0.278	0.153	0.332	0.901
0.272	0.215	0.335	0.25		0.335	0.136	0.335	0.836		0.28	0.151	0.335	0.904
0.275	0.219	0.335	0.249		0.338	0.145	0.338	0.84		0.28	0.158	0.337	0.905
0.277	0.215	0.338	0.258		0.338	0.141	0.338	0.844		0.282	0.149	0.338	0.912
0.278	0.208	0.342	0.253		0.342	0.141	0.342	0.841		0.285	0.149	0.342	0.914
0.278	0.21	0.342	0.254		0.343	0.138	0.343	0.842		0.287	0.144	0.343	0.922
0.28	0.218	0.345	0.249		0.345	0.144	0.345	0.851		0.288	0.146	0.345	0.929
0.283	0.221	0.347	0.251		0.348	0.144	0.348	0.865		0.29	0.156	0.347	0.938
0.285	0.224	0.348	0.253		0.35	0.146	0.35	0.876		0.292	0.16	0.348	0.938
0.287	0.224	0.352	0.251		0.352	0.138	0.352	0.879		0.293	0.163	0.352	0.954
0.288	0.224	0.353	0.253		0.355	0.144	0.355	0.886		0.297	0.155	0.353	0.962
0.29	0.229	0.355	0.255		0.357	0.14	0.357	0.89		0.297	0.158	0.355	0.971
0.292	0.222	0.357	0.258		0.358	0.142	0.358	0.896		0.298	0.156	0.358	0.965
0.293	0.222	0.358	0.247		0.362	0.144	0.36	0.899		0.3	0.162	0.36	0.971
0.293	0.221	0.362	0.249		0.362	0.146	0.362	0.905		0.302	0.163	0.362	0.985
0.297	0.229	0.365	0.256		0.365	0.14	0.365	0.912		0.305	0.167	0.365	0.994
0.298	0.229	0.367	0.276		0.367	0.136	0.367	0.926		0.305	0.167	0.367	1.009
0.3	0.226	0.368	0.282		0.368	0.135	0.368	0.933		0.307	0.168	0.368	1.018
0.302	0.221	0.37	0.277		0.372	0.147	0.372	0.936		0.31	0.164	0.372	1.028
0.303	0.226	0.372	0.276		0.373	0.155	0.372	0.942		0.312	0.164	0.372	1.028
0.305	0.231	0.375	0.272		0.375	0.153	0.375	0.954		0.313	0.168	0.375	1.027
0.308	0.229	0.377	0.273		0.378	0.142	0.378	0.962		0.315	0.172	0.377	1.027
0.308	0.217	0.378	0.272		0.378	0.137	0.38	0.955		0.315	0.171	0.378	1.028
0.31	0.212	0.38	0.277		0.382	0.142	0.382	0.959		0.318	0.176	0.382	1.035
0.312	0.217	0.382	0.273		0.383	0.15	0.383	0.968		0.32	0.174	0.383	1.053
0.313	0.226	0.385	0.271		0.385	0.155	0.385	0.978		0.322	0.171	0.385	1.055
0.315	0.229	0.387	0.268		0.388	0.154	0.388	0.979		0.323	0.171	0.388	1.062
0.317	0.231	0.388	0.272		0.39	0.144	0.39	0.987		0.325	0.177	0.39	1.059
0.318	0.229	0.392	0.276		0.392	0.135	0.392	0.99		0.327	0.181	0.392	1.068
0.322	0.236	0.393	0.281		0.395	0.136	0.395	0.997		0.33	0.179	0.393	1.077
0.323	0.232	0.395	0.282		0.395	0.14	0.397	0.997		0.33	0.176	0.395	1.086
0.323	0.232	0.398	0.283		0.398	0.14	0.398	1.004		0.332	0.178	0.398	1.101
0.327	0.229	0.4	0.277		0.4	0.147	0.4	1.006		0.333	0.176	0.4	1.108
0.328	0.233	0.402	0.285		0.402	0.154	0.402	1.018		0.335	0.183	0.402	1.112
0.33	0.238	0.403	0.285		0.405	0.155	0.405	1.024		0.338	0.186	0.405	1.114
0.332	0.236	0.405	0.288		0.407	0.153	0.407	1.028		0.338	0.192	0.407	1.115
0.332	0.237	0.408	0.296		0.408	0.15	0.408	1.035		0.34	0.185	0.408	1.123
0.335	0.241	0.41	0.291		0.412	0.156	0.412	1.041		0.343	0.183	0.41	1.131
0.337	0.238	0.412	0.29		0.413	0.159	0.413	1.051		0.343	0.181	0.412	1.14
0.337	0.24	0.415	0.288		0.415	0.158	0.415	1.054		0.347	0.187	0.415	1.141
0.34	0.245	0.417	0.296		0.417	0.153	0.418	1.062		0.347	0.185	0.417	1.144
0.342	0.249	0.418	0.303		0.418	0.156	0.42	1.071		0.348	0.185	0.418	1.153
0.343	0.247	0.422	0.309		0.422	0.16	0.422	1.073		0.352	0.181	0.422	1.165
0.345	0.241	0.423	0.306		0.423	0.162	0.425	1.082		0.353	0.19	0.423	1.181
0.345	0.245	0.425	0.3		0.425	0.153	0.425	1.082		0.355	0.191	0.425	1.191
0.348	0.244	0.427	0.308		0.428	0.155	0.428	1.079		0.357	0.194	0.428	1.194
0.35	0.244	0.428	0.304		0.43	0.158	0.43	1.092		0.358	0.185	0.428	1.194
0.352	0.246	0.432	0.308		0.432	0.164	0.432	1.094		0.36	0.183	0.432	1.2
0.353	0.253	0.433	0.301		0.435	0.167	0.435	1.108		0.362	0.183	0.433	1.212
0.355	0.26	0.435	0.306		0.437	0.165	0.437	1.11		0.363	0.183	0.435	1.223
0.357	0.264	0.438	0.303		0.438	0.167	0.438	1.112		0.365	0.188	0.438	1.229
0.358	0.251	0.44	0.31		0.442	0.159	0.442	1.118		0.367	0.174	0.44	1.232
0.358	0.249	0.442	0.313		0.442	0.162	0.443	1.119		0.368	0.169	0.442	1.242
0.362	0.245	0.445	0.314		0.445	0.16	0.445	1.133		0.372	0.172	0.445	1.242
0.363	0.245	0.447	0.312		0.447	0.16	0.448	1.14		0.372	0.187	0.447	1.253
0.365	0.256	0.448	0.318		0.448	0.158	0.448	1.151		0.373	0.186	0.448	1.251
0.367	0.258	0.45	0.329		0.452	0.159	0.452	1.153		0.377	0.186	0.45	1.267
0.368	0.251	0.452	0.324		0.453	0.162	0.453	1.158		0.378	0.182	0.453	1.265
0.37	0.256	0.455	0.319		0.455	0.162	0.455	1.16		0.38	0.181	0.455	1.278
0.373	0.256	0.457	0.308		0.458	0.167	0.458	1.172		0.38	0.179	0.458	1.286
0.373	0.265	0.458	0.314		0.46	0.16	0.46	1.174		0.382	0.186	0.458	1.299
0.375	0.26	0.462	0.319		0.462	0.164	0.462	1.19		0.385	0.186	0.462	1.303
0.377	0.263	0.463	0.324		0.463	0.16	0.465	1.192		0.387	0.178	0.463	1.312
0.378	0.259	0.465	0.315		0.465	0.172	0.465	1.199		0.388	0.176	0.465	1.317
0.38	0.26	0.467	0.313		0.468	0.174	0.468	1.19		0.39	0.181	0.468	1.327
0.382	0.26	0.468	0.312		0.47	0.177	0.47	1.195		0.392	0.191	0.47	1.323
0.383	0.271	0.472	0.321		0.472	0.174	0.472	1.205		0.393	0.196	0.472	1.323
0.387	0.271	0.473	0.327		0.475	0.169	0.475	1.219		0.397	0.196	0.473	1.332
0.388	0.271	0.475	0.326		0.477	0.171	0.477	1.226		0.397	0.203	0.475	1.336
0.388	0.265	0.478	0.329		0.478	0.172	0.478	1.231		0.398	0.201	0.478	1.349
0.392	0.268	0.48	0.329		0.482	0.176	0.482	1.244		0.4	0.209	0.48	1.35
0.392	0.268	0.482	0.335		0.483	0.171	0.482	1.251		0.402	0.199	0.482	1.349
0.395	0.262	0.485	0.331		0.485	0.173	0.485	1.26		0.405	0.195	0.485	1.35
0.395	0.264	0.485	0.333		0.487	0.178	0.487	1.262		0.405	0.196	0.487	1.355
0.398	0.265	0.488	0.337		0.488	0.178	0.488	1.265		0.407	0.196	0.488	1.374
0.4	0.272	0.49	0.337		0.492	0.176	0.492	1.268		0.41	0.201	0.492	1.39
0.402	0.272	0.492	0.344		0.493	0.169	0.493	1.267		0.412	0.203	0.493	1.399
0.402	0.273	0.495	0.344		0.495	0.169	0.495	1.272		0.413	0.208	0.495	1.406
0.405	0.271	0.497	0.35		0.498	0.173	0.498	1.279		0.415	0.204	0.497	1.401
0.407	0.269	0.498	0.351		0.5	0.171	0.5	1.294		0.417	0.206	0.498	1.413
0.408	0.268	0.5	0.351		0.502	0.169	0.502	1.304		0.418	0.206	0.502	1.417
0.41	0.273	0.503	0.353		0.505	0.168	0.503	1.305		0.42	0.21	0.503	1.435
0.41	0.277	0.505	0.356		0.507	0.167	0.505	1.305		0.422	0.212	0.505	1.446
0.413	0.277	0.508	0.351		0.508	0.174	0.508	1.306		0.423	0.212	0.508	1.442
0.415	0.281	0.508	0.349		0.51	0.171	0.51	1.315		0.425	0.209	0.51	1.438
0.417	0.277	0.512	0.346		0.512	0.172	0.512	1.324		0.427	0.204	0.512	1.441
0.418	0.279	0.513	0.345		0.515	0.168	0.515	1.328		0.43	0.206	0.515	1.453
0.42	0.279	0.515	0.342		0.517	0.181	0.517	1.338		0.43	0.205	0.517	1.472
0.422	0.278	0.518	0.338		0.518	0.179	0.518	1.342		0.432	0.214	0.518	1.482
0.423	0.278	0.52	0.34		0.522	0.173	0.522	1.342		0.435	0.218	0.52	1.486
0.425	0.281	0.522	0.35		0.523	0.162	0.523	1.354		0.437	0.218	0.522	1.49
0.427	0.279	0.525	0.363		0.525	0.163	0.525	1.355		0.438	0.212	0.525	1.494
0.43	0.285	0.527	0.371		0.527	0.163	0.528	1.363		0.438	0.213	0.527	1.506
0.43	0.277	0.528	0.369		0.528	0.169	0.528	1.356		0.44	0.213	0.528	1.512
0.432	0.287	0.53	0.369		0.532	0.173	0.532	1.356		0.443	0.222	0.532	1.523
0.433	0.286	0.532	0.365		0.533	0.178	0.533	1.363		0.445	0.223	0.533	1.531
0.435	0.291	0.535	0.372		0.535	0.177	0.535	1.376		0.447	0.219	0.535	1.547
0.438	0.286	0.537	0.368		0.538	0.177	0.538	1.392		0.448	0.213	0.537	1.554
0.438	0.286	0.538	0.377		0.54	0.177	0.54	1.395		0.448	0.213	0.538	1.56
0.44	0.286	0.542	0.373		0.542	0.181	0.542	1.401		0.452	0.221	0.542	1.56
0.443	0.288	0.543	0.369		0.543	0.183	0.545	1.405		0.453	0.231	0.543	1.571
0.445	0.29	0.545	0.368		0.545	0.183	0.545	1.414		0.455	0.232	0.545	1.573
0.445	0.29	0.548	0.372		0.548	0.179	0.548	1.417		0.457	0.233	0.548	1.572
0.447	0.291	0.55	0.377		0.55	0.173	0.55	1.422		0.458	0.233	0.55	1.576
0.45	0.287	0.552	0.377		0.552	0.179	0.552	1.426		0.46	0.231	0.552	1.586
0.452	0.29	0.553	0.371		0.555	0.185	0.555	1.437		0.463	0.223	0.553	1.603
0.453	0.295	0.555	0.373		0.557	0.181	0.557	1.442		0.463	0.215	0.555	1.613
0.453	0.303	0.558	0.368		0.558	0.177	0.558	1.447		0.465	0.214	0.558	1.621
0.457	0.301	0.56	0.368		0.56	0.172	0.562	1.456		0.467	0.215	0.56	1.632
0.458	0.297	0.562	0.369		0.562	0.179	0.563	1.46		0.468	0.219	0.562	1.632
0.46	0.287	0.565	0.371		0.565	0.183	0.565	1.471		0.472	0.222	0.565	1.641
0.462	0.287	0.567	0.377		0.567	0.182	0.568	1.468		0.472	0.224	0.567	1.641
0.463	0.292	0.568	0.386		0.568	0.182	0.57	1.468		0.473	0.229	0.568	1.642
0.465	0.301	0.572	0.39		0.572	0.178	0.572	1.473		0.477	0.231	0.572	1.655
0.467	0.297	0.573	0.392		0.573	0.179	0.573	1.482		0.478	0.233	0.573	1.664
0.467	0.295	0.575	0.391		0.575	0.182	0.575	1.495		0.48	0.227	0.575	1.665
0.47	0.299	0.577	0.395		0.578	0.183	0.578	1.499		0.48	0.232	0.577	1.667
0.472	0.303	0.578	0.39		0.58	0.186	0.58	1.508		0.483	0.229	0.578	1.674
0.473	0.3	0.582	0.395		0.582	0.181	0.582	1.512		0.485	0.228	0.582	1.695
0.475	0.299	0.583	0.39		0.585	0.181	0.585	1.519		0.487	0.221	0.583	1.708
0.475	0.299	0.585	0.396		0.585	0.178	0.587	1.523		0.488	0.224	0.585	1.713
0.478	0.299	0.588	0.386		0.588	0.178	0.588	1.532		0.49	0.229	0.588	1.71
0.48	0.296	0.59	0.391		0.59	0.181	0.592	1.535		0.492	0.235	0.59	1.713
0.482	0.299	0.592	0.387		0.592	0.183	0.593	1.54		0.493	0.238	0.592	1.717
0.483	0.306	0.593	0.387		0.595	0.183	0.595	1.541		0.497	0.242	0.595	1.727
0.485	0.303	0.595	0.395		0.597	0.183	0.597	1.55		0.497	0.242	0.597	1.742
0.487	0.301	0.598	0.395		0.598	0.181	0.598	1.556		0.498	0.236	0.598	1.758
0.49	0.297	0.6	0.401		0.602	0.178	0.602	1.562		0.502	0.231	0.6	1.767
0.49	0.296	0.602	0.403		0.603	0.176	0.603	1.567		0.503	0.237	0.602	1.769
0.492	0.297	0.605	0.405		0.605	0.172	0.605	1.567		0.505	0.241	0.605	1.772
0.493	0.297	0.607	0.412		0.607	0.181	0.608	1.578		0.505	0.242	0.607	1.786
0.495	0.308	0.608	0.421		0.608	0.186	0.61	1.582		0.507	0.237	0.608	1.796
0.497	0.313	0.61	0.417		0.612	0.19	0.612	1.59		0.51	0.24	0.612	1.803
0.498	0.322	0.612	0.415		0.613	0.19	0.613	1.591		0.512	0.241	0.613	1.801
0.5	0.318	0.615	0.415		0.615	0.187	0.615	1.594		0.513	0.242	0.615	1.803
0.503	0.31	0.617	0.427		0.618	0.187	0.618	1.594		0.515	0.238	0.618	1.815
0.503	0.303	0.618	0.428		0.62	0.182	0.62	1.608		0.517	0.24	0.618	1.822
0.505	0.306	0.622	0.423		0.622	0.187	0.622	1.626		0.518	0.238	0.622	1.827
0.508	0.308	0.623	0.415		0.625	0.195	0.625	1.633		0.52	0.242	0.623	1.836
0.51	0.306	0.625	0.413		0.627	0.188	0.625	1.632		0.522	0.242	0.625	1.838
0.512	0.305	0.628	0.415		0.628	0.183	0.628	1.623		0.523	0.247	0.628	1.851
0.513	0.309	0.628	0.41		0.632	0.179	0.63	1.626		0.525	0.247	0.63	1.853
0.513	0.306	0.632	0.421		0.632	0.188	0.632	1.637		0.527	0.241	0.632	1.862
0.517	0.31	0.633	0.419		0.635	0.195	0.635	1.646		0.53	0.238	0.635	1.876
0.518	0.31	0.635	0.426		0.637	0.192	0.637	1.653		0.53	0.236	0.637	1.89
0.518	0.312	0.638	0.429		0.638	0.194	0.638	1.655		0.532	0.244	0.638	1.905
0.522	0.322	0.64	0.435		0.642	0.183	0.642	1.663		0.535	0.251	0.64	1.9
0.523	0.317	0.642	0.442		0.643	0.183	0.643	1.671		0.537	0.25	0.642	1.894
0.525	0.318	0.645	0.432		0.645	0.186	0.645	1.681		0.538	0.254	0.645	1.891
0.527	0.314	0.645	0.432		0.648	0.19	0.647	1.686		0.538	0.251	0.647	1.906
0.528	0.315	0.648	0.424		0.648	0.194	0.648	1.692		0.54	0.254	0.648	1.921
0.53	0.317	0.652	0.429		0.652	0.194	0.652	1.7		0.543	0.25	0.652	1.933
0.532	0.324	0.653	0.431		0.653	0.195	0.653	1.704		0.545	0.251	0.653	1.932
0.533	0.327	0.655	0.432		0.655	0.192	0.655	1.709		0.547	0.255	0.655	1.935
0.535	0.329	0.657	0.431		0.658	0.188	0.658	1.705		0.548	0.255	0.658	1.942
0.537	0.328	0.658	0.421		0.66	0.191	0.66	1.718		0.55	0.256	0.66	1.946
0.538	0.323	0.662	0.422		0.662	0.191	0.662	1.721		0.552	0.253	0.662	1.963
0.54	0.323	0.663	0.421		0.665	0.19	0.665	1.728		0.555	0.251	0.665	1.963
0.542	0.321	0.665	0.432		0.665	0.19	0.667	1.731		0.555	0.253	0.665	1.969
0.543	0.326	0.668	0.435		0.668	0.197	0.668	1.741		0.557	0.258	0.668	1.992
0.547	0.329	0.67	0.435		0.67	0.209	0.672	1.744		0.558	0.255	0.67	1.997
0.547	0.328	0.672	0.429		0.672	0.206	0.672	1.747		0.56	0.254	0.672	2.004
0.548	0.326	0.673	0.433		0.675	0.201	0.675	1.75		0.563	0.254	0.675	2.008
0.55	0.329	0.675	0.433		0.677	0.194	0.677	1.756		0.563	0.262	0.677	2.01
0.552	0.333	0.678	0.437		0.678	0.199	0.678	1.763		0.565	0.263	0.678	2.018
0.555	0.337	0.68	0.441		0.682	0.197	0.682	1.768		0.568	0.263	0.682	2.022
0.555	0.326	0.682	0.445		0.683	0.196	0.683	1.778		0.568	0.263	0.682	2.026
0.557	0.324	0.685	0.454		0.685	0.196	0.685	1.781		0.572	0.268	0.685	2.04
0.56	0.323	0.687	0.456		0.688	0.195	0.688	1.783		0.572	0.264	0.687	2.049
0.562	0.328	0.688	0.456		0.688	0.192	0.69	1.79		0.573	0.267	0.688	2.06
0.562	0.333	0.692	0.456		0.692	0.194	0.692	1.795		0.577	0.267	0.692	2.063
0.565	0.329	0.693	0.447		0.693	0.195	0.693	1.799		0.578	0.274	0.693	2.067
0.567	0.332	0.695	0.447		0.695	0.197	0.695	1.801		0.58	0.267	0.695	2.076
0.568	0.329	0.697	0.446		0.698	0.205	0.698	1.813		0.582	0.264	0.698	2.076
0.568	0.34	0.698	0.446		0.7	0.197	0.7	1.826		0.583	0.258	0.7	2.087
0.57	0.342	0.702	0.451		0.702	0.194	0.702	1.836		0.585	0.264	0.702	2.09
0.573	0.345	0.703	0.465		0.705	0.19	0.705	1.833		0.587	0.264	0.703	2.104
0.575	0.331	0.705	0.468		0.707	0.196	0.707	1.838		0.588	0.263	0.705	2.106
0.577	0.327	0.708	0.469		0.708	0.199	0.708	1.841		0.59	0.263	0.708	2.113
0.578	0.326	0.71	0.463		0.712	0.2	0.712	1.849		0.592	0.262	0.71	2.123
0.58	0.329	0.712	0.459		0.712	0.197	0.713	1.851		0.593	0.269	0.712	2.128
0.582	0.332	0.715	0.46		0.715	0.208	0.715	1.851		0.597	0.268	0.715	2.136
0.583	0.333	0.717	0.46		0.717	0.212	0.717	1.856		0.597	0.269	0.715	2.141
0.583	0.346	0.718	0.46		0.718	0.21	0.718	1.863		0.598	0.272	0.718	2.147
0.587	0.347	0.72	0.465		0.722	0.208	0.722	1.862		0.602	0.272	0.72	2.144
0.588	0.344	0.722	0.467		0.723	0.205	0.723	1.867		0.603	0.273	0.723	2.15
0.59	0.336	0.725	0.478		0.725	0.21	0.725	1.876		0.605	0.273	0.725	2.15
0.592	0.328	0.727	0.472		0.728	0.206	0.728	1.886		0.607	0.273	0.727	2.164
0.593	0.327	0.728	0.479		0.728	0.203	0.73	1.894		0.608	0.277	0.728	2.173
0.595	0.327	0.732	0.472		0.732	0.201	0.732	1.903		0.61	0.276	0.732	2.196
0.598	0.327	0.733	0.472		0.733	0.19	0.735	1.908		0.612	0.269	0.733	2.201
0.598	0.332	0.735	0.468		0.735	0.188	0.735	1.912		0.613	0.268	0.735	2.205
0.6	0.338	0.737	0.469		0.738	0.192	0.738	1.915		0.615	0.268	0.738	2.205
0.602	0.34	0.738	0.471		0.74	0.199	0.74	1.921		0.617	0.265	0.74	2.218
0.603	0.34	0.742	0.472		0.742	0.197	0.742	1.932		0.618	0.272	0.742	2.231
0.605	0.338	0.743	0.472		0.745	0.19	0.745	1.935		0.622	0.277	0.743	2.242
0.607	0.337	0.745	0.471		0.747	0.19	0.747	1.938		0.622	0.279	0.745	2.244
0.608	0.346	0.748	0.465		0.748	0.192	0.748	1.935		0.623	0.281	0.748	2.244
0.61	0.347	0.75	0.469		0.752	0.196	0.752	1.944		0.625	0.282	0.75	2.247
0.612	0.354	0.752	0.474		0.753	0.195	0.753	1.951		0.628	0.282	0.753	2.258
0.615	0.341	0.753	0.478		0.755	0.201	0.755	1.962		0.63	0.282	0.755	2.272
0.617	0.338	0.757	0.478		0.757	0.205	0.757	1.967		0.63	0.283	0.757	2.273
0.618	0.338	0.758	0.478		0.76	0.212	0.76	1.969		0.633	0.288	0.76	2.273
0.62	0.342	0.76	0.483		0.762	0.205	0.762	1.981		0.635	0.281	0.762	2.281
0.62	0.345	0.763	0.486		0.763	0.197	0.763	1.986		0.637	0.285	0.763	2.277
0.623	0.34	0.765	0.488		0.767	0.195	0.767	1.999		0.638	0.285	0.765	2.274
0.625	0.34	0.767	0.485		0.768	0.201	0.768	2.012		0.64	0.295	0.767	2.274
0.627	0.34	0.77	0.488		0.77	0.204	0.77	2.017		0.642	0.295	0.77	2.285
0.628	0.342	0.772	0.492		0.773	0.205	0.773	2.018		0.643	0.299	0.772	2.309
0.628	0.344	0.773	0.492		0.775	0.2	0.773	2.013		0.645	0.292	0.773	2.317
0.632	0.347	0.775	0.491		0.777	0.201	0.777	2.018		0.647	0.291	0.777	2.327
0.633	0.337	0.777	0.494		0.78	0.206	0.778	2.021		0.648	0.282	0.778	2.327
0.633	0.338	0.78	0.499		0.78	0.208	0.78	2.027		0.65	0.286	0.78	2.342
0.637	0.336	0.782	0.5		0.783	0.208	0.783	2.027		0.653	0.286	0.783	2.355
0.638	0.345	0.783	0.501		0.785	0.205	0.785	2.035		0.655	0.292	0.785	2.371
0.64	0.347	0.787	0.499		0.787	0.209	0.787	2.036		0.655	0.291	0.787	2.378
0.642	0.347	0.788	0.497		0.79	0.201	0.79	2.046		0.658	0.286	0.788	2.382
0.643	0.353	0.79	0.497		0.792	0.195	0.79	2.049		0.66	0.283	0.79	2.383
0.645	0.35	0.793	0.499		0.793	0.186	0.793	2.056		0.662	0.282	0.793	2.387
0.647	0.355	0.795	0.505		0.795	0.187	0.797	2.067		0.663	0.287	0.795	2.395
0.648	0.349	0.797	0.513		0.797	0.194	0.797	2.077		0.663	0.283	0.797	2.405
0.65	0.359	0.798	0.515		0.8	0.199	0.8	2.083		0.667	0.282	0.8	2.419
0.652	0.353	0.8	0.514		0.802	0.209	0.802	2.088		0.668	0.278	0.802	2.424
0.653	0.362	0.803	0.514		0.803	0.208	0.803	2.087		0.67	0.29	0.803	2.433
0.657	0.353	0.805	0.509		0.807	0.2	0.807	2.094		0.672	0.296	0.807	2.429
0.657	0.356	0.807	0.501		0.808	0.208	0.808	2.094		0.673	0.301	0.807	2.442
0.658	0.349	0.81	0.5		0.81	0.219	0.81	2.097		0.675	0.296	0.81	2.45
0.662	0.354	0.812	0.503		0.812	0.223	0.813	2.109		0.677	0.294	0.812	2.456
0.663	0.362	0.813	0.504		0.813	0.215	0.815	2.122		0.678	0.29	0.813	2.453
0.663	0.363	0.817	0.51		0.817	0.213	0.817	2.123		0.68	0.291	0.817	2.458
0.667	0.363	0.817	0.515		0.818	0.214	0.818	2.126		0.682	0.291	0.818	2.468
0.667	0.358	0.82	0.518		0.82	0.212	0.82	2.119		0.683	0.285	0.82	2.478
0.67	0.359	0.822	0.521		0.823	0.21	0.823	2.127		0.687	0.285	0.823	2.488
0.67	0.359	0.823	0.517		0.825	0.21	0.825	2.136		0.688	0.29	0.823	2.5
0.672	0.356	0.827	0.523		0.827	0.213	0.827	2.144		0.688	0.294	0.827	2.508
0.675	0.358	0.828	0.517		0.83	0.212	0.83	2.15		0.69	0.297	0.828	2.512
0.677	0.358	0.83	0.522		0.83	0.212	0.832	2.153		0.692	0.292	0.83	2.514
0.678	0.354	0.833	0.518		0.833	0.213	0.833	2.155		0.695	0.305	0.833	2.523
0.68	0.358	0.835	0.524		0.835	0.206	0.835	2.155		0.697	0.306	0.835	2.523
0.682	0.363	0.837	0.517		0.837	0.205	0.837	2.16		0.697	0.304	0.837	2.526
0.683	0.364	0.84	0.515		0.84	0.203	0.84	2.177		0.7	0.295	0.84	2.527
0.685	0.36	0.84	0.521		0.842	0.21	0.842	2.186		0.702	0.299	0.842	2.542
0.685	0.362	0.843	0.526		0.843	0.215	0.843	2.192		0.703	0.303	0.843	2.554
0.688	0.365	0.845	0.535		0.847	0.217	0.847	2.192		0.705	0.304	0.847	2.567
0.69	0.371	0.847	0.531		0.848	0.214	0.848	2.197		0.705	0.292	0.847	2.573
0.692	0.368	0.85	0.527		0.85	0.206	0.85	2.201		0.708	0.291	0.85	2.574
0.693	0.368	0.852	0.522		0.853	0.203	0.853	2.214		0.71	0.297	0.852	2.576
0.695	0.369	0.853	0.517		0.855	0.199	0.855	2.226		0.712	0.31	0.853	2.576
0.697	0.36	0.857	0.515		0.857	0.199	0.857	2.232		0.713	0.314	0.857	2.581
0.698	0.358	0.858	0.519		0.858	0.201	0.86	2.232		0.717	0.305	0.858	2.597
0.7	0.351	0.86	0.523		0.86	0.208	0.86	2.229		0.717	0.295	0.86	2.604
0.702	0.364	0.862	0.524		0.863	0.217	0.863	2.233		0.72	0.296	0.863	2.61
0.703	0.364	0.863	0.522		0.865	0.212	0.865	2.241		0.722	0.297	0.865	2.603
0.705	0.373	0.867	0.521		0.867	0.208	0.867	2.246		0.722	0.301	0.867	2.613
0.707	0.372	0.868	0.526		0.87	0.2	0.87	2.253		0.725	0.301	0.868	2.621
0.708	0.368	0.87	0.523		0.872	0.203	0.872	2.251		0.727	0.301	0.872	2.631
0.71	0.369	0.873	0.523		0.873	0.205	0.873	2.262		0.728	0.305	0.873	2.641
0.713	0.369	0.875	0.528		0.875	0.201	0.877	2.263		0.73	0.301	0.875	2.642
0.713	0.377	0.877	0.529		0.877	0.206	0.878	2.277		0.73	0.305	0.877	2.659
0.715	0.373	0.88	0.535		0.88	0.206	0.88	2.282		0.733	0.304	0.88	2.664
0.717	0.371	0.88	0.528		0.882	0.199	0.882	2.294		0.735	0.309	0.882	2.679
0.718	0.374	0.883	0.531		0.883	0.203	0.883	2.3		0.737	0.306	0.883	2.679
0.722	0.373	0.885	0.531		0.887	0.2	0.887	2.3		0.738	0.306	0.887	2.687
0.722	0.368	0.887	0.529		0.888	0.203	0.888	2.297		0.74	0.304	0.887	2.688
0.723	0.355	0.89	0.533		0.89	0.201	0.89	2.3		0.742	0.303	0.89	2.697
0.725	0.349	0.892	0.537		0.893	0.206	0.893	2.309		0.745	0.305	0.892	2.703
0.728	0.36	0.893	0.55		0.895	0.21	0.895	2.321		0.745	0.308	0.893	2.708
0.728	0.369	0.897	0.554		0.897	0.21	0.897	2.318		0.747	0.312	0.897	2.719
0.732	0.374	0.898	0.549		0.9	0.203	0.898	2.322		0.748	0.31	0.898	2.735
0.732	0.364	0.9	0.544		0.9	0.201	0.9	2.324		0.75	0.315	0.9	2.74
0.735	0.365	0.902	0.541		0.903	0.204	0.903	2.324		0.753	0.318	0.903	2.742
0.735	0.367	0.903	0.545		0.905	0.208	0.905	2.34		0.755	0.321	0.905	2.74
0.737	0.364	0.907	0.541		0.907	0.218	0.907	2.354		0.755	0.314	0.907	2.755
0.74	0.369	0.908	0.544		0.91	0.215	0.91	2.362		0.758	0.315	0.91	2.765
0.742	0.373	0.91	0.545		0.912	0.215	0.912	2.364		0.76	0.318	0.91	2.774
0.743	0.378	0.913	0.544		0.913	0.209	0.913	2.365		0.762	0.321	0.913	2.782
0.745	0.376	0.913	0.542		0.917	0.213	0.917	2.365		0.763	0.321	0.915	2.781
0.747	0.378	0.917	0.538		0.918	0.217	0.917	2.368		0.763	0.322	0.917	2.786
0.748	0.379	0.92	0.544		0.92	0.219	0.92	2.371		0.767	0.317	0.92	2.788
0.75	0.377	0.922	0.541		0.922	0.219	0.922	2.383		0.768	0.326	0.922	2.812
0.75	0.377	0.923	0.544		0.923	0.213	0.923	2.391		0.77	0.326	0.923	2.824
0.753	0.377	0.925	0.537		0.927	0.212	0.927	2.395		0.772	0.324	0.927	2.831
0.755	0.374	0.927	0.542		0.928	0.213	0.928	2.39		0.773	0.314	0.928	2.821
0.757	0.381	0.93	0.547		0.93	0.212	0.93	2.388		0.775	0.309	0.93	2.824
0.758	0.385	0.932	0.546		0.933	0.212	0.933	2.4		0.778	0.309	0.933	2.832
0.76	0.392	0.933	0.547		0.935	0.206	0.935	2.41		0.78	0.317	0.933	2.844
0.762	0.394	0.937	0.551		0.937	0.213	0.937	2.423		0.78	0.318	0.937	2.845
0.765	0.388	0.938	0.559		0.94	0.217	0.94	2.426		0.782	0.315	0.938	2.846
0.765	0.385	0.94	0.564		0.94	0.221	0.942	2.435		0.783	0.304	0.94	2.856
0.767	0.382	0.943	0.562		0.943	0.217	0.943	2.438		0.787	0.297	0.943	2.868
0.768	0.379	0.943	0.564		0.945	0.21	0.945	2.447		0.788	0.305	0.945	2.874
0.77	0.387	0.947	0.559		0.947	0.199	0.947	2.458		0.788	0.314	0.947	2.874
0.772	0.39	0.948	0.556		0.95	0.192	0.95	2.467		0.792	0.314	0.95	2.873
0.773	0.392	0.95	0.555		0.952	0.195	0.952	2.465		0.793	0.312	0.95	2.873
0.775	0.385	0.953	0.555		0.953	0.205	0.953	2.467		0.795	0.314	0.953	2.877
0.778	0.383	0.955	0.562		0.955	0.209	0.957	2.474		0.797	0.322	0.955	2.885
0.778	0.388	0.957	0.567		0.957	0.219	0.958	2.476		0.797	0.322	0.957	2.897
0.78	0.391	0.96	0.569		0.96	0.219	0.96	2.478		0.8	0.313	0.96	2.913
0.783	0.391	0.96	0.563		0.962	0.222	0.962	2.477		0.802	0.313	0.962	2.919
0.785	0.387	0.963	0.562		0.963	0.217	0.963	2.483		0.803	0.309	0.963	2.928
0.787	0.387	0.965	0.564		0.967	0.214	0.967	2.491		0.805	0.317	0.967	2.941
0.787	0.385	0.967	0.565		0.968	0.217	0.968	2.488		0.807	0.317	0.967	2.955
0.788	0.39	0.97	0.559		0.97	0.208	0.97	2.495		0.808	0.317	0.97	2.958
0.792	0.391	0.972	0.558		0.973	0.208	0.973	2.497		0.812	0.313	0.972	2.964
0.793	0.392	0.973	0.56		0.973	0.208	0.975	2.506		0.813	0.323	0.973	2.958
0.793	0.385	0.977	0.569		0.977	0.206	0.977	2.506		0.813	0.327	0.977	2.955
0.797	0.379	0.978	0.568		0.978	0.217	0.98	2.506		0.815	0.331	0.978	2.963
0.798	0.381	0.98	0.568		0.98	0.212	0.982	2.518		0.817	0.324	0.98	2.976
0.8	0.387	0.983	0.562		0.983	0.209	0.983	2.532		0.82	0.324	0.983	2.99
0.8	0.395	0.983	0.554		0.985	0.209	0.985	2.547		0.822	0.326	0.985	2.99
0.802	0.396	0.987	0.555		0.987	0.217	0.987	2.553		0.822	0.317	0.987	2.996
0.805	0.391	0.988	0.562		0.99	0.219	0.99	2.559		0.825	0.322	0.988	3.008
0.807	0.387	0.99	0.563		0.992	0.217	0.992	2.562		0.825	0.321	0.99	3.008
0.808	0.383	0.993	0.565		0.993	0.219	0.993	2.563		0.828	0.336	0.993	3.014
0.81	0.383	0.995	0.569		0.997	0.224	0.997	2.563		0.83	0.331	0.995	3.01
0.812	0.383	0.997	0.569		0.998	0.231	0.998	2.571		0.832	0.335	0.997	3.031
0.813	0.392	1	0.574		1	0.224	1	2.571		0.833	0.332	1	3.04
0.815	0.394	1.002	0.578		1.002	0.224	1.003	2.573		0.835	0.335	1.002	3.049
0.815	0.396	1.003	0.576		1.003	0.213	1.005	2.576		0.837	0.331	1.003	3.047
0.818	0.403	1.005	0.565		1.007	0.221	1.007	2.574		0.838	0.327	1.007	3.058
0.82	0.404	1.007	0.568		1.008	0.215	1.008	2.585		0.84	0.328	1.008	3.064
0.822	0.405	1.01	0.572		1.01	0.218	1.01	2.588		0.842	0.322	1.01	3.069
0.823	0.394	1.012	0.579		1.013	0.212	1.013	2.601		0.845	0.322	1.013	3.073
0.825	0.392	1.013	0.577		1.015	0.217	1.015	2.605		0.847	0.319	1.013	3.077
0.827	0.392	1.017	0.579		1.017	0.217	1.017	2.618		0.847	0.323	1.017	3.085
0.83	0.391	1.018	0.577		1.02	0.215	1.02	2.618		0.848	0.329	1.018	3.087
0.83	0.399	1.02	0.581		1.02	0.208	1.022	2.617		0.85	0.34	1.02	3.095
0.832	0.399	1.022	0.583		1.023	0.212	1.023	2.618		0.853	0.337	1.023	3.103
0.833	0.403	1.023	0.579		1.025	0.221	1.025	2.619		0.855	0.333	1.025	3.118
0.835	0.412	1.027	0.576		1.027	0.222	1.027	2.629		0.855	0.326	1.027	3.131
0.837	0.406	1.028	0.578		1.03	0.223	1.03	2.635		0.858	0.331	1.03	3.136
0.838	0.404	1.03	0.579		1.032	0.218	1.032	2.641		0.86	0.332	1.032	3.142
0.84	0.397	1.033	0.583		1.033	0.224	1.033	2.647		0.862	0.333	1.033	3.149
0.843	0.403	1.035	0.581		1.037	0.227	1.037	2.656		0.863	0.331	1.035	3.155
0.845	0.396	1.037	0.591		1.038	0.226	1.038	2.667		0.863	0.328	1.037	3.164
0.845	0.395	1.04	0.588		1.04	0.222	1.04	2.669		0.867	0.328	1.04	3.165
0.848	0.391	1.042	0.587		1.042	0.221	1.042	2.669		0.868	0.326	1.042	3.165
0.85	0.395	1.043	0.585		1.043	0.221	1.043	2.669		0.87	0.331	1.043	3.172
0.852	0.394	1.045	0.585		1.047	0.222	1.047	2.669		0.872	0.327	1.047	3.174
0.852	0.394	1.047	0.583		1.048	0.221	1.048	2.668		0.873	0.333	1.048	3.181
0.853	0.397	1.05	0.585		1.05	0.223	1.05	2.672		0.875	0.338	1.05	3.187
0.857	0.414	1.052	0.585		1.053	0.221	1.053	2.683		0.878	0.34	1.053	3.195
0.858	0.405	1.053	0.592		1.055	0.218	1.055	2.699		0.88	0.328	1.055	3.215
0.858	0.396	1.055	0.599		1.057	0.218	1.057	2.704		0.88	0.322	1.057	3.217
0.862	0.386	1.058	0.6		1.06	0.226	1.06	2.708		0.883	0.321	1.058	3.223
0.863	0.396	1.06	0.597		1.062	0.229	1.062	2.704		0.883	0.327	1.06	3.223
0.865	0.404	1.063	0.59		1.063	0.224	1.063	2.712		0.887	0.328	1.063	3.238
0.867	0.405	1.063	0.586		1.065	0.224	1.065	2.719		0.888	0.336	1.065	3.25
0.867	0.399	1.067	0.587		1.067	0.224	1.067	2.731		0.888	0.338	1.067	3.253
0.87	0.408	1.07	0.594		1.07	0.222	1.07	2.736		0.892	0.335	1.07	3.253
0.872	0.404	1.07	0.592		1.072	0.218	1.072	2.745		0.893	0.332	1.072	3.262
0.873	0.409	1.073	0.592		1.073	0.212	1.073	2.755		0.895	0.336	1.073	3.273
0.875	0.406	1.075	0.592		1.077	0.218	1.077	2.76		0.897	0.336	1.077	3.278
0.877	0.409	1.077	0.587		1.078	0.227	1.078	2.759		0.898	0.341	1.078	3.281
0.878	0.404	1.08	0.588		1.08	0.227	1.08	2.754		0.9	0.336	1.08	3.294
0.88	0.404	1.082	0.592		1.082	0.228	1.083	2.763		0.902	0.34	1.082	3.303
0.882	0.395	1.083	0.591		1.083	0.223	1.085	2.771		0.903	0.338	1.083	3.309
0.883	0.394	1.087	0.596		1.087	0.223	1.087	2.782		0.905	0.342	1.087	3.306
0.887	0.392	1.087	0.595		1.088	0.209	1.088	2.786		0.907	0.345	1.088	3.319
0.887	0.403	1.09	0.603		1.09	0.215	1.09	2.79		0.908	0.341	1.09	3.327
0.888	0.418	1.092	0.6		1.093	0.219	1.093	2.79		0.912	0.338	1.093	3.341
0.89	0.409	1.093	0.604		1.095	0.229	1.095	2.787		0.913	0.336	1.095	3.344
0.892	0.409	1.097	0.605		1.097	0.223	1.097	2.785		0.913	0.333	1.097	3.353
0.895	0.4	1.098	0.608		1.1	0.222	1.1	2.783		0.915	0.337	1.098	3.356
0.895	0.408	1.1	0.596		1.102	0.218	1.102	2.788		0.917	0.342	1.1	3.356
0.897	0.403	1.103	0.599		1.103	0.222	1.103	2.796		0.92	0.349	1.103	3.362
0.9	0.4	1.105	0.597		1.105	0.219	1.107	2.799		0.922	0.346	1.105	3.374
0.902	0.403	1.107	0.606		1.107	0.217	1.107	2.806		0.922	0.346	1.107	3.385
0.902	0.404	1.11	0.605		1.11	0.218	1.11	2.813		0.925	0.338	1.11	3.394
0.903	0.405	1.11	0.604		1.112	0.219	1.112	2.819		0.927	0.338	1.11	3.397
0.905	0.404	1.113	0.603		1.113	0.221	1.113	2.818		0.928	0.338	1.113	3.415
0.908	0.404	1.115	0.603		1.117	0.224	1.117	2.817		0.93	0.34	1.115	3.423
0.91	0.408	1.117	0.609		1.117	0.21	1.118	2.824		0.932	0.341	1.117	3.426
0.91	0.414	1.12	0.614		1.12	0.213	1.12	2.822		0.933	0.341	1.12	3.426
0.913	0.41	1.122	0.617		1.123	0.205	1.123	2.828		0.935	0.342	1.122	3.427
0.915	0.409	1.123	0.618		1.123	0.217	1.125	2.831		0.937	0.341	1.123	3.431
0.917	0.412	1.127	0.612		1.127	0.218	1.127	2.835		0.938	0.34	1.127	3.433
0.917	0.412	1.128	0.608		1.128	0.223	1.128	2.832		0.94	0.34	1.128	3.435
0.918	0.41	1.13	0.608		1.13	0.222	1.13	2.827		0.942	0.342	1.13	3.445
0.922	0.403	1.133	0.61		1.133	0.227	1.133	2.831		0.943	0.347	1.132	3.455
0.923	0.406	1.133	0.615		1.135	0.235	1.135	2.832		0.947	0.358	1.133	3.477
0.923	0.404	1.137	0.614		1.137	0.238	1.137	2.836		0.947	0.353	1.137	3.477
0.927	0.408	1.138	0.608		1.14	0.231	1.14	2.838		0.95	0.35	1.138	3.479
0.928	0.403	1.14	0.61		1.142	0.223	1.142	2.845		0.95	0.337	1.14	3.483
0.93	0.405	1.143	0.608		1.143	0.224	1.143	2.849		0.953	0.345	1.143	3.476
0.932	0.41	1.145	0.614		1.145	0.226	1.147	2.858		0.955	0.345	1.145	3.488
0.932	0.422	1.147	0.612		1.147	0.226	1.148	2.867		0.955	0.354	1.147	3.496
0.935	0.428	1.148	0.618		1.15	0.226	1.15	2.869		0.958	0.358	1.15	3.51
0.937	0.417	1.15	0.619		1.152	0.231	1.153	2.869		0.96	0.362	1.152	3.514
0.938	0.41	1.153	0.615		1.153	0.235	1.153	2.871		0.962	0.356	1.153	3.521
0.94	0.41	1.155	0.613		1.157	0.238	1.157	2.873		0.963	0.349	1.157	3.528
0.942	0.415	1.157	0.614		1.158	0.229	1.158	2.882		0.965	0.34	1.157	3.529
0.943	0.421	1.16	0.621		1.16	0.228	1.16	2.881		0.967	0.338	1.16	3.541
0.945	0.424	1.162	0.628		1.163	0.217	1.163	2.895		0.968	0.338	1.162	3.546
0.945	0.424	1.163	0.628		1.165	0.217	1.165	2.895		0.97	0.345	1.163	3.559
0.948	0.421	1.167	0.623		1.167	0.217	1.167	2.897		0.972	0.347	1.167	3.56
0.95	0.421	1.167	0.619		1.168	0.214	1.168	2.896		0.973	0.347	1.168	3.565
0.952	0.422	1.17	0.619		1.17	0.222	1.17	2.9		0.975	0.344	1.17	3.572
0.953	0.424	1.172	0.612		1.173	0.229	1.173	2.908		0.978	0.341	1.173	3.582
0.955	0.421	1.173	0.621		1.175	0.236	1.175	2.913		0.98	0.341	1.175	3.585
0.957	0.418	1.177	0.613		1.177	0.231	1.177	2.915		0.98	0.346	1.177	3.583
0.96	0.414	1.178	0.626		1.18	0.229	1.18	2.921		0.983	0.347	1.178	3.59
0.96	0.414	1.18	0.622		1.182	0.229	1.182	2.924		0.985	0.353	1.18	3.597
0.962	0.418	1.183	0.627		1.183	0.235	1.183	2.942		0.987	0.349	1.183	3.606
0.965	0.423	1.185	0.624		1.187	0.238	1.187	2.946		0.988	0.351	1.185	3.605
0.967	0.423	1.187	0.627		1.188	0.233	1.187	2.946		0.988	0.347	1.187	3.618
0.967	0.418	1.188	0.624		1.19	0.228	1.19	2.953		0.992	0.354	1.19	3.624
0.968	0.41	1.19	0.629		1.192	0.222	1.192	2.946		0.993	0.356	1.192	3.636
0.97	0.412	1.193	0.632		1.193	0.226	1.193	2.949		0.995	0.36	1.193	3.638
0.973	0.413	1.195	0.64		1.197	0.231	1.197	2.947		0.997	0.363	1.197	3.649
0.975	0.417	1.197	0.636		1.198	0.233	1.198	2.954		0.998	0.359	1.198	3.658
0.975	0.417	1.2	0.64		1.2	0.232	1.2	2.954		1	0.359	1.2	3.659
0.978	0.422	1.202	0.636		1.203	0.233	1.203	2.959		1.003	0.359	1.202	3.662
0.98	0.419	1.203	0.641		1.205	0.233	1.203	2.959		1.005	0.354	1.203	3.665
0.982	0.428	1.207	0.635		1.207	0.236	1.207	2.969		1.005	0.354	1.207	3.677
0.983	0.426	1.208	0.636		1.208	0.232	1.208	2.968		1.008	0.355	1.208	3.687
0.983	0.426	1.21	0.633		1.21	0.228	1.21	2.977		1.008	0.355	1.21	3.696
0.987	0.427	1.212	0.633		1.213	0.221	1.213	2.985		1.012	0.356	1.213	3.697
0.988	0.421	1.213	0.636		1.215	0.218	1.215	2.994		1.013	0.35	1.215	3.708
0.99	0.422	1.217	0.635		1.217	0.219	1.217	3.001		1.013	0.351	1.217	3.717
0.992	0.426	1.218	0.635		1.22	0.223	1.22	3.001		1.017	0.35	1.22	3.727
0.993	0.423	1.22	0.635		1.222	0.221	1.222	3.004		1.018	0.354	1.222	3.733
0.995	0.426	1.223	0.633		1.223	0.223	1.223	2.997		1.02	0.347	1.223	3.733
0.997	0.429	1.225	0.633		1.225	0.228	1.227	2.999		1.022	0.34	1.225	3.741
0.998	0.433	1.227	0.636		1.227	0.233	1.228	3.01		1.022	0.349	1.227	3.742
1	0.429	1.23	0.642		1.23	0.229	1.23	3.017		1.025	0.355	1.23	3.74
1.003	0.427	1.23	0.645		1.232	0.221	1.232	3.023		1.027	0.362	1.232	3.74
1.003	0.431	1.233	0.647		1.233	0.218	1.233	3.013		1.028	0.356	1.233	3.742
1.005	0.431	1.235	0.649		1.237	0.223	1.237	3.022		1.03	0.355	1.237	3.753
1.007	0.428	1.237	0.649		1.238	0.222	1.238	3.026		1.032	0.356	1.238	3.768
1.008	0.424	1.24	0.646		1.24	0.226	1.24	3.036		1.033	0.346	1.24	3.779
1.012	0.423	1.242	0.641		1.243	0.224	1.243	3.04		1.035	0.344	1.242	3.783
1.012	0.426	1.243	0.644		1.245	0.228	1.245	3.044		1.037	0.34	1.243	3.79
1.013	0.426	1.247	0.644		1.247	0.233	1.247	3.054		1.038	0.35	1.247	3.796
1.017	0.435	1.248	0.644		1.248	0.233	1.25	3.054		1.04	0.359	1.248	3.8
1.018	0.433	1.25	0.64		1.25	0.236	1.25	3.053		1.042	0.364	1.25	3.803
1.018	0.437	1.253	0.644		1.253	0.233	1.253	3.062		1.045	0.367	1.253	3.801
1.02	0.423	1.253	0.647		1.255	0.233	1.255	3.064		1.047	0.359	1.255	3.809
1.022	0.428	1.257	0.653		1.257	0.229	1.257	3.073		1.047	0.354	1.257	3.812
1.025	0.427	1.258	0.655		1.26	0.231	1.26	3.068		1.05	0.347	1.26	3.812
1.025	0.431	1.26	0.649		1.262	0.231	1.262	3.079		1.052	0.346	1.26	3.813
1.027	0.426	1.263	0.653		1.263	0.229	1.263	3.082		1.053	0.356	1.263	3.822
1.03	0.429	1.265	0.653		1.267	0.229	1.267	3.086		1.055	0.363	1.265	3.829
1.032	0.435	1.267	0.65		1.268	0.226	1.268	3.088		1.055	0.372	1.267	3.842
1.033	0.436	1.27	0.651		1.27	0.229	1.27	3.09		1.058	0.363	1.27	3.853
1.035	0.427	1.272	0.646		1.272	0.231	1.273	3.099		1.06	0.364	1.272	3.854
1.035	0.419	1.273	0.649		1.273	0.231	1.273	3.099		1.062	0.356	1.273	3.844
1.038	0.412	1.277	0.647		1.277	0.229	1.277	3.103		1.063	0.354	1.275	3.828
1.04	0.419	1.278	0.656		1.278	0.237	1.278	3.104		1.065	0.349	1.278	3.831
1.04	0.424	1.28	0.658		1.28	0.235	1.28	3.104		1.067	0.35	1.28	3.84
1.043	0.428	1.282	0.669		1.283	0.237	1.283	3.108		1.07	0.358	1.282	3.85
1.045	0.426	1.283	0.656		1.285	0.229	1.285	3.109		1.072	0.359	1.283	3.855
1.047	0.433	1.287	0.658		1.287	0.228	1.287	3.118		1.072	0.359	1.287	3.849
1.048	0.438	1.288	0.659		1.288	0.222	1.29	3.118		1.073	0.355	1.288	3.85
1.05	0.436	1.29	0.667		1.29	0.227	1.292	3.127		1.075	0.354	1.29	3.855
1.052	0.432	1.293	0.663		1.293	0.228	1.293	3.132		1.078	0.349	1.293	3.864
1.053	0.436	1.295	0.658		1.295	0.237	1.295	3.133		1.08	0.354	1.295	3.872
1.055	0.433	1.297	0.655		1.297	0.237	1.297	3.127		1.08	0.354	1.297	3.882
1.057	0.423	1.298	0.655		1.3	0.237	1.3	3.126		1.083	0.356	1.3	3.887
1.058	0.419	1.3	0.653		1.302	0.233	1.302	3.132		1.085	0.359	1.3	3.89
1.06	0.423	1.303	0.653		1.303	0.226	1.303	3.141		1.087	0.355	1.303	3.888
1.062	0.437	1.305	0.656		1.307	0.231	1.307	3.147		1.088	0.353	1.305	3.892
1.062	0.437	1.307	0.653		1.308	0.223	1.308	3.153		1.088	0.358	1.307	3.9
1.065	0.441	1.308	0.659		1.31	0.228	1.31	3.156		1.092	0.353	1.31	3.909
1.068	0.444	1.31	0.667		1.313	0.217	1.312	3.163		1.093	0.351	1.312	3.917
1.068	0.436	1.313	0.678		1.313	0.223	1.313	3.163		1.095	0.349	1.313	3.932
1.07	0.435	1.315	0.672		1.317	0.219	1.317	3.168		1.097	0.355	1.317	3.942
1.072	0.436	1.317	0.668		1.318	0.233	1.318	3.171		1.098	0.359	1.318	3.954
1.073	0.432	1.32	0.665		1.32	0.236	1.32	3.179		1.1	0.358	1.32	3.951
1.077	0.431	1.322	0.667		1.323	0.24	1.323	3.186		1.103	0.356	1.322	3.951
1.077	0.435	1.323	0.669		1.325	0.235	1.325	3.186		1.105	0.36	1.323	3.951
1.078	0.444	1.327	0.669		1.327	0.231	1.327	3.181		1.105	0.367	1.327	3.956
1.082	0.441	1.328	0.673		1.33	0.231	1.33	3.186		1.108	0.373	1.328	3.967
1.083	0.438	1.33	0.665		1.332	0.227	1.332	3.192		1.108	0.372	1.33	3.967
1.083	0.437	1.332	0.669		1.333	0.227	1.333	3.2		1.112	0.373	1.333	3.976
1.085	0.445	1.333	0.672		1.337	0.224	1.335	3.2		1.113	0.36	1.335	3.981
1.087	0.438	1.337	0.678		1.337	0.219	1.337	3.203		1.113	0.349	1.337	3.981
1.09	0.437	1.34	0.674		1.34	0.219	1.34	3.206		1.117	0.345	1.34	3.981
1.09	0.432	1.34	0.672		1.342	0.229	1.342	3.209		1.118	0.346	1.342	3.994
1.092	0.435	1.343	0.667		1.343	0.245	1.343	3.213		1.12	0.355	1.343	4.001
1.095	0.44	1.345	0.667		1.347	0.244	1.347	3.218		1.122	0.354	1.347	4.017
1.097	0.445	1.347	0.674		1.348	0.232	1.347	3.223		1.123	0.356	1.347	4.018
1.098	0.444	1.35	0.676		1.35	0.223	1.35	3.223		1.125	0.36	1.35	4.023
1.1	0.435	1.352	0.679		1.353	0.227	1.353	3.222		1.128	0.363	1.352	4.023
1.102	0.429	1.353	0.673		1.353	0.232	1.353	3.223		1.128	0.359	1.353	4.033
1.103	0.431	1.355	0.676		1.357	0.232	1.357	3.232		1.13	0.36	1.357	4.037
1.105	0.442	1.357	0.669		1.358	0.233	1.358	3.238		1.132	0.35	1.358	4.047
1.105	0.436	1.36	0.669		1.36	0.235	1.36	3.251		1.133	0.354	1.36	4.051
1.108	0.435	1.362	0.665		1.363	0.232	1.363	3.263		1.137	0.346	1.363	4.054
1.11	0.426	1.363	0.668		1.365	0.223	1.365	3.267		1.138	0.355	1.363	4.054
1.112	0.437	1.367	0.673		1.367	0.221	1.367	3.267		1.138	0.358	1.367	4.067
1.113	0.438	1.368	0.674		1.368	0.224	1.37	3.265		1.142	0.359	1.368	4.079
1.115	0.436	1.37	0.679		1.37	0.236	1.372	3.269		1.142	0.358	1.37	4.087
1.117	0.433	1.373	0.674		1.373	0.233	1.373	3.268		1.145	0.359	1.373	4.091
1.12	0.432	1.373	0.676		1.375	0.236	1.375	3.267		1.147	0.367	1.375	4.095
1.12	0.441	1.377	0.672		1.377	0.237	1.377	3.276		1.147	0.371	1.377	4.096
1.122	0.445	1.378	0.685		1.38	0.237	1.38	3.276		1.15	0.371	1.38	4.096
1.123	0.447	1.38	0.683		1.382	0.231	1.382	3.285		1.152	0.369	1.382	4.097
1.125	0.447	1.383	0.682		1.383	0.231	1.383	3.288		1.153	0.368	1.383	4.105
1.127	0.447	1.385	0.679		1.387	0.226	1.387	3.292		1.155	0.371	1.385	4.117
1.128	0.444	1.387	0.683		1.388	0.231	1.388	3.295		1.155	0.372	1.387	4.131
1.13	0.44	1.39	0.692		1.39	0.226	1.39	3.3		1.158	0.363	1.39	4.137
1.133	0.44	1.392	0.692		1.392	0.235	1.393	3.306		1.16	0.364	1.392	4.151
1.133	0.447	1.393	0.695		1.393	0.232	1.395	3.304		1.162	0.364	1.393	4.158
1.135	0.442	1.397	0.686		1.397	0.231	1.397	3.312		1.163	0.362	1.397	4.164
1.137	0.442	1.398	0.678		1.398	0.229	1.398	3.309		1.165	0.369	1.398	4.156
1.138	0.444	1.4	0.678		1.4	0.232	1.4	3.321		1.167	0.365	1.4	4.154
1.142	0.431	1.402	0.687		1.403	0.238	1.403	3.317		1.17	0.363	1.403	4.16
1.142	0.44	1.403	0.686		1.405	0.235	1.405	3.322		1.172	0.356	1.403	4.167
1.143	0.436	1.407	0.691		1.407	0.233	1.407	3.318		1.172	0.358	1.407	4.174
1.147	0.444	1.408	0.685		1.41	0.228	1.41	3.326		1.173	0.36	1.408	4.177
1.148	0.441	1.41	0.694		1.412	0.231	1.412	3.326		1.175	0.369	1.41	4.195
1.148	0.438	1.413	0.687		1.413	0.229	1.413	3.336		1.178	0.371	1.413	4.199
1.15	0.438	1.415	0.69		1.415	0.233	1.417	3.342		1.18	0.374	1.415	4.209
1.152	0.441	1.417	0.694		1.417	0.235	1.418	3.353		1.18	0.369	1.417	4.206
1.155	0.446	1.42	0.703		1.42	0.235	1.42	3.353		1.183	0.369	1.42	4.217
1.157	0.445	1.42	0.706		1.422	0.237	1.422	3.356		1.185	0.368	1.422	4.217
1.157	0.445	1.423	0.692		1.423	0.236	1.423	3.358		1.187	0.371	1.423	4.217
1.16	0.449	1.425	0.687		1.427	0.241	1.427	3.36		1.188	0.364	1.427	4.223
1.162	0.453	1.427	0.681		1.428	0.237	1.428	3.365		1.19	0.36	1.428	4.222
1.163	0.454	1.43	0.692		1.43	0.241	1.43	3.376		1.192	0.363	1.43	4.228
1.165	0.453	1.432	0.692		1.433	0.236	1.433	3.383		1.193	0.369	1.432	4.235
1.167	0.447	1.433	0.696		1.433	0.237	1.435	3.386		1.195	0.376	1.433	4.241
1.168	0.449	1.437	0.701		1.437	0.231	1.437	3.383		1.197	0.378	1.437	4.251
1.17	0.445	1.437	0.706		1.438	0.236	1.438	3.386		1.198	0.376	1.438	4.255
1.17	0.447	1.44	0.703		1.44	0.235	1.44	3.392		1.2	0.373	1.44	4.254
1.173	0.441	1.442	0.696		1.443	0.236	1.443	3.397		1.203	0.363	1.443	4.255
1.175	0.447	1.443	0.694		1.445	0.229	1.445	3.404		1.205	0.365	1.445	4.258
1.177	0.441	1.447	0.7		1.447	0.233	1.447	3.406		1.205	0.365	1.447	4.265
1.178	0.444	1.448	0.699		1.45	0.227	1.45	3.412		1.208	0.373	1.448	4.269
1.18	0.44	1.45	0.696		1.452	0.224	1.452	3.412		1.208	0.376	1.45	4.269
1.182	0.445	1.453	0.691		1.453	0.224	1.453	3.41		1.212	0.371	1.453	4.279
1.185	0.45	1.455	0.7		1.457	0.224	1.455	3.403		1.213	0.371	1.455	4.287
1.185	0.45	1.457	0.701		1.457	0.229	1.457	3.417		1.213	0.359	1.457	4.294
1.187	0.451	1.458	0.701		1.46	0.232	1.46	3.422		1.217	0.359	1.46	4.286
1.188	0.45	1.46	0.706		1.462	0.226	1.462	3.429		1.218	0.355	1.462	4.282
1.19	0.449	1.463	0.708		1.463	0.222	1.463	3.428		1.22	0.363	1.463	4.295
1.192	0.455	1.465	0.699		1.467	0.222	1.467	3.437		1.222	0.374	1.467	4.305
1.193	0.447	1.467	0.694		1.468	0.226	1.468	3.444		1.223	0.377	1.468	4.322
1.195	0.445	1.47	0.694		1.47	0.232	1.47	3.444		1.225	0.367	1.47	4.321
1.198	0.433	1.472	0.706		1.473	0.237	1.473	3.444		1.228	0.36	1.472	4.333
1.2	0.441	1.473	0.713		1.475	0.237	1.475	3.45		1.228	0.355	1.473	4.333
1.2	0.447	1.477	0.713		1.477	0.236	1.477	3.45		1.23	0.36	1.477	4.349
1.202	0.453	1.478	0.713		1.48	0.233	1.478	3.45		1.232	0.359	1.478	4.358
1.203	0.455	1.48	0.712		1.48	0.236	1.48	3.445		1.233	0.362	1.48	4.359
1.207	0.451	1.482	0.706		1.483	0.237	1.483	3.435		1.237	0.363	1.483	4.364
1.207	0.447	1.483	0.708		1.485	0.238	1.485	3.438		1.238	0.364	1.485	4.358
1.208	0.446	1.487	0.709		1.487	0.235	1.487	3.441		1.238	0.364	1.487	4.367
1.212	0.45	1.488	0.713		1.49	0.238	1.49	3.453		1.242	0.364	1.49	4.367
1.213	0.45	1.49	0.71		1.492	0.237	1.492	3.45		1.243	0.367	1.492	4.379
1.213	0.445	1.493	0.717		1.493	0.238	1.493	3.458		1.245	0.369	1.493	4.381
1.217	0.445	1.495	0.717		1.497	0.232	1.497	3.459		1.247	0.371	1.495	4.392
1.218	0.446	1.497	0.718		1.497	0.232	1.498	3.463		1.247	0.372	1.497	4.395
1.22	0.45	1.5	0.714		1.5	0.24	1.5	3.464		1.25	0.372	1.5	4.409
1.222	0.458	1.5	0.715		1.502	0.24	1.502	3.464		1.252	0.372	1.502	4.413
1.222	0.459	1.503	0.713		1.503	0.245	1.503	3.465		1.253	0.364	1.503	4.421
1.225	0.46	1.505	0.715		1.507	0.238	1.507	3.46		1.255	0.367	1.507	4.428
1.227	0.459	1.507	0.718		1.508	0.235	1.508	3.46		1.257	0.368	1.508	4.432
1.228	0.454	1.51	0.718		1.51	0.228	1.51	3.465		1.258	0.374	1.51	4.433
1.23	0.464	1.512	0.723		1.513	0.231	1.513	3.471		1.262	0.373	1.512	4.427
1.232	0.468	1.513	0.718		1.515	0.241	1.515	3.471		1.262	0.367	1.513	4.429
1.233	0.465	1.517	0.718		1.517	0.242	1.517	3.468		1.263	0.365	1.517	4.437
1.235	0.454	1.518	0.717		1.518	0.237	1.518	3.468		1.265	0.365	1.518	4.09
1.237	0.451	1.52	0.718		1.52	0.231	1.52	3.473		1.267	0.367	1.52	4.09
1.238	0.459	1.523	0.719		1.523	0.229	1.523	3.474		1.27	0.36	1.523	4.1
1.242	0.464	1.523	0.719		1.525	0.232	1.525	3.481		1.272	0.355	1.525	4.104
1.242	0.458	1.527	0.717		1.527	0.233	1.527	3.477		1.272	0.367	1.527	4.1
1.243	0.462	1.528	0.718		1.53	0.242	1.53	3.478		1.275	0.365	1.528	4.1
1.245	0.465	1.53	0.715		1.532	0.244	1.532	3.479		1.277	0.372	1.53	4.105
1.247	0.469	1.533	0.721		1.533	0.247	1.533	3.483		1.278	0.363	1.533	4.109
1.25	0.468	1.535	0.724		1.535	0.242	1.537	3.485		1.28	0.365	1.535	4.112
1.25	0.462	1.537	0.731		1.538	0.245	1.538	3.486		1.28	0.362	1.537	4.113
1.252	0.467	1.54	0.732		1.54	0.241	1.54	3.483		1.283	0.362	1.54	4.124
1.253	0.463	1.542	0.728		1.542	0.242	1.542	3.483		1.285	0.364	1.542	4.131
1.255	0.463	1.543	0.721		1.543	0.241	1.543	3.483		1.287	0.364	1.543	4.136
1.257	0.458	1.545	0.718		1.547	0.238	1.547	3.485		1.288	0.368	1.547	4.132
1.258	0.455	1.548	0.723		1.548	0.24	1.548	3.482		1.288	0.365	1.547	4.137
1.26	0.449	1.55	0.728		1.55	0.24	1.55	3.483		1.292	0.367	1.55	4.141
1.263	0.449	1.552	0.728		1.553	0.237	1.553	3.482		1.295	0.369	1.552	4.162
1.265	0.449	1.553	0.724		1.555	0.236	1.555	3.485		1.297	0.372	1.553	4.165
1.265	0.455	1.557	0.724		1.557	0.229	1.557	3.459		1.297	0.369	1.557	4.168
1.267	0.454	1.558	0.729		1.558	0.232	1.56	3.441		1.298	0.365	1.558	4.153
1.268	0.451	1.56	0.74		1.56	0.242	1.562	3.421		1.3	0.367	1.56	4.158
1.272	0.454	1.563	0.74		1.563	0.24	1.563	3.428		1.303	0.362	1.563	4.165
1.272	0.449	1.563	0.736		1.565	0.236	1.565	3.433		1.305	0.363	1.565	4.182
1.273	0.456	1.567	0.726		1.567	0.229	1.568	3.438		1.305	0.356	1.567	4.186
1.277	0.456	1.568	0.726		1.57	0.228	1.57	3.438		1.308	0.359	1.57	4.182
1.278	0.465	1.57	0.729		1.572	0.235	1.572	3.438		1.31	0.358	1.572	4.181
1.278	0.464	1.573	0.733		1.573	0.236	1.573	3.445		1.312	0.362	1.573	4.187
1.282	0.458	1.575	0.74		1.577	0.246	1.577	3.447		1.313	0.365	1.575	4.196
1.283	0.453	1.577	0.741		1.577	0.246	1.578	3.456		1.313	0.365	1.577	4.2
1.285	0.454	1.58	0.732		1.58	0.247	1.58	3.465		1.317	0.364	1.58	4.205
1.287	0.462	1.58	0.727		1.582	0.24	1.583	3.477		1.318	0.363	1.582	4.209
1.287	0.474	1.583	0.723		1.583	0.241	1.583	3.481		1.32	0.363	1.583	4.221
1.29	0.479	1.585	0.731		1.587	0.24	1.587	3.482		1.322	0.368	1.587	4.223
1.292	0.478	1.587	0.733		1.588	0.245	1.588	3.487		1.323	0.368	1.588	4.223
1.293	0.469	1.59	0.728		1.59	0.242	1.59	3.5		1.325	0.364	1.59	4.226
1.295	0.469	1.592	0.726		1.593	0.24	1.593	3.503		1.328	0.358	1.592	4.231
1.297	0.459	1.593	0.722		1.595	0.24	1.595	3.512		1.33	0.36	1.593	4.237
1.298	0.456	1.597	0.728		1.597	0.227	1.597	3.517		1.33	0.36	1.597	4.237
1.3	0.456	1.598	0.733		1.6	0.235	1.598	3.522		1.333	0.362	1.598	4.238
1.302	0.464	1.6	0.736		1.602	0.236	1.6	3.526		1.333	0.358	1.6	4.25
1.303	0.468	1.602	0.729		1.603	0.242	1.603	3.532		1.337	0.364	1.603	4.262
1.307	0.473	1.603	0.728		1.605	0.237	1.605	3.532		1.338	0.367	1.605	4.269
1.307	0.469	1.607	0.729		1.607	0.233	1.607	3.537		1.338	0.372	1.607	4.274
1.308	0.472	1.608	0.742		1.61	0.238	1.61	3.54		1.342	0.369	1.61	4.276
1.31	0.469	1.61	0.747		1.612	0.236	1.612	3.551		1.343	0.372	1.612	4.278
1.312	0.469	1.613	0.75		1.613	0.238	1.613	3.554		1.345	0.368	1.613	4.279
1.315	0.464	1.615	0.747		1.617	0.231	1.617	3.565		1.347	0.359	1.617	4.279
1.315	0.467	1.617	0.74		1.618	0.232	1.618	3.572		1.348	0.36	1.617	4.294
1.317	0.463	1.62	0.741		1.62	0.233	1.62	3.579		1.35	0.36	1.62	4.306
1.32	0.464	1.622	0.742		1.622	0.244	1.622	3.582		1.353	0.368	1.622	4.317
1.32	0.472	1.623	0.744		1.623	0.24	1.623	3.582		1.353	0.364	1.623	4.317
1.323	0.476	1.625	0.742		1.627	0.229	1.627	3.582		1.355	0.365	1.627	4.312
1.323	0.477	1.627	0.742		1.628	0.224	1.628	3.592		1.357	0.364	1.628	4.312
1.325	0.471	1.63	0.749		1.63	0.231	1.63	3.599		1.358	0.364	1.63	4.314
1.328	0.468	1.632	0.75		1.633	0.237	1.633	3.606		1.362	0.364	1.633	4.315
1.33	0.469	1.633	0.755		1.635	0.237	1.635	3.604		1.363	0.364	1.635	4.314
1.33	0.467	1.637	0.753		1.637	0.233	1.637	3.614		1.363	0.362	1.637	4.323
1.333	0.473	1.638	0.75		1.638	0.241	1.64	3.621		1.365	0.356	1.638	4.331
1.335	0.464	1.64	0.746		1.64	0.251	1.642	3.623		1.367	0.362	1.64	4.346
1.337	0.471	1.643	0.751		1.643	0.256	1.643	3.626		1.37	0.368	1.643	4.341
1.338	0.462	1.645	0.746		1.645	0.256	1.645	3.632		1.372	0.371	1.645	4.346
1.338	0.465	1.647	0.741		1.647	0.251	1.647	3.64		1.372	0.369	1.647	4.345
1.342	0.463	1.648	0.741		1.65	0.238	1.65	3.651		1.375	0.364	1.65	4.35
1.343	0.465	1.65	0.75		1.652	0.235	1.652	3.655		1.377	0.368	1.652	4.354
1.345	0.465	1.653	0.756		1.653	0.228	1.653	3.655		1.378	0.36	1.653	4.358
1.347	0.463	1.655	0.759		1.657	0.238	1.657	3.653		1.38	0.359	1.655	4.364
1.348	0.467	1.657	0.747		1.658	0.24	1.658	3.647		1.38	0.358	1.657	4.365
1.35	0.472	1.66	0.746		1.66	0.245	1.66	3.659		1.383	0.364	1.66	4.374
1.352	0.479	1.662	0.746		1.662	0.238	1.663	3.659		1.385	0.369	1.662	4.383
1.353	0.481	1.663	0.751		1.663	0.235	1.663	3.671		1.387	0.372	1.663	4.39
1.355	0.474	1.667	0.751		1.667	0.232	1.667	3.672		1.388	0.373	1.667	4.394
1.358	0.472	1.667	0.759		1.668	0.229	1.668	3.672		1.39	0.376	1.668	4.394
1.358	0.467	1.67	0.755		1.67	0.24	1.67	3.681		1.392	0.372	1.67	4.395
1.36	0.482	1.672	0.756		1.673	0.244	1.673	3.681		1.395	0.371	1.673	4.394
1.362	0.477	1.673	0.755		1.675	0.25	1.675	3.69		1.397	0.367	1.673	4.4
1.363	0.477	1.677	0.756		1.677	0.246	1.677	3.688		1.397	0.365	1.677	4.41
1.367	0.463	1.678	0.756		1.68	0.247	1.68	3.697		1.398	0.365	1.678	4.415
1.367	0.468	1.68	0.755		1.682	0.247	1.682	3.697		1.4	0.367	1.68	4.415
1.368	0.472	1.683	0.756		1.683	0.247	1.683	3.71		1.403	0.367	1.683	4.417
1.372	0.479	1.685	0.759		1.685	0.244	1.687	3.714		1.405	0.364	1.685	4.413
1.373	0.479	1.687	0.759		1.687	0.238	1.688	3.722		1.405	0.367	1.687	4.419
1.373	0.478	1.69	0.756		1.69	0.24	1.69	3.718		1.408	0.369	1.69	4.435
1.375	0.478	1.69	0.76		1.692	0.241	1.692	3.721		1.41	0.373	1.69	4.458
1.377	0.479	1.693	0.754		1.693	0.25	1.693	3.724		1.412	0.374	1.693	4.454
1.38	0.481	1.695	0.749		1.697	0.25	1.697	3.733		1.413	0.369	1.697	4.446
1.38	0.479	1.697	0.738		1.698	0.259	1.698	3.737		1.415	0.372	1.698	4.436
1.382	0.473	1.7	0.746		1.7	0.253	1.7	3.741		1.417	0.365	1.7	4.446
1.385	0.472	1.702	0.754		1.703	0.25	1.703	3.746		1.42	0.368	1.702	4.453
1.387	0.471	1.703	0.76		1.703	0.242	1.705	3.747		1.42	0.359	1.703	4.459
1.388	0.479	1.707	0.759		1.707	0.237	1.707	3.751		1.422	0.354	1.707	4.464
1.388	0.482	1.707	0.755		1.708	0.236	1.71	3.753		1.423	0.353	1.708	4.477
1.39	0.483	1.71	0.76		1.71	0.231	1.71	3.756		1.425	0.359	1.71	4.477
1.393	0.477	1.712	0.763		1.713	0.235	1.713	3.763		1.428	0.364	1.713	4.487
1.395	0.479	1.713	0.767		1.715	0.232	1.715	3.769		1.43	0.367	1.715	4.49
1.395	0.486	1.717	0.765		1.717	0.236	1.717	3.779		1.43	0.369	1.717	4.49
1.398	0.485	1.718	0.772		1.72	0.232	1.72	3.776		1.433	0.372	1.718	4.495
1.4	0.477	1.72	0.768		1.722	0.235	1.722	3.777		1.433	0.371	1.72	4.497
1.402	0.476	1.723	0.768		1.723	0.233	1.723	3.774		1.437	0.373	1.723	4.499
1.402	0.479	1.723	0.762		1.727	0.237	1.727	3.783		1.438	0.365	1.725	4.497
1.405	0.485	1.727	0.763		1.727	0.236	1.727	3.795		1.438	0.363	1.727	4.5
1.407	0.477	1.728	0.767		1.73	0.236	1.73	3.799		1.442	0.358	1.73	4.5
1.408	0.476	1.73	0.772		1.732	0.24	1.732	3.795		1.443	0.362	1.732	4.512
1.41	0.474	1.733	0.773		1.733	0.238	1.733	3.799		1.445	0.364	1.733	4.519
1.412	0.479	1.735	0.768		1.737	0.24	1.737	3.799		1.447	0.369	1.735	4.533
1.413	0.479	1.737	0.767		1.738	0.24	1.738	3.804		1.448	0.367	1.737	4.531
1.415	0.476	1.74	0.771		1.74	0.245	1.74	3.81		1.45	0.369	1.74	4.528
1.417	0.476	1.742	0.781		1.743	0.244	1.743	3.824		1.453	0.364	1.742	4.532
1.418	0.478	1.743	0.782		1.745	0.247	1.745	3.833		1.453	0.365	1.743	4.537
1.42	0.488	1.745	0.777		1.747	0.245	1.747	3.829		1.455	0.362	1.747	4.542
1.422	0.49	1.747	0.777		1.75	0.245	1.748	3.829		1.457	0.359	1.748	4.538
1.423	0.488	1.75	0.772		1.75	0.242	1.75	3.833		1.458	0.359	1.75	4.542
1.425	0.486	1.752	0.771		1.753	0.236	1.753	3.833		1.462	0.354	1.753	4.542
1.427	0.483	1.753	0.771		1.755	0.24	1.755	3.837		1.463	0.354	1.755	4.553
1.428	0.486	1.757	0.762		1.757	0.241	1.757	3.837		1.463	0.36	1.757	4.559
1.432	0.479	1.758	0.76		1.76	0.25	1.76	3.838		1.467	0.367	1.758	4.571
1.432	0.478	1.76	0.769		1.762	0.247	1.76	3.846		1.468	0.372	1.76	4.582
1.433	0.482	1.763	0.781		1.763	0.246	1.763	3.846		1.47	0.371	1.763	4.581
1.437	0.49	1.765	0.778		1.767	0.236	1.765	3.858		1.472	0.374	1.765	4.581
1.437	0.49	1.767	0.776		1.767	0.236	1.768	3.867		1.473	0.373	1.767	4.581
1.438	0.488	1.77	0.769		1.77	0.236	1.77	3.871		1.475	0.374	1.77	4.588
1.44	0.485	1.77	0.777		1.772	0.238	1.772	3.867		1.477	0.365	1.772	4.587
1.442	0.477	1.773	0.779		1.773	0.241	1.773	3.867		1.478	0.365	1.773	4.585
1.445	0.477	1.775	0.79		1.777	0.236	1.777	3.868		1.48	0.365	1.777	4.579
1.445	0.478	1.777	0.787		1.778	0.241	1.778	3.878		1.482	0.356	1.778	4.592
1.447	0.476	1.78	0.782		1.78	0.247	1.78	3.885		1.483	0.364	1.78	4.597
1.45	0.472	1.782	0.776		1.783	0.259	1.783	3.888		1.487	0.365	1.782	4.612
1.452	0.472	1.783	0.773		1.783	0.256	1.785	3.883		1.487	0.372	1.783	4.614
1.453	0.479	1.787	0.781		1.787	0.253	1.787	3.89		1.488	0.372	1.787	4.618
1.455	0.492	1.788	0.776		1.788	0.249	1.79	3.887		1.49	0.372	1.788	4.615
1.457	0.495	1.79	0.772		1.79	0.251	1.79	3.892		1.492	0.371	1.79	4.621
1.458	0.488	1.792	0.765		1.793	0.25	1.793	3.896		1.495	0.371	1.793	4.622
1.46	0.482	1.793	0.769		1.795	0.246	1.795	3.904		1.497	0.369	1.795	4.626
1.46	0.479	1.797	0.774		1.797	0.241	1.797	3.917		1.497	0.367	1.797	4.633
1.463	0.481	1.798	0.773		1.8	0.241	1.8	3.917		1.498	0.363	1.798	4.646
1.465	0.485	1.8	0.777		1.802	0.235	1.802	3.926		1.5	0.368	1.8	4.649
1.467	0.479	1.803	0.774		1.803	0.241	1.803	3.929		1.503	0.363	1.803	4.642
1.468	0.483	1.805	0.782		1.805	0.247	1.807	3.928		1.505	0.36	1.805	4.642
1.47	0.488	1.807	0.779		1.807	0.253	1.807	3.924		1.505	0.359	1.807	4.646
1.472	0.5	1.81	0.786		1.81	0.258	1.81	3.918		1.508	0.364	1.81	4.654
1.475	0.495	1.812	0.79		1.812	0.25	1.812	3.931		1.51	0.367	1.812	4.66
1.475	0.492	1.813	0.792		1.813	0.251	1.813	3.938		1.512	0.365	1.813	4.656
1.477	0.486	1.815	0.788		1.817	0.245	1.817	3.941		1.513	0.368	1.817	4.658
1.478	0.483	1.817	0.788		1.818	0.246	1.818	3.941		1.515	0.371	1.818	4.662
1.48	0.482	1.82	0.785		1.82	0.246	1.82	3.938		1.517	0.36	1.82	4.668
1.482	0.487	1.822	0.785		1.823	0.244	1.823	3.945		1.518	0.36	1.822	4.671
1.483	0.492	1.823	0.782		1.825	0.242	1.825	3.953		1.52	0.358	1.823	4.679
1.485	0.499	1.827	0.786		1.827	0.246	1.827	3.969		1.522	0.364	1.827	4.685
1.488	0.5	1.828	0.792		1.83	0.244	1.83	3.971		1.523	0.363	1.828	4.688
1.488	0.499	1.83	0.792		1.83	0.247	1.83	3.971		1.525	0.359	1.83	4.691
1.49	0.494	1.833	0.786		1.833	0.249	1.833	3.967		1.528	0.363	1.833	4.697
1.492	0.491	1.835	0.787		1.835	0.249	1.835	3.974		1.53	0.365	1.835	4.697
1.493	0.49	1.837	0.788		1.837	0.253	1.837	3.976		1.53	0.371	1.837	4.691
1.497	0.488	1.838	0.788		1.84	0.246	1.84	3.976		1.533	0.369	1.838	4.692
1.497	0.487	1.84	0.795		1.842	0.245	1.842	3.978		1.535	0.365	1.84	4.697
1.498	0.492	1.843	0.788		1.843	0.245	1.843	3.978		1.537	0.363	1.843	4.708
1.502	0.49	1.845	0.794		1.847	0.249	1.847	3.978		1.538	0.36	1.845	4.712
1.503	0.491	1.847	0.797		1.848	0.245	1.848	3.987		1.538	0.362	1.847	4.715
1.503	0.488	1.85	0.799		1.85	0.242	1.85	3.991		1.542	0.36	1.85	4.718
1.505	0.49	1.852	0.788		1.852	0.237	1.853	4.005		1.543	0.362	1.852	4.719
1.507	0.497	1.853	0.79		1.853	0.244	1.853	4.001		1.545	0.364	1.853	4.715
1.51	0.506	1.855	0.787		1.857	0.237	1.857	4.001		1.547	0.369	1.857	4.718
1.512	0.501	1.857	0.788		1.858	0.235	1.858	4.014		1.548	0.372	1.858	4.719
1.512	0.486	1.86	0.787		1.86	0.231	1.86	4.013		1.55	0.363	1.86	4.721
1.515	0.477	1.862	0.792		1.863	0.236	1.863	4.013		1.553	0.365	1.862	4.729
1.517	0.486	1.863	0.799		1.865	0.245	1.865	4.009		1.555	0.365	1.863	4.74
1.518	0.486	1.867	0.792		1.867	0.241	1.867	4.013		1.555	0.374	1.867	4.744
1.52	0.487	1.868	0.79		1.87	0.241	1.87	4.019		1.557	0.368	1.868	4.747
1.52	0.485	1.87	0.786		1.872	0.242	1.87	4.018		1.558	0.368	1.87	4.749
1.523	0.485	1.872	0.794		1.873	0.253	1.873	4.013		1.562	0.368	1.873	4.758
1.525	0.485	1.873	0.795		1.875	0.26	1.875	4.014		1.563	0.369	1.875	4.758
1.525	0.492	1.877	0.797		1.877	0.259	1.877	4.021		1.563	0.369	1.877	4.759
1.528	0.492	1.878	0.796		1.88	0.25	1.88	4.032		1.567	0.372	1.88	4.76
1.53	0.505	1.88	0.799		1.882	0.242	1.882	4.038		1.568	0.365	1.882	4.756
1.532	0.505	1.883	0.803		1.883	0.24	1.883	4.046		1.57	0.359	1.883	4.765
1.533	0.499	1.885	0.801		1.887	0.24	1.887	4.05		1.572	0.36	1.885	4.767
1.535	0.499	1.887	0.796		1.888	0.241	1.888	4.049		1.573	0.363	1.887	4.771
1.537	0.503	1.888	0.799		1.89	0.244	1.89	4.05		1.575	0.371	1.89	4.772
1.54	0.504	1.89	0.801		1.893	0.246	1.892	4.05		1.577	0.369	1.892	4.778
1.54	0.497	1.893	0.799		1.893	0.25	1.893	4.054		1.578	0.368	1.893	4.782
1.542	0.492	1.895	0.794		1.897	0.254	1.897	4.053		1.58	0.365	1.897	4.791
1.543	0.497	1.897	0.794		1.898	0.253	1.898	4.055		1.582	0.362	1.898	4.804
1.545	0.495	1.9	0.801		1.9	0.246	1.9	4.056		1.583	0.363	1.9	4.806
1.547	0.497	1.902	0.801		1.903	0.244	1.903	4.063		1.587	0.367	1.902	4.806
1.548	0.492	1.903	0.806		1.905	0.236	1.905	4.059		1.588	0.371	1.905	4.801
1.55	0.497	1.907	0.808		1.907	0.241	1.907	4.056		1.588	0.364	1.907	4.799
1.553	0.503	1.908	0.806		1.91	0.242	1.91	4.058		1.592	0.364	1.908	4.804
1.555	0.497	1.91	0.809		1.91	0.253	1.912	4.064		1.592	0.359	1.91	4.804
1.555	0.492	1.913	0.81		1.913	0.25	1.913	4.079		1.595	0.359	1.913	4.805
1.558	0.492	1.913	0.809		1.915	0.256	1.917	4.082		1.597	0.36	1.915	4.814
1.558	0.492	1.917	0.808		1.917	0.254	1.917	4.094		1.597	0.372	1.917	4.819
1.562	0.491	1.918	0.803		1.92	0.245	1.92	4.099		1.6	0.382	1.92	4.823
1.562	0.49	1.92	0.809		1.922	0.237	1.922	4.103		1.602	0.381	1.922	4.827
1.563	0.499	1.923	0.804		1.923	0.236	1.923	4.097		1.603	0.369	1.923	4.831
1.567	0.509	1.925	0.808		1.927	0.238	1.927	4.094		1.605	0.363	1.925	4.835
1.568	0.508	1.927	0.801		1.928	0.238	1.928	4.097		1.607	0.363	1.927	4.836
1.568	0.503	1.93	0.803		1.93	0.244	1.93	4.099		1.608	0.363	1.93	4.84
1.572	0.497	1.932	0.799		1.932	0.244	1.933	4.101		1.61	0.364	1.932	4.844
1.573	0.496	1.933	0.806		1.933	0.251	1.933	4.108		1.612	0.372	1.933	4.845
1.575	0.496	1.935	0.806		1.937	0.251	1.937	4.117		1.613	0.373	1.937	4.845
1.577	0.5	1.938	0.809		1.938	0.25	1.938	4.114		1.615	0.376	1.938	4.859
1.578	0.497	1.94	0.812		1.94	0.253	1.94	4.115		1.617	0.369	1.94	4.869
1.58	0.492	1.942	0.815		1.943	0.249	1.943	4.119		1.62	0.369	1.942	4.869
1.582	0.488	1.943	0.812		1.945	0.245	1.945	4.131		1.622	0.363	1.943	4.856
1.583	0.492	1.947	0.812		1.947	0.241	1.947	4.137		1.622	0.365	1.947	4.841
1.585	0.508	1.948	0.809		1.948	0.241	1.95	4.132		1.623	0.363	1.948	4.841
1.587	0.509	1.95	0.817		1.95	0.237	1.952	4.136		1.625	0.365	1.95	4.842
1.588	0.506	1.953	0.815		1.953	0.233	1.953	4.135		1.628	0.365	1.953	4.858
1.59	0.495	1.955	0.812		1.955	0.228	1.957	4.142		1.63	0.371	1.955	4.867
1.59	0.494	1.957	0.812		1.957	0.227	1.957	4.142		1.63	0.368	1.957	4.869
1.593	0.49	1.958	0.817		1.96	0.229	1.96	4.14		1.633	0.364	1.96	4.873
1.595	0.494	1.962	0.821		1.962	0.237	1.962	4.146		1.635	0.364	1.96	4.881
1.597	0.494	1.963	0.815		1.963	0.241	1.963	4.147		1.637	0.369	1.963	4.887
1.598	0.506	1.965	0.813		1.967	0.25	1.967	4.153		1.638	0.369	1.965	4.894
1.6	0.509	1.967	0.812		1.968	0.251	1.968	4.156		1.638	0.372	1.967	4.895
1.602	0.518	1.97	0.818		1.97	0.251	1.97	4.16		1.642	0.373	1.97	4.895
1.605	0.509	1.972	0.822		1.972	0.246	1.973	4.16		1.643	0.378	1.972	4.9
1.605	0.509	1.973	0.828		1.973	0.25	1.975	4.163		1.645	0.377	1.973	4.901
1.607	0.512	1.977	0.828		1.977	0.253	1.977	4.163		1.647	0.371	1.977	4.91
1.608	0.495	1.977	0.832		1.978	0.254	1.98	4.168		1.648	0.365	1.978	4.904
1.61	0.49	1.98	0.829		1.98	0.251	1.98	4.171		1.65	0.362	1.98	4.897
1.612	0.485	1.982	0.827		1.983	0.245	1.983	4.172		1.653	0.356	1.983	4.895
1.613	0.494	1.983	0.823		1.985	0.249	1.985	4.176		1.655	0.35	1.985	4.91
1.615	0.504	1.987	0.823		1.987	0.244	1.987	4.171		1.655	0.354	1.987	4.929
1.618	0.503	1.988	0.824		1.99	0.249	1.99	4.165		1.658	0.364	1.988	4.935
1.62	0.503	1.99	0.823		1.992	0.244	1.992	4.169		1.658	0.365	1.99	4.921
1.62	0.505	1.993	0.829		1.993	0.255	1.993	4.178		1.662	0.364	1.993	4.918
1.622	0.506	1.995	0.827		1.995	0.251	1.995	4.196		1.663	0.358	1.995	4.923
1.623	0.508	1.997	0.831		1.997	0.245	1.998	4.2		1.663	0.36	1.997	4.935
1.627	0.505	1.998	0.823		2	0.24	2	4.201		1.667	0.363	2	4.935
1.627	0.506	2	0.823		2.002	0.236	2.002	4.2		1.668	0.367	2.002	4.937
1.628	0.501	2.003	0.826		2.003	0.244	2.003	4.201		1.67	0.367	2.003	4.937
1.632	0.495	2.005	0.838		2.007	0.235	2.007	4.21		1.672	0.367	2.005	4.933
1.633	0.491	2.007	0.846		2.008	0.24	2.008	4.212		1.673	0.363	2.007	4.931
1.633	0.499	2.01	0.837		2.01	0.241	2.01	4.213		1.675	0.365	2.01	4.94
1.637	0.504	2.012	0.826		2.013	0.249	2.013	4.209		1.677	0.368	2.012	4.949
1.638	0.513	2.013	0.822		2.015	0.24	2.013	4.206		1.678	0.368	2.013	4.956
1.64	0.506	2.017	0.827		2.017	0.236	2.017	4.199		1.68	0.363	2.017	4.954
1.642	0.497	2.017	0.833		2.018	0.238	2.018	4.199		1.682	0.362	2.018	4.953
1.642	0.495	2.02	0.84		2.02	0.247	2.02	4.203		1.683	0.356	2.02	4.947
1.645	0.496	2.022	0.841		2.023	0.249	2.023	4.21		1.687	0.359	2.023	4.951
1.647	0.501	2.023	0.831		2.025	0.249	2.025	4.215		1.688	0.36	2.025	4.951
1.648	0.497	2.027	0.828		2.027	0.249	2.027	4.221		1.688	0.368	2.027	4.969
1.65	0.497	2.028	0.838		2.03	0.246	2.03	4.227		1.692	0.371	2.03	4.968
1.652	0.5	2.03	0.838		2.032	0.245	2.032	4.231		1.693	0.363	2.03	4.972
1.653	0.504	2.033	0.842		2.033	0.245	2.033	4.227		1.695	0.354	2.033	4.967
1.657	0.505	2.035	0.837		2.037	0.247	2.035	4.231		1.697	0.354	2.035	4.972
1.657	0.499	2.037	0.829		2.037	0.241	2.037	4.227		1.697	0.364	2.037	4.985
1.658	0.503	2.038	0.829		2.04	0.236	2.04	4.231		1.7	0.376	2.04	4.995
1.66	0.51	2.042	0.828		2.042	0.232	2.042	4.232		1.702	0.374	2.042	4.992
1.662	0.515	2.043	0.822		2.043	0.235	2.043	4.235		1.703	0.377	2.043	4.991
1.663	0.508	2.045	0.829		2.047	0.244	2.047	4.242		1.705	0.372	2.047	4.991
1.665	0.504	2.047	0.833		2.048	0.253	2.048	4.246		1.707	0.365	2.048	4.997
1.667	0.51	2.05	0.838		2.05	0.256	2.05	4.246		1.708	0.365	2.05	5.001
1.67	0.512	2.052	0.835		2.053	0.25	2.053	3.921		1.712	0.373	2.053	5
1.67	0.514	2.053	0.829		2.053	0.247	2.055	3.928		1.712	0.379	2.053	4.999
1.672	0.509	2.057	0.826		2.057	0.242	2.057	3.933		1.713	0.373	2.057	5.001
1.675	0.514	2.058	0.829		2.058	0.236	2.06	3.941		1.715	0.36	2.058	5.006
1.677	0.509	2.06	0.835		2.06	0.228	2.06	3.941		1.717	0.36	2.06	5.013
1.678	0.512	2.062	0.835		2.063	0.235	2.063	3.94		1.72	0.36	2.063	5.006
1.678	0.513	2.063	0.832		2.065	0.241	2.065	3.938		1.722	0.364	2.065	5.013
1.68	0.518	2.067	0.832		2.067	0.241	2.067	3.94		1.722	0.368	2.067	5.015
1.683	0.518	2.068	0.84		2.07	0.236	2.07	3.946		1.725	0.368	2.068	5.026
1.685	0.519	2.07	0.835		2.072	0.24	2.072	3.947		1.725	0.355	2.07	5.033
1.685	0.514	2.073	0.837		2.073	0.247	2.073	3.951		1.728	0.356	2.073	5.042
1.688	0.509	2.075	0.831		2.075	0.25	2.077	3.947		1.73	0.362	2.075	5.046
1.69	0.506	2.077	0.838		2.077	0.245	2.078	3.954		1.73	0.372	2.077	5.042
1.692	0.508	2.08	0.838		2.08	0.244	2.08	3.953		1.733	0.374	2.08	5.037
1.693	0.509	2.082	0.837		2.082	0.237	2.082	3.96		1.735	0.379	2.082	5.042
1.695	0.508	2.083	0.835		2.083	0.236	2.083	3.955		1.737	0.373	2.083	5.041
1.697	0.51	2.085	0.832		2.087	0.235	2.087	3.965		1.738	0.364	2.085	5.049
1.698	0.512	2.087	0.835		2.087	0.235	2.088	3.963		1.74	0.358	2.087	5.053
1.7	0.512	2.09	0.835		2.09	0.233	2.09	3.967		1.742	0.36	2.09	5.062
1.702	0.51	2.092	0.836		2.093	0.24	2.093	3.967		1.743	0.368	2.092	5.067
1.703	0.513	2.093	0.833		2.095	0.246	2.095	3.972		1.745	0.364	2.093	5.067
1.705	0.517	2.097	0.836		2.097	0.253	2.097	3.982		1.747	0.372	2.097	5.062
1.707	0.521	2.098	0.844		2.098	0.253	2.1	3.987		1.748	0.368	2.098	5.062
1.708	0.517	2.1	0.844		2.1	0.253	2.102	3.992		1.75	0.372	2.1	5.059
1.71	0.512	2.103	0.847		2.103	0.254	2.103	3.99		1.753	0.371	2.103	5.074
1.712	0.505	2.105	0.845		2.105	0.256	2.105	3.991		1.755	0.371	2.103	5.081
1.713	0.501	2.107	0.849		2.107	0.251	2.107	3.994		1.755	0.365	2.107	5.088
1.715	0.503	2.108	0.847		2.11	0.246	2.11	3.999		1.758	0.36	2.108	5.085
1.717	0.508	2.11	0.844		2.112	0.245	2.112	4		1.76	0.368	2.11	5.076
1.718	0.509	2.113	0.838		2.113	0.246	2.113	4.006		1.762	0.369	2.113	5.069
1.722	0.51	2.115	0.838		2.117	0.244	2.117	4.005		1.763	0.373	2.115	5.073
1.722	0.499	2.117	0.837		2.117	0.238	2.118	4.006		1.763	0.367	2.117	5.086
1.723	0.497	2.12	0.841		2.12	0.241	2.12	3.996		1.767	0.371	2.12	5.096
1.725	0.497	2.122	0.845		2.122	0.242	2.123	4.005		1.768	0.369	2.122	5.09
1.727	0.508	2.123	0.849		2.123	0.247	2.123	4.01		1.77	0.369	2.123	5.095
1.728	0.517	2.125	0.849		2.127	0.247	2.127	4.013		1.772	0.364	2.127	5.1
1.73	0.522	2.127	0.846		2.128	0.245	2.128	4.013		1.773	0.359	2.128	5.108
1.732	0.522	2.13	0.841		2.13	0.24	2.13	4.024		1.775	0.363	2.13	5.105
1.735	0.524	2.132	0.833		2.133	0.242	2.133	4.038		1.778	0.365	2.132	5.101
1.735	0.526	2.133	0.829		2.135	0.255	2.135	4.035		1.778	0.371	2.133	5.1
1.737	0.522	2.137	0.828		2.137	0.259	2.137	4.028		1.78	0.368	2.137	5.103
1.738	0.512	2.138	0.837		2.14	0.251	2.14	4.031		1.782	0.374	2.138	5.105
1.74	0.503	2.14	0.844		2.14	0.241	2.14	4.037		1.783	0.369	2.14	5.106
1.743	0.503	2.142	0.844		2.143	0.249	2.143	4.041		1.787	0.368	2.143	5.105
1.745	0.512	2.143	0.845		2.145	0.246	2.145	4.04		1.788	0.359	2.145	5.113
1.745	0.519	2.147	0.847		2.147	0.251	2.147	4.046		1.788	0.364	2.147	5.115
1.748	0.523	2.148	0.856		2.15	0.245	2.15	4.046		1.792	0.368	2.148	5.126
1.75	0.519	2.15	0.854		2.152	0.245	2.152	4.047		1.793	0.364	2.15	5.127
1.75	0.514	2.153	0.853		2.153	0.253	2.153	4.044		1.795	0.369	2.153	5.123
1.753	0.514	2.155	0.851		2.157	0.259	2.157	4.044		1.797	0.367	2.155	5.112
1.755	0.517	2.157	0.856		2.158	0.262	2.158	4.046		1.798	0.367	2.157	5.113
1.757	0.524	2.158	0.851		2.16	0.251	2.16	4.053		1.8	0.373	2.16	5.127
1.758	0.528	2.16	0.845		2.162	0.247	2.162	4.051		1.802	0.365	2.162	5.135
1.758	0.528	2.163	0.838		2.163	0.244	2.163	4.055		1.803	0.369	2.163	5.136
1.762	0.527	2.165	0.841		2.167	0.242	2.167	4.062		1.805	0.373	2.167	5.131
1.763	0.524	2.167	0.845		2.168	0.246	2.168	4.069		1.807	0.369	2.168	5.137
1.765	0.521	2.17	0.851		2.17	0.246	2.17	4.071		1.808	0.362	2.17	5.135
1.767	0.517	2.172	0.847		2.173	0.247	2.173	4.076		1.812	0.363	2.172	5.133
1.768	0.51	2.173	0.847		2.175	0.249	2.175	4.079		1.813	0.363	2.173	5.135
1.77	0.517	2.177	0.846		2.177	0.253	2.177	4.085		1.813	0.369	2.177	5.131
1.772	0.515	2.178	0.858		2.18	0.256	2.178	4.091		1.817	0.365	2.178	5.141
1.773	0.526	2.18	0.856		2.18	0.253	2.18	4.097		1.818	0.372	2.18	5.145
1.775	0.519	2.183	0.862		2.183	0.246	2.183	4.097		1.82	0.373	2.183	5.156
1.777	0.526	2.183	0.865		2.185	0.241	2.185	4.083		1.822	0.376	2.185	5.162
1.778	0.517	2.187	0.865		2.187	0.244	2.187	4.079		1.822	0.372	2.187	5.168
1.78	0.513	2.188	0.864		2.19	0.246	2.19	4.081		1.825	0.369	2.19	5.168
1.782	0.51	2.19	0.846		2.192	0.247	2.192	4.091		1.827	0.36	2.192	5.163
1.783	0.51	2.193	0.855		2.193	0.254	2.193	4.091		1.828	0.365	2.193	5.16
1.787	0.521	2.195	0.853		2.197	0.258	2.197	4.092		1.83	0.374	2.195	5.159
1.787	0.522	2.197	0.864		2.197	0.258	2.198	4.099		1.832	0.381	2.197	5.162
1.788	0.528	2.2	0.858		2.2	0.253	2.2	4.104		1.833	0.373	2.2	5.162
1.792	0.526	2.202	0.851		2.202	0.255	2.202	4.109		1.835	0.363	2.202	5.162
1.793	0.522	2.203	0.855		2.203	0.254	2.203	4.11		1.837	0.365	2.203	5.164
1.793	0.517	2.205	0.856		2.207	0.249	2.207	4.117		1.838	0.371	2.207	5.171
1.795	0.513	2.207	0.864		2.208	0.249	2.208	4.117		1.84	0.372	2.208	5.174
1.797	0.512	2.21	0.855		2.21	0.247	2.21	4.118		1.842	0.372	2.21	5.181
1.8	0.517	2.212	0.86		2.213	0.249	2.213	4.117		1.845	0.376	2.213	5.19
1.8	0.523	2.213	0.86		2.215	0.245	2.215	4.122		1.845	0.377	2.213	5.192
1.802	0.527	2.217	0.865		2.217	0.244	2.217	4.121		1.847	0.373	2.217	5.197
1.805	0.526	2.218	0.859		2.218	0.245	2.22	4.122		1.848	0.368	2.218	5.196
1.807	0.522	2.22	0.859		2.22	0.245	2.22	4.114		1.85	0.367	2.22	5.191
1.808	0.523	2.223	0.862		2.223	0.251	2.223	4.118		1.853	0.372	2.223	5.186
1.81	0.524	2.225	0.871		2.225	0.264	2.225	4.117		1.855	0.369	2.225	5.187
1.81	0.524	2.227	0.871		2.227	0.258	2.227	4.136		1.855	0.372	2.227	5.194
1.813	0.518	2.228	0.872		2.23	0.254	2.23	4.137		1.858	0.367	2.23	5.206
1.815	0.513	2.23	0.873		2.232	0.246	2.232	4.147		1.86	0.372	2.232	5.206
1.815	0.515	2.233	0.881		2.233	0.249	2.233	4.14		1.862	0.368	2.233	5.21
1.818	0.519	2.235	0.871		2.237	0.245	2.237	4.138		1.863	0.368	2.235	5.209
1.82	0.524	2.237	0.865		2.238	0.24	2.238	4.141		1.863	0.364	2.237	5.213
1.822	0.531	2.24	0.858		2.24	0.245	2.24	4.147		1.867	0.364	2.24	5.217
1.823	0.531	2.242	0.862		2.243	0.244	2.243	4.147		1.868	0.371	2.242	5.226
1.825	0.529	2.243	0.863		2.243	0.245	2.245	4.149		1.87	0.377	2.243	5.229
1.827	0.529	2.247	0.867		2.247	0.238	2.247	4.155		1.872	0.383	2.247	5.229
1.828	0.533	2.248	0.868		2.248	0.24	2.248	4.147		1.873	0.383	2.247	5.226
1.83	0.528	2.25	0.865		2.25	0.242	2.252	4.153		1.875	0.379	2.25	5.221
1.832	0.529	2.252	0.865		2.253	0.245	2.253	4.149		1.878	0.379	2.253	5.214
1.833	0.521	2.255	0.871		2.255	0.242	2.255	4.158		1.88	0.377	2.255	5.215
1.837	0.531	2.257	0.871		2.258	0.242	2.258	4.168		1.882	0.372	2.257	5.224
1.837	0.524	2.258	0.865		2.26	0.244	2.26	4.169		1.883	0.367	2.258	5.233
1.838	0.524	2.262	0.868		2.262	0.247	2.262	4.176		1.885	0.362	2.262	5.233
1.842	0.531	2.263	0.868		2.263	0.245	2.265	4.169		1.887	0.371	2.263	5.242
1.842	0.526	2.265	0.872		2.265	0.247	2.267	4.168		1.888	0.376	2.265	5.247
1.845	0.527	2.267	0.865		2.268	0.244	2.268	4.171		1.89	0.382	2.268	5.249
1.845	0.521	2.268	0.867		2.27	0.245	2.27	4.186		1.892	0.372	2.27	5.241
1.847	0.527	2.272	0.877		2.272	0.238	2.272	4.19		1.893	0.373	2.272	5.244
1.85	0.535	2.273	0.876		2.275	0.238	2.275	4.191		1.897	0.372	2.275	5.246
1.852	0.535	2.275	0.882		2.277	0.238	2.277	4.191		1.897	0.373	2.275	5.251
1.852	0.526	2.278	0.873		2.278	0.24	2.278	4.201		1.898	0.374	2.278	5.249
1.853	0.514	2.28	0.872		2.282	0.246	2.282	4.199		1.9	0.376	2.28	5.255
1.857	0.526	2.282	0.872		2.283	0.245	2.283	4.192		1.902	0.368	2.282	5.26
1.858	0.526	2.283	0.872		2.285	0.251	2.285	4.178		1.905	0.368	2.285	5.26
1.858	0.533	2.287	0.878		2.287	0.246	2.287	4.177		1.905	0.363	2.287	5.262
1.86	0.524	2.288	0.877		2.288	0.251	2.288	4.194		1.907	0.369	2.288	5.259
1.863	0.526	2.29	0.878		2.292	0.262	2.292	4.205		1.91	0.364	2.292	5.25
1.865	0.523	2.292	0.877		2.293	0.258	2.293	4.206		1.912	0.367	2.293	5.247
1.867	0.524	2.295	0.872		2.295	0.258	2.295	4.199		1.913	0.365	2.295	5.249
1.868	0.523	2.297	0.878		2.298	0.247	2.298	4.204		1.915	0.372	2.298	5.251
1.87	0.526	2.298	0.885		2.3	0.254	2.3	4.208		1.917	0.367	2.298	5.262
1.872	0.535	2.302	0.883		2.302	0.249	2.302	4.212		1.918	0.363	2.302	5.265
1.873	0.54	2.302	0.881		2.305	0.247	2.305	4.208		1.922	0.36	2.303	5.277
1.873	0.538	2.305	0.873		2.307	0.249	2.305	4.213		1.922	0.363	2.305	5.285
1.877	0.531	2.307	0.874		2.308	0.242	2.308	4.214		1.923	0.368	2.308	5.286
1.878	0.532	2.31	0.873		2.31	0.24	2.31	4.217		1.925	0.363	2.31	5.286
1.88	0.533	2.312	0.876		2.312	0.238	2.312	4.215		1.927	0.368	2.312	5.273
1.882	0.538	2.313	0.879		2.315	0.246	2.315	4.217		1.93	0.368	2.315	5.276
1.883	0.531	2.315	0.883		2.317	0.246	2.317	4.224		1.93	0.368	2.317	5.283
1.885	0.532	2.318	0.883		2.318	0.251	2.318	4.232		1.932	0.364	2.318	5.297
1.888	0.529	2.32	0.883		2.322	0.254	2.32	4.224		1.935	0.364	2.32	5.303
1.888	0.541	2.322	0.874		2.323	0.256	2.323	4.223		1.937	0.369	2.322	5.3
1.89	0.537	2.325	0.862		2.325	0.258	2.325	4.215		1.938	0.367	2.325	5.297
1.893	0.538	2.327	0.868		2.327	0.256	2.327	4.231		1.938	0.363	2.327	5.296
1.895	0.531	2.328	0.878		2.328	0.25	2.328	4.232		1.94	0.365	2.328	5.3
1.895	0.529	2.33	0.886		2.332	0.247	2.332	4.237		1.943	0.372	2.332	5.309
1.897	0.529	2.332	0.881		2.333	0.247	2.333	4.229		1.945	0.385	2.333	5.31
1.898	0.528	2.335	0.881		2.335	0.256	2.335	4.224		1.947	0.377	2.335	5.306
1.902	0.532	2.337	0.881		2.338	0.256	2.338	4.226		1.948	0.372	2.338	5.304
1.902	0.532	2.338	0.876		2.34	0.263	2.34	4.226		1.95	0.362	2.338	5.31
1.903	0.538	2.342	0.876		2.342	0.26	2.342	4.232		1.952	0.363	2.342	5.313
1.907	0.545	2.343	0.883		2.343	0.265	2.345	4.241		1.953	0.365	2.343	5.313
1.908	0.542	2.345	0.885		2.345	0.265	2.347	4.249		1.955	0.371	2.345	5.319
1.91	0.533	2.348	0.878		2.348	0.26	2.348	4.253		1.957	0.377	2.348	5.326
1.912	0.528	2.348	0.883		2.35	0.256	2.35	4.25		1.958	0.369	2.35	5.324
1.913	0.528	2.352	0.887		2.352	0.25	2.352	4.246		1.96	0.369	2.352	5.326
1.915	0.528	2.353	0.892		2.355	0.254	2.355	4.254		1.963	0.369	2.355	5.329
1.917	0.528	2.355	0.887		2.357	0.251	2.357	4.258		1.963	0.365	2.355	5.338
1.917	0.526	2.358	0.886		2.358	0.247	2.358	4.258		1.965	0.368	2.358	5.332
1.92	0.531	2.36	0.888		2.362	0.245	2.362	4.25		1.967	0.367	2.36	5.332
1.922	0.531	2.362	0.882		2.362	0.241	2.363	4.251		1.968	0.365	2.362	5.324
1.923	0.533	2.365	0.878		2.365	0.249	2.365	4.251		1.972	0.368	2.365	5.321
1.925	0.535	2.367	0.881		2.367	0.256	2.368	4.249		1.972	0.363	2.367	5.333
1.927	0.535	2.368	0.886		2.368	0.262	2.37	4.247		1.973	0.367	2.368	5.337
1.928	0.532	2.372	0.899		2.372	0.256	2.372	4.242		1.977	0.369	2.372	5.346
1.93	0.531	2.372	0.891		2.373	0.253	2.373	4.244		1.978	0.372	2.373	5.342
1.932	0.532	2.375	0.885		2.375	0.251	2.375	4.236		1.98	0.378	2.375	5.347
1.933	0.533	2.377	0.878		2.378	0.255	2.378	4.238		1.982	0.378	2.377	5.355
1.935	0.532	2.378	0.886		2.38	0.253	2.38	4.24		1.982	0.377	2.378	5.363
1.937	0.533	2.382	0.892		2.382	0.249	2.382	4.242		1.985	0.376	2.382	5.362
1.938	0.535	2.383	0.891		2.385	0.246	2.385	4.24		1.987	0.377	2.383	5.362
1.94	0.533	2.385	0.887		2.387	0.245	2.387	4.242		1.988	0.381	2.385	5.349
1.942	0.536	2.388	0.886		2.388	0.24	2.388	4.24		1.99	0.376	2.388	5.347
1.943	0.541	2.39	0.885		2.39	0.242	2.392	4.245		1.992	0.374	2.39	5.358
1.945	0.542	2.392	0.891		2.392	0.238	2.392	4.247		1.993	0.371	2.392	5.367
1.947	0.545	2.393	0.899		2.395	0.247	2.395	4.258		1.997	0.369	2.395	5.371
1.948	0.545	2.395	0.9		2.397	0.245	2.397	4.26		1.997	0.371	2.397	5.372
1.95	0.537	2.398	0.901		2.398	0.247	2.398	4.259		1.998	0.364	2.398	5.377
1.953	0.536	2.4	0.896		2.402	0.246	2.402	4.267		2.002	0.36	2.402	5.371
1.953	0.532	2.402	0.9		2.403	0.244	2.403	4.268		2.003	0.355	2.402	5.369
1.955	0.536	2.405	0.894		2.405	0.247	2.405	4.274		2.005	0.372	2.405	5.371
1.958	0.535	2.407	0.89		2.408	0.246	2.408	4.268		2.005	0.376	2.407	5.378
1.96	0.532	2.408	0.883		2.408	0.253	2.41	4.263		2.007	0.379	2.408	5.372
1.96	0.532	2.412	0.882		2.412	0.253	2.412	4.26		2.01	0.373	2.412	5.371
1.962	0.531	2.412	0.882		2.413	0.258	2.413	4.264		2.012	0.372	2.413	5.365
1.963	0.532	2.415	0.882		2.415	0.263	2.415	4.272		2.013	0.372	2.415	5.367
1.967	0.532	2.417	0.885		2.418	0.258	2.418	4.277		2.015	0.364	2.418	5.368
1.967	0.531	2.418	0.895		2.42	0.256	2.42	4.277		2.017	0.372	2.42	5.377
1.968	0.531	2.422	0.899		2.422	0.25	2.422	4.281		2.018	0.377	2.422	5.382
1.972	0.523	2.423	0.906		2.425	0.259	2.425	4.283		2.022	0.385	2.423	5.386
1.973	0.528	2.425	0.905		2.427	0.249	2.427	4.294		2.022	0.372	2.425	5.382
1.975	0.532	2.428	0.906		2.428	0.251	2.428	4.294		2.023	0.363	2.428	5.385
1.977	0.54	2.43	0.897		2.43	0.245	2.43	4.295		2.025	0.365	2.43	5.387
1.978	0.537	2.432	0.891		2.432	0.246	2.432	4.296		2.027	0.371	2.432	5.399
1.98	0.538	2.433	0.89		2.435	0.246	2.435	4.296		2.03	0.369	2.435	5.403
1.982	0.537	2.435	0.894		2.437	0.244	2.437	4.304		2.03	0.363	2.437	5.4
1.982	0.541	2.438	0.9		2.438	0.247	2.438	4.313		2.032	0.364	2.438	5.399
1.985	0.538	2.44	0.894		2.442	0.247	2.442	4.313		2.035	0.369	2.442	5.399
1.987	0.542	2.442	0.891		2.443	0.25	2.443	4.312		2.037	0.371	2.442	5.403
1.988	0.542	2.445	0.891		2.445	0.25	2.445	4.305		2.038	0.371	2.445	5.4
1.99	0.547	2.445	0.896		2.448	0.253	2.448	4.305		2.04	0.369	2.447	5.406
1.992	0.546	2.448	0.903		2.45	0.249	2.45	4.308		2.04	0.372	2.448	5.413
1.993	0.546	2.452	0.897		2.452	0.247	2.452	4.314		2.043	0.371	2.452	5.418
1.997	0.546	2.452	0.896		2.453	0.241	2.453	4.317		2.045	0.376	2.453	5.421
1.997	0.538	2.455	0.892		2.455	0.247	2.455	4.315		2.047	0.368	2.455	5.419
1.998	0.538	2.457	0.896		2.458	0.253	2.458	4.308		2.048	0.372	2.458	5.427
2	0.544	2.458	0.897		2.46	0.262	2.46	4.315		2.05	0.365	2.46	5.423
2.002	0.554	2.462	0.892		2.462	0.258	2.462	4.319		2.052	0.363	2.462	5.424
2.003	0.553	2.463	0.888		2.465	0.258	2.465	4.318		2.055	0.362	2.465	5.427
2.005	0.545	2.465	0.895		2.467	0.251	2.467	4.315		2.055	0.362	2.467	5.423
2.007	0.537	2.468	0.903		2.468	0.253	2.468	4.321		2.057	0.371	2.468	5.427
2.01	0.54	2.47	0.906		2.47	0.253	2.472	4.336		2.058	0.371	2.47	5.428
2.012	0.545	2.472	0.897		2.472	0.247	2.473	4.332		2.06	0.372	2.472	5.432
2.012	0.544	2.473	0.897		2.475	0.249	2.475	4.331		2.063	0.372	2.475	5.432
2.013	0.54	2.475	0.896		2.477	0.25	2.477	4.327		2.063	0.376	2.477	5.428
2.015	0.538	2.478	0.9		2.478	0.253	2.478	4.332		2.065	0.378	2.478	5.424
2.018	0.546	2.48	0.908		2.482	0.247	2.482	4.337		2.068	0.376	2.482	5.436
2.018	0.549	2.482	0.9		2.483	0.242	2.483	4.342		2.07	0.373	2.483	5.445
2.02	0.544	2.485	0.896		2.485	0.247	2.485	4.346		2.072	0.374	2.485	5.453
2.023	0.535	2.487	0.892		2.488	0.251	2.488	4.35		2.072	0.381	2.487	5.451
2.025	0.536	2.488	0.908		2.49	0.259	2.49	4.351		2.073	0.377	2.488	5.453
2.025	0.538	2.492	0.912		2.492	0.259	2.492	4.353		2.077	0.372	2.492	5.454
2.028	0.545	2.493	0.909		2.493	0.262	2.495	4.346		2.078	0.365	2.493	5.458
2.03	0.546	2.495	0.901		2.495	0.254	2.495	4.35		2.08	0.371	2.495	5.454
2.032	0.546	2.498	0.905		2.498	0.256	2.498	4.354		2.082	0.378	2.498	5.454
2.033	0.544	2.498	0.903		2.5	0.26	2.5	4.363		2.083	0.374	2.498	5.456
2.033	0.551	2.502	0.9		2.502	0.269	2.502	4.363		2.085	0.371	2.502	5.467
2.037	0.55	2.503	0.895		2.505	0.26	2.505	4.369		2.088	0.365	2.503	5.465
2.038	0.55	2.505	0.89		2.505	0.26	2.507	4.372		2.088	0.371	2.505	5.468
2.04	0.538	2.508	0.89		2.508	0.251	2.508	4.372		2.09	0.372	2.508	5.469
2.042	0.541	2.51	0.895		2.512	0.249	2.512	4.372		2.092	0.371	2.51	5.472
2.043	0.549	2.512	0.9		2.512	0.258	2.513	4.372		2.093	0.363	2.512	5.476
2.045	0.553	2.515	0.903		2.515	0.264	2.515	4.378		2.097	0.358	2.515	5.473
2.047	0.554	2.517	0.905		2.517	0.262	2.517	4.377		2.097	0.36	2.517	5.474
2.047	0.551	2.518	0.908		2.518	0.26	2.518	4.374		2.098	0.373	2.518	5.474
2.05	0.547	2.522	0.91		2.522	0.259	2.522	4.378		2.1	0.382	2.52	5.477
2.052	0.555	2.522	0.906		2.523	0.262	2.523	4.378		2.102	0.385	2.522	5.486
2.053	0.559	2.525	0.909		2.525	0.264	2.525	4.39		2.105	0.376	2.525	5.481
2.055	0.562	2.527	0.915		2.528	0.264	2.528	4.39		2.107	0.365	2.527	5.474
2.057	0.558	2.528	0.921		2.53	0.258	2.53	4.385		2.107	0.359	2.528	5.479
2.058	0.55	2.532	0.912		2.532	0.258	2.532	4.388		2.11	0.364	2.532	5.476
2.06	0.546	2.533	0.91		2.533	0.256	2.535	4.383		2.112	0.372	2.533	5.488
2.062	0.535	2.535	0.909		2.535	0.254	2.537	4.385		2.113	0.374	2.535	5.487
2.063	0.529	2.538	0.914		2.538	0.251	2.538	4.394		2.115	0.376	2.538	5.499
2.065	0.535	2.538	0.922		2.54	0.254	2.542	4.399		2.117	0.374	2.54	5.499
2.067	0.544	2.542	0.921		2.542	0.259	2.542	4.401		2.118	0.374	2.542	5.505
2.068	0.55	2.543	0.918		2.545	0.26	2.545	4.401		2.122	0.372	2.545	5.512
2.07	0.55	2.545	0.913		2.547	0.259	2.547	4.4		2.122	0.372	2.545	5.515
2.072	0.551	2.548	0.914		2.548	0.264	2.548	4.406		2.123	0.374	2.548	5.512
2.075	0.551	2.55	0.914		2.55	0.26	2.552	4.408		2.125	0.377	2.55	5.514
2.075	0.545	2.552	0.906		2.552	0.263	2.553	4.41		2.127	0.373	2.552	5.517
2.077	0.547	2.555	0.9		2.555	0.256	2.555	4.408		2.13	0.367	2.555	5.519
2.078	0.55	2.555	0.906		2.557	0.253	2.557	4.404		2.13	0.368	2.557	5.517
2.08	0.554	2.558	0.908		2.558	0.249	2.558	4.404		2.132	0.365	2.558	5.519
2.083	0.549	2.56	0.917		2.562	0.255	2.562	4.406		2.135	0.367	2.562	5.517
2.085	0.545	2.562	0.918		2.563	0.263	2.563	4.412		2.137	0.363	2.563	5.521
2.085	0.545	2.565	0.919		2.565	0.263	2.565	4.422		2.138	0.373	2.565	5.519
2.088	0.544	2.567	0.919		2.568	0.254	2.568	4.428		2.14	0.377	2.567	5.526
2.09	0.537	2.568	0.917		2.57	0.242	2.57	4.429		2.142	0.383	2.568	5.523
2.09	0.546	2.572	0.922		2.572	0.246	2.572	4.433		2.143	0.373	2.572	5.523
2.093	0.547	2.573	0.915		2.575	0.25	2.573	4.432		2.145	0.374	2.573	5.532
2.095	0.549	2.575	0.915		2.575	0.255	2.575	4.433		2.147	0.368	2.575	5.535
2.097	0.541	2.577	0.917		2.578	0.256	2.578	4.435		2.148	0.365	2.578	5.538
2.098	0.536	2.578	0.915		2.58	0.254	2.58	4.435		2.15	0.36	2.58	5.541
2.098	0.54	2.582	0.908		2.582	0.256	2.582	4.436		2.152	0.368	2.582	5.535
2.102	0.545	2.583	0.906		2.585	0.256	2.585	4.431		2.155	0.377	2.585	5.535
2.103	0.551	2.585	0.915		2.587	0.259	2.587	4.431		2.155	0.373	2.587	5.535
2.105	0.553	2.588	0.926		2.588	0.265	2.588	4.431		2.157	0.363	2.588	5.553
2.107	0.551	2.59	0.929		2.592	0.267	2.592	4.433		2.16	0.365	2.59	5.572
2.108	0.553	2.592	0.922		2.593	0.255	2.592	4.433		2.162	0.373	2.592	5.579
2.11	0.547	2.595	0.919		2.595	0.244	2.595	4.44		2.163	0.374	2.595	5.578
2.112	0.551	2.597	0.914		2.597	0.238	2.597	4.438		2.163	0.373	2.597	5.574
2.112	0.551	2.598	0.909		2.598	0.245	2.598	4.441		2.165	0.373	2.598	5.572
2.115	0.559	2.6	0.905		2.602	0.253	2.602	4.436		2.168	0.369	2.602	5.571
2.117	0.559	2.602	0.905		2.603	0.253	2.603	4.442		2.17	0.376	2.603	5.573
2.118	0.551	2.605	0.908		2.605	0.259	2.605	4.45		2.172	0.371	2.605	5.579
2.12	0.549	2.607	0.926		2.608	0.262	2.608	4.463		2.173	0.377	2.608	5.578
2.122	0.544	2.608	0.932		2.61	0.26	2.61	4.467		2.175	0.365	2.61	5.574
2.123	0.55	2.612	0.921		2.612	0.259	2.612	4.459		2.177	0.365	2.612	5.572
2.127	0.554	2.613	0.914		2.613	0.255	2.615	4.447		2.178	0.362	2.613	5.569
2.127	0.555	2.615	0.915		2.615	0.25	2.617	4.449		2.18	0.367	2.615	5.577
2.128	0.553	2.618	0.926		2.618	0.244	2.618	4.464		2.182	0.367	2.618	5.576
2.132	0.55	2.618	0.924		2.62	0.253	2.62	4.464		2.183	0.369	2.62	5.588
2.133	0.559	2.622	0.923		2.622	0.256	2.622	4.467		2.185	0.369	2.622	5.588
2.133	0.564	2.623	0.929		2.625	0.263	2.625	4.467		2.188	0.368	2.625	5.588
2.135	0.56	2.625	0.928		2.627	0.255	2.627	4.467		2.188	0.367	2.627	5.587
2.137	0.555	2.628	0.928		2.628	0.255	2.628	4.465		2.19	0.369	2.628	5.585
2.14	0.553	2.63	0.923		2.632	0.25	2.632	4.472		2.192	0.376	2.63	5.587
2.142	0.553	2.632	0.926		2.633	0.254	2.633	4.468		2.193	0.376	2.632	5.592
2.142	0.551	2.635	0.924		2.635	0.254	2.635	4.469		2.197	0.379	2.635	5.596
2.145	0.544	2.637	0.928		2.637	0.26	2.637	4.477		2.197	0.379	2.637	5.604
2.147	0.554	2.638	0.924		2.638	0.264	2.638	4.477		2.198	0.382	2.638	5.603
2.148	0.549	2.642	0.929		2.642	0.272	2.642	4.481		2.202	0.385	2.642	5.601
2.15	0.553	2.642	0.923		2.643	0.267	2.643	4.477		2.203	0.377	2.643	5.601
2.15	0.553	2.645	0.927		2.645	0.264	2.645	4.482		2.205	0.372	2.645	5.612
2.153	0.547	2.647	0.921		2.648	0.255	2.648	4.479		2.207	0.369	2.647	5.618
2.155	0.558	2.648	0.929		2.65	0.25	2.65	4.483		2.208	0.372	2.648	5.622
2.157	0.559	2.652	0.928		2.652	0.25	2.652	4.479		2.21	0.371	2.652	5.619
2.158	0.56	2.653	0.937		2.655	0.256	2.655	4.485		2.212	0.373	2.653	5.622
2.16	0.56	2.655	0.931		2.657	0.26	2.657	4.483		2.213	0.374	2.655	5.621
2.162	0.559	2.658	0.932		2.658	0.254	2.658	4.488		2.215	0.373	2.658	5.626
2.163	0.555	2.66	0.929		2.66	0.251	2.662	4.49		2.217	0.365	2.66	5.627
2.163	0.554	2.662	0.929		2.662	0.255	2.662	4.486		2.218	0.364	2.662	5.628
2.167	0.562	2.665	0.929		2.665	0.259	2.665	4.486		2.222	0.368	2.663	5.628
2.168	0.572	2.667	0.928		2.667	0.259	2.667	4.482		2.222	0.378	2.665	5.627
2.17	0.568	2.668	0.932		2.668	0.26	2.668	4.495		2.223	0.374	2.668	5.636
2.172	0.564	2.67	0.932		2.672	0.264	2.672	4.496		2.227	0.372	2.672	5.638
2.173	0.563	2.672	0.938		2.673	0.264	2.673	4.501		2.228	0.368	2.672	5.641
2.175	0.56	2.675	0.936		2.675	0.258	2.675	4.495		2.23	0.369	2.675	5.642
2.178	0.562	2.677	0.932		2.677	0.253	2.678	4.488		2.23	0.368	2.677	5.646
2.178	0.562	2.678	0.932		2.678	0.255	2.68	4.492		2.232	0.363	2.678	5.642
2.18	0.567	2.682	0.937		2.682	0.256	2.682	4.5		2.235	0.368	2.682	5.645
2.182	0.564	2.682	0.941		2.683	0.255	2.683	4.514		2.237	0.374	2.683	5.65
2.183	0.558	2.685	0.937		2.685	0.255	2.685	4.512		2.238	0.376	2.685	5.65
2.185	0.558	2.687	0.941		2.688	0.255	2.688	4.514		2.24	0.367	2.687	5.653
2.187	0.563	2.688	0.94		2.69	0.256	2.69	4.509		2.242	0.359	2.69	5.649
2.188	0.568	2.692	0.942		2.692	0.262	2.692	4.512		2.243	0.36	2.692	5.659
2.192	0.571	2.693	0.94		2.695	0.267	2.695	4.509		2.245	0.368	2.693	5.655
2.192	0.569	2.695	0.945		2.697	0.268	2.697	4.519		2.247	0.377	2.695	5.655
2.193	0.565	2.697	0.945		2.698	0.264	2.698	4.524		2.248	0.378	2.698	5.655
2.197	0.556	2.698	0.932		2.702	0.251	2.702	4.519		2.25	0.378	2.7	5.658
2.198	0.553	2.702	0.933		2.702	0.251	2.702	4.514		2.252	0.373	2.702	5.665
2.2	0.558	2.703	0.924		2.705	0.254	2.705	4.514		2.255	0.369	2.705	5.658
2.2	0.559	2.705	0.94		2.707	0.25	2.707	4.519		2.255	0.367	2.707	5.655
2.202	0.562	2.708	0.937		2.708	0.259	2.708	4.521		2.257	0.365	2.708	5.647
2.205	0.562	2.71	0.941		2.712	0.262	2.712	4.527		2.26	0.371	2.71	5.66
2.207	0.559	2.712	0.94		2.713	0.269	2.713	4.531		2.262	0.368	2.712	5.659
2.207	0.559	2.715	0.945		2.715	0.263	2.715	4.527		2.263	0.374	2.715	5.665
2.21	0.558	2.717	0.944		2.718	0.262	2.718	4.527		2.265	0.373	2.717	5.672
2.212	0.565	2.718	0.945		2.72	0.256	2.72	4.527		2.265	0.382	2.718	5.679
2.213	0.568	2.72	0.944		2.722	0.259	2.722	4.526		2.268	0.377	2.722	5.681
2.215	0.573	2.722	0.951		2.723	0.258	2.723	4.533		2.27	0.371	2.723	5.678
2.215	0.567	2.725	0.955		2.725	0.253	2.725	4.529		2.272	0.362	2.725	5.678
2.218	0.564	2.728	0.959		2.728	0.25	2.728	4.536		2.273	0.368	2.728	5.672
2.22	0.555	2.728	0.949		2.73	0.249	2.73	4.529		2.275	0.372	2.73	5.667
2.222	0.558	2.732	0.947		2.732	0.256	2.732	4.535		2.277	0.382	2.732	5.674
2.223	0.558	2.733	0.945		2.735	0.263	2.733	4.528		2.28	0.382	2.733	5.676
2.225	0.554	2.735	0.953		2.737	0.268	2.735	4.545		2.28	0.379	2.735	5.682
2.227	0.554	2.738	0.951		2.738	0.26	2.738	4.558		2.282	0.382	2.738	5.678
2.228	0.547	2.74	0.955		2.74	0.255	2.742	4.562		2.285	0.376	2.74	5.688
2.228	0.546	2.742	0.956		2.742	0.253	2.743	4.558		2.285	0.377	2.742	5.694
2.232	0.553	2.743	0.953		2.745	0.256	2.745	4.55		2.288	0.385	2.745	5.705
2.233	0.559	2.745	0.945		2.747	0.256	2.747	4.55		2.288	0.388	2.747	5.705
2.235	0.56	2.748	0.946		2.748	0.25	2.748	4.547		2.29	0.387	2.748	5.708
2.237	0.567	2.75	0.95		2.752	0.245	2.752	4.549		2.293	0.383	2.752	5.704
2.238	0.565	2.752	0.951		2.753	0.251	2.753	4.555		2.295	0.382	2.752	5.706
2.24	0.573	2.755	0.95		2.755	0.262	2.755	4.558		2.297	0.376	2.755	5.697
2.243	0.569	2.757	0.949		2.758	0.267	2.758	4.563		2.298	0.369	2.757	5.695
2.243	0.571	2.758	0.946		2.758	0.256	2.76	4.559		2.298	0.368	2.758	5.695
2.245	0.568	2.762	0.949		2.762	0.247	2.762	4.563		2.302	0.371	2.762	5.694
2.248	0.568	2.763	0.949		2.763	0.255	2.763	4.555		2.303	0.376	2.763	5.697
2.25	0.574	2.765	0.954		2.765	0.256	2.765	4.559		2.305	0.373	2.765	5.701
2.25	0.569	2.767	0.95		2.768	0.26	2.768	4.564		2.307	0.371	2.768	5.713
2.252	0.568	2.768	0.954		2.77	0.256	2.77	4.572		2.308	0.365	2.77	5.715
2.253	0.562	2.772	0.945		2.772	0.263	2.772	4.574		2.31	0.368	2.772	5.717
2.257	0.567	2.773	0.95		2.775	0.264	2.775	4.571		2.312	0.373	2.773	5.712
2.257	0.56	2.775	0.947		2.777	0.262	2.777	4.565		2.313	0.379	2.775	5.717
2.258	0.559	2.778	0.963		2.778	0.258	2.778	4.562		2.315	0.377	2.778	5.722
2.262	0.553	2.78	0.96		2.78	0.247	2.782	4.569		2.317	0.377	2.78	5.726
2.263	0.549	2.782	0.959		2.782	0.253	2.782	4.572		2.318	0.374	2.782	5.731
2.265	0.555	2.785	0.949		2.785	0.255	2.785	4.573		2.322	0.374	2.785	5.738
2.265	0.562	2.787	0.953		2.787	0.262	2.787	4.574		2.322	0.374	2.787	5.735
2.267	0.574	2.788	0.956		2.788	0.256	2.788	4.574		2.323	0.365	2.788	5.733
2.27	0.572	2.79	0.958		2.792	0.255	2.792	4.586		2.327	0.369	2.792	5.732
2.272	0.569	2.792	0.955		2.793	0.256	2.793	4.583		2.328	0.377	2.792	5.736
2.272	0.564	2.795	0.955		2.795	0.256	2.795	4.587		2.33	0.382	2.795	5.74
2.275	0.564	2.797	0.955		2.798	0.256	2.798	4.582		2.33	0.386	2.797	5.733
2.277	0.559	2.798	0.959		2.8	0.265	2.8	4.583		2.332	0.381	2.798	5.735
2.278	0.554	2.802	0.955		2.802	0.262	2.802	4.581		2.335	0.383	2.802	5.735
2.278	0.544	2.803	0.956		2.803	0.273	2.805	4.573		2.337	0.381	2.803	5.744
2.28	0.551	2.805	0.954		2.805	0.268	2.805	4.581		2.338	0.379	2.805	5.741
2.283	0.555	2.808	0.958		2.808	0.268	2.808	4.587		2.34	0.379	2.808	5.74
2.285	0.562	2.808	0.955		2.81	0.256	2.81	4.597		2.342	0.376	2.81	5.732
2.287	0.56	2.812	0.963		2.812	0.251	2.812	4.594		2.343	0.377	2.812	5.741
2.288	0.565	2.813	0.959		2.815	0.255	2.815	4.595		2.347	0.365	2.813	5.741
2.29	0.559	2.815	0.959		2.817	0.258	2.817	4.595		2.347	0.36	2.815	5.747
2.292	0.56	2.818	0.958		2.818	0.26	2.818	4.596		2.348	0.359	2.818	5.749
2.293	0.559	2.82	0.967		2.822	0.256	2.822	4.599		2.35	0.369	2.82	5.759
2.295	0.567	2.822	0.965		2.823	0.259	2.823	4.597		2.352	0.372	2.822	5.762
2.297	0.559	2.825	0.963		2.825	0.263	2.825	4.603		2.355	0.364	2.825	5.758
2.298	0.558	2.827	0.951		2.827	0.272	2.827	4.606		2.355	0.364	2.827	5.751
2.3	0.556	2.828	0.945		2.828	0.269	2.828	4.609		2.357	0.362	2.828	5.758
2.302	0.565	2.83	0.945		2.832	0.267	2.832	4.606		2.36	0.363	2.832	5.764
2.303	0.565	2.832	0.954		2.833	0.259	2.833	4.606		2.362	0.372	2.833	5.767
2.305	0.565	2.835	0.962		2.835	0.26	2.835	4.61		2.363	0.378	2.835	5.764
2.308	0.564	2.837	0.964		2.838	0.254	2.838	4.61		2.365	0.379	2.837	5.764
2.308	0.559	2.838	0.964		2.84	0.259	2.84	4.606		2.365	0.379	2.838	5.76
2.31	0.569	2.842	0.96		2.842	0.258	2.842	4.601		2.368	0.377	2.842	5.762
2.313	0.577	2.843	0.962		2.845	0.259	2.843	4.604		2.37	0.369	2.843	5.767
2.315	0.578	2.845	0.96		2.845	0.258	2.845	4.612		2.372	0.368	2.845	5.774
2.315	0.567	2.847	0.963		2.848	0.264	2.848	4.618		2.373	0.363	2.848	5.774
2.318	0.567	2.848	0.956		2.85	0.267	2.85	4.622		2.375	0.369	2.85	5.771
2.318	0.574	2.852	0.956		2.852	0.26	2.852	4.629		2.377	0.371	2.852	5.776
2.322	0.579	2.853	0.953		2.855	0.254	2.855	4.633		2.38	0.376	2.855	5.768
2.323	0.573	2.855	0.954		2.857	0.258	2.857	4.633		2.38	0.376	2.857	5.774
2.323	0.572	2.858	0.951		2.858	0.263	2.858	4.623		2.382	0.373	2.858	5.765
2.327	0.576	2.86	0.951		2.862	0.263	2.862	4.626		2.385	0.376	2.86	5.765
2.328	0.577	2.862	0.953		2.863	0.259	2.863	4.623		2.385	0.379	2.862	5.776
2.33	0.576	2.865	0.955		2.865	0.253	2.865	4.628		2.388	0.387	2.865	5.767
2.33	0.569	2.867	0.963		2.867	0.249	2.867	4.626		2.388	0.387	2.867	5.773
2.332	0.571	2.868	0.969		2.868	0.253	2.868	4.633		2.39	0.385	2.868	5.763
2.335	0.564	2.87	0.974		2.872	0.259	2.872	4.628		2.393	0.377	2.872	5.765
2.337	0.568	2.872	0.976		2.873	0.258	2.873	4.635		2.395	0.377	2.873	5.778
2.337	0.574	2.875	0.971		2.875	0.255	2.875	4.64		2.397	0.378	2.875	5.782
2.34	0.581	2.877	0.969		2.878	0.251	2.878	4.646		2.398	0.383	2.878	5.786
2.342	0.586	2.878	0.965		2.88	0.259	2.88	4.641		2.4	0.377	2.88	5.782
2.343	0.581	2.882	0.967		2.882	0.259	2.882	4.64		2.402	0.383	2.882	5.795
2.345	0.578	2.883	0.967		2.883	0.262	2.885	4.644		2.405	0.382	2.883	5.8
2.347	0.571	2.885	0.978		2.885	0.255	2.887	4.651		2.405	0.385	2.885	5.805
2.348	0.567	2.888	0.981		2.888	0.26	2.888	4.647		2.407	0.372	2.888	5.808
2.352	0.568	2.89	0.981		2.89	0.265	2.89	4.65		2.408	0.377	2.89	5.812
2.352	0.571	2.892	0.982		2.892	0.265	2.892	4.647		2.41	0.377	2.892	5.808
2.353	0.572	2.893	0.974		2.895	0.264	2.895	4.649		2.413	0.386	2.895	5.804
2.355	0.571	2.895	0.973		2.897	0.262	2.897	4.651		2.413	0.382	2.897	5.797
2.357	0.571	2.898	0.968		2.898	0.254	2.898	4.649		2.415	0.381	2.898	5.792
2.358	0.576	2.9	0.972		2.902	0.258	2.902	4.655		2.418	0.379	2.9	5.792
2.36	0.576	2.902	0.976		2.903	0.255	2.903	4.655		2.418	0.376	2.902	5.799
2.362	0.579	2.905	0.976		2.905	0.262	2.905	4.662		2.422	0.376	2.905	5.808
2.365	0.576	2.907	0.971		2.907	0.259	2.907	4.66		2.422	0.376	2.907	5.813
2.367	0.581	2.908	0.963		2.908	0.259	2.908	4.66		2.423	0.374	2.908	5.812
2.367	0.578	2.91	0.968		2.912	0.254	2.912	4.658		2.427	0.373	2.912	5.804
2.37	0.583	2.912	0.965		2.913	0.256	2.913	4.658		2.428	0.374	2.913	5.796
2.37	0.578	2.915	0.973		2.915	0.254	2.915	4.665		2.43	0.386	2.915	5.796
2.373	0.577	2.917	0.969		2.918	0.255	2.918	4.671		2.432	0.39	2.917	5.797
2.373	0.579	2.918	0.976		2.92	0.256	2.92	4.678		2.433	0.385	2.918	5.795
2.375	0.579	2.922	0.974		2.922	0.262	2.922	4.674		2.435	0.377	2.922	5.803
2.378	0.583	2.923	0.982		2.923	0.264	2.925	4.669		2.437	0.377	2.923	5.808
2.38	0.579	2.925	0.981		2.927	0.263	2.927	4.667		2.438	0.376	2.925	5.817
2.38	0.579	2.928	0.982		2.928	0.263	2.928	4.665		2.44	0.376	2.928	5.814
2.383	0.586	2.93	0.976		2.93	0.26	2.932	4.668		2.442	0.368	2.93	5.819
2.383	0.583	2.932	0.978		2.932	0.26	2.932	4.672		2.443	0.36	2.932	5.821
2.387	0.576	2.933	0.974		2.935	0.258	2.935	4.673		2.447	0.36	2.935	5.815
2.388	0.573	2.937	0.973		2.937	0.256	2.937	4.672		2.447	0.363	2.935	5.814
2.388	0.569	2.938	0.971		2.938	0.26	2.938	4.674		2.448	0.373	2.938	5.817
2.392	0.577	2.94	0.967		2.942	0.258	2.942	4.681		2.45	0.376	2.94	5.826
2.393	0.577	2.942	0.968		2.943	0.262	2.943	4.685		2.453	0.378	2.942	5.827
2.395	0.579	2.945	0.972		2.945	0.259	2.945	4.685		2.455	0.379	2.945	5.826
2.395	0.579	2.947	0.974		2.947	0.26	2.948	4.685		2.455	0.377	2.948	5.823
2.397	0.579	2.948	0.976		2.948	0.264	2.95	4.683		2.457	0.381	2.948	5.827
2.4	0.59	2.952	0.974		2.952	0.263	2.952	4.687		2.46	0.374	2.952	5.827
2.402	0.591	2.952	0.977		2.953	0.262	2.955	4.692		2.462	0.379	2.953	5.827
2.402	0.585	2.955	0.973		2.955	0.256	2.955	4.691		2.463	0.385	2.955	5.835
2.405	0.578	2.957	0.976		2.958	0.254	2.958	4.685		2.465	0.382	2.958	5.837
2.407	0.574	2.958	0.978		2.96	0.256	2.96	4.681		2.467	0.385	2.96	5.84
2.408	0.585	2.962	0.983		2.962	0.253	2.962	4.691		2.468	0.376	2.962	5.837
2.41	0.581	2.963	0.985		2.965	0.259	2.965	4.694		2.47	0.376	2.963	5.845
2.412	0.587	2.965	0.982		2.965	0.255	2.967	4.691		2.472	0.369	2.965	5.837
2.413	0.591	2.968	0.982		2.968	0.263	2.968	4.685		2.473	0.373	2.968	5.845
2.415	0.592	2.968	0.982		2.97	0.264	2.97	4.687		2.475	0.376	2.97	5.838
2.417	0.582	2.972	0.983		2.972	0.268	2.972	4.692		2.477	0.376	2.972	5.842
2.418	0.571	2.973	0.99		2.975	0.26	2.975	4.695		2.48	0.373	2.975	5.835
2.42	0.572	2.975	0.991		2.977	0.259	2.977	4.704		2.48	0.378	2.977	5.837
2.423	0.578	2.978	0.991		2.978	0.25	2.978	4.71		2.482	0.381	2.978	5.836
2.423	0.586	2.98	0.981		2.982	0.262	2.982	4.714		2.485	0.381	2.98	5.833
2.425	0.582	2.982	0.978		2.983	0.259	2.983	4.715		2.485	0.381	2.982	5.836
2.427	0.579	2.985	0.976		2.985	0.267	2.985	4.708		2.488	0.377	2.985	5.844
2.43	0.579	2.987	0.976		2.988	0.267	2.987	4.705		2.488	0.376	2.987	5.856
2.432	0.574	2.988	0.982		2.99	0.263	2.988	4.688		2.49	0.376	2.988	5.856
2.432	0.574	2.99	0.982		2.992	0.268	2.992	4.695		2.493	0.373	2.992	5.862
2.433	0.573	2.992	0.988		2.993	0.264	2.993	4.695		2.495	0.382	2.993	5.849
2.435	0.579	2.995	0.991		2.995	0.259	2.995	4.709		2.497	0.378	2.995	5.856
2.438	0.579	2.997	0.99		2.998	0.255	2.998	4.708		2.498	0.387	2.998	5.86
2.438	0.578	2.998	0.982		3	0.258	3	4.712		2.5	0.379	3	5.869
2.44	0.578	3.002	0.987		3.002	0.26	3.002	4.713		2.502	0.376	3.002	5.865
2.443	0.583	3.003	0.986		3.005	0.253	3.005	4.71		2.505	0.376	3.005	5.86
2.445	0.583	3.005	0.996		3.007	0.259	3.007	4.705		2.505	0.373	3.005	5.856
2.445	0.583	3.008	0.995		3.008	0.254	3.008	4.705		2.507	0.373	3.008	5.854
2.448	0.582	3.01	0.995		3.012	0.254	3.01	4.704		2.508	0.373	3.01	5.849
2.448	0.578	3.012	0.99		3.012	0.25	3.012	4.704		2.51	0.378	3.012	5.85
2.452	0.577	3.015	0.978		3.015	0.256	3.015	4.712		2.513	0.378	3.015	5.854
2.453	0.569	3.015	0.988		3.017	0.267	3.017	4.713		2.513	0.377	3.017	5.862
2.453	0.568	3.018	0.995		3.018	0.265	3.02	4.718		2.515	0.374	3.018	5.863
2.457	0.574	3.02	0.999		3.022	0.26	3.022	4.722		2.518	0.374	3.022	5.863
2.458	0.581	3.022	0.99		3.023	0.256	3.023	4.721		2.52	0.373	3.023	5.86
2.46	0.581	3.025	0.983		3.025	0.256	3.025	4.719		2.522	0.374	3.025	5.862
2.462	0.579	3.027	0.986		3.028	0.256	3.028	4.718		2.522	0.373	3.027	5.869
2.463	0.579	3.028	0.991		3.028	0.263	3.03	4.727		2.523	0.378	3.028	5.886
2.465	0.581	3.032	0.988		3.032	0.269	3.032	4.733		2.527	0.373	3.032	5.888
2.467	0.592	3.032	0.986		3.033	0.276	3.033	4.733		2.528	0.378	3.033	5.887
2.467	0.59	3.035	0.983		3.035	0.271	3.035	4.727		2.53	0.377	3.035	5.879
2.47	0.586	3.037	0.988		3.038	0.263	3.038	4.724		2.532	0.379	3.038	5.878
2.472	0.586	3.038	0.991		3.04	0.259	3.04	4.721		2.533	0.381	3.04	5.882
2.473	0.576	3.042	0.994		3.042	0.263	3.042	4.724		2.535	0.377	3.042	5.883
2.475	0.576	3.043	0.986		3.045	0.262	3.045	4.728		2.537	0.371	3.043	5.888
2.477	0.576	3.045	0.986		3.047	0.262	3.047	4.736		2.538	0.372	3.045	5.877
2.478	0.582	3.048	0.986		3.048	0.258	3.048	4.732		2.54	0.373	3.048	5.877
2.482	0.588	3.05	0.995		3.05	0.26	3.052	4.733		2.542	0.376	3.05	5.873
2.482	0.586	3.052	0.994		3.052	0.258	3.053	4.735		2.543	0.372	3.052	5.867
2.483	0.588	3.055	1		3.055	0.256	3.055	4.744		2.547	0.374	3.055	5.874
2.487	0.578	3.055	0.996		3.057	0.259	3.057	4.738		2.547	0.381	3.057	5.879
2.487	0.576	3.058	1.004		3.058	0.268	3.058	4.74		2.548	0.383	3.058	5.882
2.49	0.578	3.06	1.001		3.062	0.269	3.062	4.736		2.552	0.376	3.06	5.873
2.49	0.581	3.062	1.004		3.062	0.273	3.063	4.738		2.553	0.372	3.062	5.872
2.492	0.582	3.065	0.994		3.065	0.264	3.065	4.741		2.555	0.372	3.065	5.881
2.495	0.577	3.067	0.987		3.068	0.267	3.068	4.746		2.555	0.379	3.067	5.888
2.497	0.583	3.068	0.986		3.068	0.262	3.07	4.753		2.557	0.383	3.068	5.89
2.497	0.587	3.072	0.992		3.072	0.256	3.072	4.75		2.56	0.383	3.072	5.886
2.5	0.595	3.073	0.994		3.075	0.249	3.075	4.75		2.562	0.377	3.073	5.885
2.502	0.592	3.075	0.994		3.075	0.244	3.075	4.751		2.563	0.368	3.075	5.89
2.503	0.583	3.078	0.99		3.078	0.246	3.078	4.754		2.565	0.364	3.077	5.888
2.503	0.574	3.08	0.994		3.08	0.245	3.08	4.758		2.567	0.365	3.078	5.891
2.505	0.568	3.082	0.994		3.082	0.245	3.082	4.758		2.568	0.378	3.082	5.879
2.508	0.574	3.083	1.001		3.085	0.253	3.085	4.76		2.572	0.379	3.083	5.891
2.51	0.581	3.085	1.008		3.087	0.264	3.087	4.76		2.572	0.379	3.087	5.897
2.512	0.581	3.088	1.006		3.088	0.274	3.088	4.762		2.573	0.377	3.088	5.909
2.512	0.586	3.09	1.004		3.09	0.269	3.092	4.76		2.577	0.376	3.09	5.901
2.515	0.59	3.092	1.009		3.092	0.264	3.093	4.762		2.577	0.373	3.092	5.903
2.517	0.603	3.095	1.008		3.095	0.262	3.095	4.771		2.58	0.372	3.095	5.903
2.518	0.596	3.097	1.005		3.097	0.267	3.098	4.774		2.58	0.371	3.097	5.909
2.518	0.592	3.098	1.001		3.098	0.272	3.098	4.783		2.582	0.376	3.098	5.913
2.522	0.588	3.1	1.006		3.102	0.265	3.102	4.783		2.585	0.372	3.102	5.909
2.523	0.585	3.102	1.01		3.103	0.262	3.103	4.783		2.587	0.374	3.102	5.909
2.525	0.585	3.105	1.01		3.105	0.254	3.105	4.782		2.588	0.374	3.105	5.903
2.527	0.583	3.107	1		3.108	0.26	3.108	4.771		2.59	0.376	3.107	5.901
2.528	0.583	3.108	0.991		3.11	0.267	3.11	4.763		2.59	0.373	3.108	5.897
2.53	0.579	3.112	0.994		3.112	0.265	3.112	4.755		2.593	0.379	3.112	5.901
2.532	0.582	3.112	1.009		3.113	0.262	3.115	4.764		2.595	0.378	3.113	5.906
2.533	0.582	3.115	1.014		3.115	0.254	3.115	4.769		2.597	0.379	3.115	5.913
2.535	0.582	3.117	1.004		3.118	0.268	3.118	4.786		2.598	0.379	3.118	5.909
2.537	0.585	3.118	0.996		3.12	0.272	3.12	4.792		2.6	0.371	3.12	5.917
2.538	0.581	3.122	1		3.122	0.277	3.122	4.795		2.602	0.368	3.122	5.914
2.54	0.586	3.123	1.005		3.125	0.268	3.125	4.791		2.605	0.368	3.123	5.912
2.542	0.588	3.125	1.006		3.127	0.263	3.127	4.782		2.605	0.377	3.125	5.905
2.543	0.59	3.128	1.006		3.128	0.255	3.128	4.778		2.607	0.382	3.128	5.912
2.547	0.594	3.13	1.008		3.132	0.25	3.132	4.773		2.61	0.382	3.13	5.921
2.547	0.597	3.132	1.008		3.133	0.255	3.133	4.777		2.61	0.373	3.132	5.926
2.548	0.6	3.133	1.005		3.135	0.26	3.135	4.774		2.613	0.371	3.135	5.922
2.55	0.595	3.135	1.003		3.137	0.269	3.137	4.782		2.613	0.368	3.137	5.917
2.552	0.591	3.138	1.005		3.138	0.265	3.138	4.785		2.615	0.373	3.138	5.917
2.555	0.594	3.14	1.013		3.142	0.265	3.142	4.79		2.618	0.377	3.142	5.913
2.555	0.596	3.143	1.017		3.143	0.256	3.143	4.794		2.62	0.385	3.143	5.913
2.557	0.596	3.145	1.021		3.145	0.256	3.145	4.787		2.622	0.383	3.145	5.917
2.56	0.59	3.147	1.015		3.148	0.255	3.148	4.787		2.623	0.387	3.148	5.921
2.562	0.592	3.148	1.015		3.15	0.263	3.15	4.79		2.625	0.382	3.15	5.924
2.562	0.587	3.152	1.006		3.152	0.264	3.152	4.804		2.627	0.381	3.152	5.922
2.565	0.583	3.153	1.009		3.153	0.271	3.153	4.809		2.63	0.374	3.153	5.921
2.565	0.577	3.155	1.01		3.155	0.267	3.157	4.804		2.63	0.378	3.155	5.926
2.568	0.586	3.158	1.017		3.158	0.262	3.158	4.796		2.632	0.378	3.158	5.935
2.568	0.594	3.158	1.018		3.16	0.258	3.16	4.797		2.633	0.378	3.16	5.933
2.57	0.596	3.162	1.019		3.162	0.255	3.162	4.8		2.635	0.377	3.162	5.923
2.573	0.594	3.163	1.018		3.165	0.263	3.165	4.803		2.638	0.372	3.165	5.924
2.575	0.588	3.165	1.017		3.167	0.271	3.167	4.805		2.638	0.373	3.167	5.923
2.577	0.587	3.168	1.013		3.168	0.265	3.168	4.806		2.64	0.371	3.168	5.918
2.578	0.585	3.17	1.012		3.17	0.263	3.172	4.812		2.643	0.376	3.17	5.914
2.58	0.592	3.172	1.009		3.172	0.255	3.173	4.81		2.645	0.379	3.172	5.915
2.582	0.586	3.175	1.015		3.175	0.262	3.175	4.815		2.647	0.379	3.175	5.936
2.583	0.586	3.177	1.015		3.177	0.269	3.177	4.818		2.647	0.379	3.177	5.942
2.585	0.576	3.178	1.009		3.178	0.269	3.178	4.81		2.648	0.376	3.178	5.946
2.587	0.574	3.18	1.01		3.182	0.265	3.182	4.81		2.652	0.381	3.182	5.941
2.588	0.578	3.182	1.001		3.183	0.268	3.183	4.806		2.653	0.386	3.183	5.941
2.59	0.585	3.185	1.017		3.185	0.254	3.185	4.814		2.655	0.391	3.185	5.938
2.592	0.594	3.187	1.013		3.188	0.258	3.188	4.818		2.657	0.39	3.187	5.944
2.593	0.594	3.188	1.022		3.19	0.26	3.19	4.826		2.657	0.386	3.188	5.951
2.595	0.59	3.192	1.009		3.192	0.263	3.192	4.831		2.66	0.386	3.192	5.951
2.598	0.588	3.193	1.014		3.193	0.271	3.195	4.835		2.662	0.394	3.193	5.95
2.598	0.59	3.195	1.004		3.195	0.269	3.195	4.835		2.663	0.396	3.195	5.947
2.6	0.597	3.198	1.012		3.198	0.263	3.198	4.829		2.665	0.388	3.198	5.959
2.603	0.608	3.2	1.008		3.2	0.249	3.2	4.831		2.667	0.382	3.2	5.968
2.603	0.606	3.202	1.013		3.202	0.247	3.202	4.826		2.668	0.378	3.202	5.968
2.605	0.603	3.203	1.008		3.205	0.255	3.205	4.829		2.672	0.381	3.205	5.959
2.607	0.588	3.205	1.006		3.207	0.253	3.207	4.826		2.672	0.382	3.207	5.951
2.608	0.588	3.208	1.001		3.208	0.251	3.208	4.832		2.673	0.388	3.208	5.95
2.612	0.587	3.21	1.008		3.212	0.251	3.212	4.827		2.675	0.386	3.21	5.947
2.612	0.59	3.212	1.01		3.213	0.258	3.213	4.832		2.677	0.386	3.212	5.949
2.613	0.59	3.215	1.019		3.215	0.26	3.215	4.833		2.68	0.386	3.215	5.95
2.617	0.595	3.217	1.013		3.217	0.25	3.218	4.836		2.68	0.372	3.217	5.951
2.618	0.605	3.218	1.014		3.218	0.25	3.22	4.84		2.682	0.371	3.218	5.947
2.62	0.612	3.222	1.009		3.222	0.253	3.222	4.838		2.685	0.372	3.22	5.95
2.62	0.605	3.223	1.006		3.223	0.254	3.223	4.845		2.687	0.374	3.223	5.95
2.622	0.594	3.225	1.012		3.225	0.262	3.225	4.842		2.688	0.378	3.225	5.954
2.625	0.587	3.227	1.018		3.228	0.264	3.228	4.844		2.69	0.373	3.228	5.954
2.627	0.586	3.228	1.023		3.23	0.273	3.23	4.84		2.692	0.376	3.228	5.956
2.627	0.59	3.232	1.019		3.232	0.268	3.232	4.837		2.693	0.379	3.232	5.96
2.63	0.587	3.233	1.026		3.235	0.264	3.235	4.838		2.695	0.388	3.233	5.965
2.632	0.594	3.235	1.028		3.235	0.262	3.237	4.845		2.697	0.394	3.235	5.962
2.633	0.595	3.238	1.026		3.238	0.258	3.238	4.847		2.698	0.385	3.238	5.959
2.635	0.601	3.24	1.019		3.24	0.255	3.242	4.855		2.7	0.378	3.24	5.959
2.635	0.597	3.242	1.018		3.242	0.259	3.242	4.851		2.702	0.374	3.242	5.962
2.638	0.59	3.243	1.026		3.245	0.267	3.245	4.86		2.705	0.382	3.245	5.974
2.64	0.586	3.245	1.029		3.247	0.272	3.247	4.854		2.705	0.382	3.247	5.973
2.642	0.585	3.248	1.031		3.248	0.274	3.248	4.856		2.707	0.383	3.248	5.972
2.643	0.588	3.25	1.024		3.252	0.269	3.252	4.851		2.71	0.379	3.25	5.968
2.643	0.592	3.252	1.021		3.253	0.267	3.253	4.854		2.71	0.376	3.252	5.972
2.647	0.59	3.255	1.023		3.255	0.265	3.255	4.855		2.713	0.379	3.255	5.969
2.648	0.591	3.257	1.022		3.258	0.273	3.258	4.863		2.713	0.378	3.257	5.974
2.65	0.591	3.258	1.035		3.26	0.274	3.258	4.871		2.715	0.383	3.258	5.976
2.652	0.592	3.26	1.031		3.262	0.265	3.262	4.869		2.718	0.385	3.262	5.976
2.653	0.596	3.262	1.035		3.263	0.256	3.263	4.867		2.72	0.392	3.263	5.973
2.655	0.594	3.265	1.024		3.265	0.253	3.265	4.859		2.722	0.387	3.265	5.977
2.657	0.594	3.267	1.026		3.268	0.258	3.268	4.859		2.723	0.388	3.268	5.983
2.658	0.587	3.268	1.027		3.27	0.259	3.27	4.856		2.725	0.382	3.27	5.986
2.66	0.588	3.272	1.027		3.272	0.267	3.272	4.853		2.727	0.391	3.272	5.99
2.663	0.596	3.273	1.028		3.275	0.264	3.275	4.859		2.73	0.387	3.273	5.994
2.663	0.6	3.275	1.024		3.277	0.264	3.277	4.862		2.73	0.388	3.275	5.99
2.665	0.606	3.277	1.026		3.278	0.262	3.278	4.869		2.732	0.374	3.278	5.986
2.668	0.605	3.278	1.021		3.282	0.255	3.28	4.871		2.733	0.372	3.28	5.985
2.668	0.6	3.282	1.024		3.282	0.259	3.282	4.864		2.735	0.365	3.282	5.995
2.67	0.599	3.285	1.023		3.285	0.26	3.285	4.86		2.738	0.374	3.285	6.005
2.672	0.592	3.285	1.028		3.287	0.267	3.287	4.862		2.738	0.372	3.287	6.006
2.673	0.6	3.288	1.027		3.288	0.271	3.288	4.874		2.74	0.381	3.288	6.005
2.677	0.594	3.29	1.017		3.292	0.278	3.292	4.874		2.743	0.378	3.292	6
2.678	0.594	3.292	1.021		3.293	0.271	3.293	4.887		2.745	0.379	3.293	5.999
2.678	0.585	3.295	1.026		3.295	0.273	3.295	4.887		2.747	0.376	3.295	6.001
2.682	0.595	3.297	1.035		3.298	0.268	3.298	4.886		2.748	0.373	3.297	6.003
2.683	0.601	3.298	1.037		3.3	0.267	3.298	4.879		2.748	0.376	3.298	6.009
2.685	0.606	3.3	1.029		3.302	0.262	3.302	4.878		2.752	0.387	3.302	6.009
2.687	0.605	3.302	1.026		3.303	0.26	3.305	4.876		2.753	0.388	3.303	6.005
2.687	0.597	3.305	1.017		3.305	0.259	3.307	4.885		2.755	0.388	3.305	6.001
2.69	0.594	3.307	1.019		3.308	0.268	3.308	4.886		2.757	0.387	3.308	6.001
2.692	0.594	3.308	1.018		3.31	0.274	3.31	4.896		2.758	0.383	3.31	6.008
2.692	0.59	3.312	1.027		3.312	0.279	3.312	4.886		2.76	0.386	3.312	6.018
2.695	0.594	3.313	1.023		3.315	0.268	3.315	4.886		2.763	0.383	3.313	6.013
2.697	0.591	3.315	1.024		3.317	0.26	3.317	4.876		2.763	0.379	3.315	6.013
2.698	0.597	3.318	1.023		3.318	0.254	3.318	4.874		2.765	0.379	3.318	6.008
2.7	0.597	3.32	1.027		3.32	0.255	3.322	4.876		2.767	0.385	3.32	6.01
2.702	0.596	3.322	1.029		3.322	0.258	3.322	4.877		2.768	0.382	3.322	6.006
2.703	0.595	3.323	1.024		3.325	0.265	3.325	4.887		2.772	0.377	3.325	5.999
2.707	0.596	3.325	1.031		3.327	0.265	3.327	4.892		2.772	0.376	3.327	6
2.707	0.604	3.328	1.024		3.328	0.264	3.328	4.896		2.773	0.381	3.328	6
2.708	0.6	3.33	1.038		3.332	0.267	3.332	4.905		2.777	0.385	3.33	6.001
2.71	0.599	3.332	1.031		3.333	0.272	3.333	4.904		2.778	0.382	3.332	6.006
2.712	0.6	3.335	1.036		3.335	0.274	3.335	4.91		2.78	0.378	3.335	6.006
2.713	0.599	3.337	1.022		3.337	0.274	3.338	4.904		2.78	0.383	3.337	6.018
2.715	0.597	3.338	1.023		3.338	0.273	3.34	4.904		2.782	0.386	3.338	6.027
2.717	0.596	3.342	1.024		3.342	0.272	3.342	4.903		2.785	0.386	3.342	6.021
2.72	0.599	3.343	1.026		3.345	0.273	3.345	4.899		2.787	0.381	3.343	6.018
2.722	0.601	3.345	1.015		3.345	0.269	3.345	4.903		2.788	0.381	3.345	6.015
2.722	0.6	3.348	1.015		3.348	0.269	3.348	4.904		2.79	0.376	3.348	6.022
2.723	0.604	3.348	1.023		3.35	0.262	3.35	4.91		2.792	0.373	3.348	6.023
2.725	0.601	3.352	1.032		3.352	0.263	3.352	4.918		2.793	0.369	3.352	6.021
2.728	0.6	3.353	1.028		3.355	0.265	3.355	4.924		2.795	0.371	3.353	6.019
2.728	0.59	3.355	1.029		3.357	0.268	3.357	4.931		2.797	0.374	3.355	6.01
2.73	0.588	3.358	1.026		3.358	0.273	3.358	4.927		2.798	0.373	3.358	6.021
2.733	0.588	3.36	1.028		3.36	0.269	3.362	4.927		2.8	0.369	3.36	6.027
2.733	0.6	3.362	1.029		3.362	0.269	3.363	4.924		2.802	0.368	3.362	6.024
2.735	0.597	3.365	1.035		3.365	0.265	3.365	4.924		2.805	0.373	3.365	6.015
2.737	0.6	3.365	1.035		3.367	0.267	3.368	4.919		2.805	0.383	3.367	6.013
2.738	0.597	3.368	1.04		3.368	0.264	3.368	4.921		2.807	0.382	3.368	6.021
2.742	0.592	3.37	1.04		3.372	0.264	3.372	4.917		2.81	0.385	3.372	6.027
2.743	0.592	3.372	1.044		3.373	0.264	3.373	4.919		2.812	0.381	3.373	6.027
2.743	0.59	3.375	1.04		3.375	0.264	3.375	4.922		2.813	0.385	3.375	6.026
2.747	0.601	3.377	1.038		3.378	0.267	3.378	4.924		2.813	0.388	3.377	6.027
2.748	0.6	3.378	1.036		3.38	0.26	3.38	4.927		2.815	0.385	3.378	6.028
2.75	0.605	3.382	1.033		3.382	0.262	3.382	4.931		2.818	0.377	3.382	6.024
2.75	0.613	3.383	1.024		3.383	0.259	3.385	4.928		2.82	0.369	3.383	6.028
2.752	0.612	3.385	1.019		3.385	0.262	3.387	4.928		2.822	0.373	3.385	6.035
2.755	0.613	3.387	1.018		3.388	0.254	3.388	4.924		2.823	0.374	3.388	6.042
2.757	0.605	3.388	1.023		3.39	0.258	3.39	4.917		2.825	0.377	3.39	6.04
2.757	0.608	3.392	1.035		3.392	0.258	3.392	4.922		2.827	0.382	3.392	6.037
2.76	0.603	3.393	1.038		3.395	0.265	3.395	4.926		2.83	0.394	3.393	6.033
2.762	0.603	3.395	1.038		3.397	0.256	3.397	4.926		2.83	0.391	3.395	6.038
2.763	0.597	3.398	1.037		3.398	0.259	3.398	4.927		2.832	0.39	3.398	6.05
2.765	0.599	3.4	1.037		3.402	0.26	3.402	4.922		2.833	0.382	3.4	6.051
2.767	0.594	3.402	1.038		3.403	0.265	3.402	4.929		2.835	0.385	3.402	6.044
2.768	0.601	3.403	1.035		3.405	0.271	3.405	4.931		2.838	0.385	3.405	6.037
2.772	0.601	3.405	1.037		3.407	0.264	3.407	4.935		2.838	0.378	3.407	6.051
2.772	0.61	3.408	1.04		3.408	0.271	3.408	4.937		2.84	0.382	3.408	6.05
2.773	0.615	3.41	1.036		3.412	0.262	3.412	4.94		2.843	0.382	3.412	6.05
2.775	0.615	3.412	1.038		3.413	0.269	3.413	4.937		2.845	0.377	3.413	6.04
2.777	0.603	3.415	1.032		3.415	0.265	3.415	4.932		2.847	0.377	3.415	6.04
2.778	0.604	3.417	1.036		3.418	0.264	3.418	4.929		2.848	0.378	3.418	6.04
2.78	0.597	3.418	1.031		3.42	0.26	3.42	4.933		2.85	0.385	3.418	6.042
2.782	0.597	3.422	1.037		3.422	0.267	3.422	4.938		2.852	0.388	3.422	6.047
2.785	0.596	3.423	1.038		3.425	0.273	3.423	4.947		2.853	0.383	3.423	6.053
2.787	0.596	3.425	1.04		3.425	0.273	3.425	4.95		2.855	0.387	3.425	6.062
2.787	0.606	3.427	1.041		3.428	0.268	3.428	4.95		2.857	0.381	3.428	6.064
2.788	0.603	3.43	1.04		3.43	0.273	3.43	4.947		2.858	0.386	3.43	6.064
2.79	0.599	3.432	1.041		3.432	0.272	3.432	4.949		2.86	0.382	3.432	6.062
2.793	0.597	3.433	1.041		3.435	0.272	3.435	4.947		2.863	0.381	3.435	6.058
2.793	0.609	3.435	1.045		3.437	0.264	3.437	4.949		2.863	0.376	3.437	6.062
2.795	0.61	3.438	1.042		3.438	0.263	3.438	4.949		2.865	0.379	3.438	6.058
2.798	0.606	3.44	1.044		3.442	0.263	3.442	4.944		2.868	0.379	3.44	6.056
2.8	0.601	3.442	1.044		3.442	0.256	3.443	4.937		2.868	0.383	3.442	6.056
2.8	0.605	3.445	1.044		3.445	0.259	3.445	4.949		2.872	0.377	3.445	6.062
2.803	0.61	3.447	1.042		3.447	0.265	3.448	4.958		2.872	0.377	3.447	6.076
2.805	0.61	3.448	1.041		3.448	0.277	3.448	4.967		2.873	0.377	3.448	6.076
2.807	0.603	3.45	1.038		3.452	0.279	3.452	4.965		2.877	0.382	3.452	6.077
2.808	0.597	3.452	1.042		3.453	0.272	3.453	4.958		2.878	0.381	3.453	6.072
2.808	0.59	3.455	1.04		3.455	0.267	3.455	4.953		2.88	0.381	3.455	6.074
2.812	0.594	3.457	1.042		3.458	0.273	3.458	4.944		2.882	0.377	3.458	6.078
2.813	0.601	3.458	1.032		3.46	0.274	3.46	4.942		2.882	0.385	3.458	6.077
2.815	0.603	3.462	1.032		3.462	0.273	3.462	4.947		2.885	0.385	3.462	6.074
2.817	0.603	3.463	1.042		3.463	0.264	3.465	4.956		2.887	0.391	3.463	6.069
2.818	0.595	3.465	1.041		3.465	0.267	3.467	4.958		2.888	0.39	3.465	6.062
2.82	0.594	3.468	1.042		3.468	0.265	3.468	4.963		2.89	0.387	3.468	6.059
2.823	0.591	3.468	1.042		3.47	0.265	3.47	4.96		2.892	0.382	3.47	6.068
2.823	0.597	3.472	1.044		3.472	0.271	3.472	4.959		2.893	0.379	3.472	6.069
2.825	0.601	3.473	1.05		3.475	0.271	3.475	4.96		2.897	0.382	3.473	6.072
2.827	0.606	3.475	1.04		3.477	0.273	3.477	4.96		2.897	0.385	3.475	6.076
2.828	0.597	3.478	1.044		3.478	0.262	3.478	4.967		2.898	0.379	3.478	6.081
2.83	0.597	3.48	1.042		3.48	0.265	3.482	4.968		2.9	0.379	3.48	6.088
2.832	0.601	3.482	1.044		3.483	0.263	3.483	4.968		2.902	0.382	3.482	6.082
2.833	0.604	3.485	1.044		3.485	0.274	3.485	4.968		2.905	0.382	3.485	6.085
2.837	0.606	3.487	1.042		3.487	0.267	3.488	4.971		2.905	0.377	3.487	6.081
2.837	0.604	3.488	1.049		3.488	0.265	3.49	4.965		2.907	0.376	3.488	6.076
2.838	0.61	3.492	1.047		3.492	0.267	3.492	4.973		2.91	0.374	3.492	6.077
2.84	0.604	3.492	1.051		3.493	0.268	3.493	4.981		2.91	0.372	3.492	6.077
2.842	0.597	3.495	1.049		3.495	0.274	3.495	4.994		2.913	0.372	3.495	6.091
2.845	0.595	3.497	1.05		3.498	0.268	3.498	4.994		2.915	0.372	3.497	6.09
2.845	0.596	3.498	1.045		3.5	0.274	3.5	4.986		2.917	0.385	3.498	6.094
2.847	0.596	3.502	1.046		3.502	0.276	3.502	4.985		2.918	0.39	3.502	6.091
2.85	0.601	3.503	1.046		3.505	0.271	3.505	4.983		2.922	0.387	3.503	6.099
2.85	0.604	3.505	1.047		3.505	0.265	3.507	4.985		2.922	0.374	3.505	6.096
2.852	0.606	3.508	1.046		3.508	0.26	3.508	4.978		2.923	0.378	3.508	6.094
2.853	0.617	3.51	1.053		3.51	0.268	3.512	4.983		2.925	0.382	3.51	6.088
2.855	0.619	3.512	1.053		3.512	0.271	3.513	4.987		2.927	0.39	3.512	6.087
2.858	0.618	3.513	1.054		3.515	0.268	3.515	4.992		2.93	0.392	3.515	6.094
2.858	0.61	3.515	1.046		3.517	0.268	3.517	4.992		2.93	0.395	3.517	6.092
2.86	0.606	3.518	1.045		3.518	0.264	3.518	4.992		2.932	0.39	3.518	6.103
2.863	0.613	3.52	1.049		3.522	0.269	3.522	4.986		2.935	0.39	3.52	6.096
2.865	0.615	3.522	1.056		3.523	0.268	3.523	4.983		2.935	0.386	3.522	6.096
2.867	0.617	3.525	1.069		3.525	0.274	3.525	4.988		2.938	0.391	3.525	6.095
2.867	0.606	3.527	1.069		3.528	0.274	3.528	4.996		2.938	0.386	3.527	6.085
2.868	0.6	3.528	1.063		3.53	0.282	3.53	4.992		2.94	0.387	3.528	6.088
2.872	0.603	3.53	1.055		3.532	0.273	3.532	4.99		2.943	0.39	3.532	6.092
2.873	0.61	3.532	1.053		3.533	0.272	3.533	4.985		2.945	0.396	3.533	6.099
2.875	0.618	3.535	1.053		3.535	0.263	3.535	4.994		2.947	0.395	3.535	6.103
2.877	0.617	3.537	1.047		3.538	0.272	3.538	5.003		2.948	0.39	3.538	6.109
2.878	0.61	3.538	1.049		3.54	0.273	3.54	5.005		2.95	0.386	3.538	6.112
2.88	0.605	3.542	1.046		3.542	0.285	3.542	4.999		2.952	0.381	3.542	6.117
2.882	0.603	3.543	1.05		3.545	0.281	3.545	4.994		2.955	0.382	3.543	6.109
2.883	0.601	3.545	1.053		3.547	0.281	3.545	5.005		2.955	0.382	3.545	6.113
2.885	0.6	3.548	1.047		3.548	0.267	3.548	5.009		2.957	0.383	3.548	6.115
2.887	0.604	3.548	1.044		3.55	0.262	3.55	5.012		2.958	0.39	3.55	6.121
2.888	0.617	3.552	1.047		3.552	0.259	3.552	5.003		2.96	0.388	3.552	6.122
2.89	0.621	3.553	1.053		3.555	0.265	3.555	5.004		2.963	0.39	3.555	6.11
2.892	0.609	3.555	1.053		3.557	0.268	3.557	5.005		2.963	0.381	3.557	6.114
2.893	0.6	3.558	1.056		3.558	0.268	3.558	5.005		2.965	0.383	3.558	6.113
2.895	0.599	3.56	1.055		3.562	0.267	3.562	5.015		2.968	0.381	3.562	6.131
2.897	0.608	3.562	1.062		3.563	0.267	3.563	5.021		2.97	0.381	3.563	6.133
2.898	0.612	3.565	1.064		3.565	0.271	3.565	5.026		2.972	0.379	3.565	6.128
2.902	0.609	3.567	1.063		3.568	0.267	3.567	5.01		2.973	0.379	3.567	6.117
2.902	0.61	3.568	1.056		3.568	0.263	3.568	5.005		2.973	0.385	3.568	6.115
2.903	0.612	3.572	1.062		3.572	0.264	3.572	5.01		2.977	0.387	3.572	6.124
2.905	0.619	3.572	1.063		3.573	0.274	3.575	5.019		2.978	0.39	3.573	6.131
2.907	0.618	3.575	1.065		3.575	0.276	3.575	5.022		2.98	0.391	3.575	6.133
2.91	0.609	3.577	1.063		3.578	0.272	3.578	5.019		2.982	0.39	3.578	6.133
2.91	0.608	3.578	1.062		3.58	0.265	3.58	5.019		2.983	0.392	3.58	6.129
2.912	0.605	3.582	1.058		3.582	0.268	3.582	5.019		2.985	0.387	3.582	6.126
2.915	0.615	3.583	1.056		3.585	0.277	3.585	5.017		2.987	0.386	3.583	6.117
2.917	0.619	3.585	1.058		3.585	0.272	3.587	5.024		2.988	0.382	3.585	6.129
2.917	0.619	3.588	1.059		3.588	0.262	3.588	5.029		2.99	0.383	3.588	6.129
2.92	0.618	3.59	1.059		3.59	0.253	3.59	5.033		2.992	0.387	3.59	6.14
2.922	0.61	3.592	1.062		3.592	0.258	3.592	5.023		2.993	0.387	3.592	6.129
2.923	0.604	3.593	1.058		3.595	0.272	3.595	5.022		2.997	0.387	3.595	6.135
2.923	0.604	3.595	1.051		3.597	0.273	3.597	5.019		2.997	0.388	3.597	6.137
2.925	0.608	3.598	1.047		3.598	0.279	3.598	5.021		2.998	0.382	3.598	6.138
2.928	0.606	3.6	1.058		3.602	0.276	3.602	5.018		3.002	0.379	3.602	6.141
2.93	0.614	3.602	1.064		3.603	0.277	3.603	5.021		3.002	0.386	3.602	6.146
2.932	0.609	3.605	1.071		3.605	0.278	3.605	5.026		3.005	0.387	3.605	6.156
2.933	0.612	3.607	1.067		3.607	0.277	3.608	5.026		3.005	0.387	3.607	6.155
2.935	0.613	3.608	1.068		3.608	0.269	3.61	5.023		3.007	0.382	3.608	6.146
2.937	0.617	3.612	1.065		3.612	0.265	3.612	5.021		3.01	0.385	3.612	6.145
2.938	0.618	3.613	1.067		3.613	0.267	3.613	5.028		3.012	0.392	3.613	6.147
2.938	0.617	3.615	1.065		3.615	0.277	3.615	5.036		3.013	0.388	3.615	6.146
2.942	0.606	3.617	1.059		3.618	0.273	3.618	5.044		3.015	0.387	3.618	6.146
2.943	0.608	3.618	1.051		3.62	0.272	3.62	5.036		3.017	0.382	3.62	6.142
2.945	0.608	3.622	1.045		3.622	0.272	3.622	5.036		3.018	0.387	3.622	6.14
2.947	0.61	3.623	1.05		3.625	0.272	3.625	5.023		3.022	0.385	3.623	6.147
2.948	0.606	3.625	1.056		3.627	0.269	3.627	5.021		3.022	0.379	3.625	6.151
2.95	0.605	3.628	1.065		3.628	0.271	3.628	5.017		3.023	0.377	3.628	6.158
2.953	0.608	3.63	1.064		3.632	0.272	3.632	5.028		3.025	0.378	3.63	6.16
2.953	0.608	3.632	1.069		3.633	0.278	3.633	5.035		3.027	0.378	3.632	6.165
2.955	0.606	3.635	1.064		3.635	0.274	3.635	5.032		3.03	0.381	3.635	6.164
2.957	0.606	3.637	1.065		3.637	0.276	3.637	5.028		3.03	0.383	3.635	6.165
2.958	0.605	3.638	1.067		3.638	0.277	3.638	5.035		3.032	0.39	3.638	6.164
2.96	0.609	3.64	1.076		3.642	0.279	3.642	5.035		3.035	0.392	3.642	6.165
2.962	0.609	3.642	1.071		3.643	0.276	3.643	5.037		3.037	0.39	3.643	6.155
2.963	0.617	3.645	1.072		3.645	0.273	3.645	5.033		3.038	0.388	3.645	6.15
2.967	0.615	3.647	1.062		3.648	0.273	3.648	5.044		3.04	0.381	3.647	6.15
2.967	0.618	3.648	1.062		3.65	0.273	3.65	5.044		3.04	0.381	3.648	6.163
2.968	0.617	3.652	1.062		3.652	0.267	3.652	5.04		3.043	0.379	3.652	6.164
2.97	0.615	3.653	1.058		3.653	0.259	3.655	5.037		3.045	0.386	3.653	6.167
2.972	0.615	3.655	1.069		3.655	0.258	3.657	5.045		3.047	0.391	3.655	6.167
2.975	0.615	3.657	1.073		3.658	0.258	3.658	5.051		3.048	0.395	3.658	6.177
2.975	0.613	3.658	1.076		3.66	0.258	3.66	5.047		3.05	0.387	3.66	6.176
2.977	0.608	3.662	1.065		3.662	0.255	3.662	5.045		3.052	0.379	3.662	6.179
2.98	0.606	3.663	1.064		3.665	0.258	3.665	5.047		3.055	0.376	3.663	6.173
2.982	0.618	3.665	1.06		3.667	0.258	3.667	5.054		3.055	0.383	3.665	6.174
2.982	0.618	3.668	1.067		3.668	0.271	3.668	5.053		3.057	0.386	3.668	6.169
2.985	0.622	3.67	1.065		3.672	0.267	3.672	5.055		3.058	0.386	3.67	6.172
2.987	0.606	3.672	1.067		3.673	0.269	3.673	5.05		3.06	0.386	3.672	6.173
2.988	0.609	3.675	1.071		3.675	0.263	3.675	5.05		3.063	0.39	3.675	6.176
2.99	0.605	3.675	1.072		3.677	0.271	3.677	5.045		3.063	0.388	3.677	6.172
2.99	0.612	3.678	1.069		3.678	0.271	3.678	5.042		3.065	0.39	3.678	6.174
2.993	0.618	3.68	1.068		3.682	0.278	3.682	5.042		3.068	0.387	3.682	6.181
2.995	0.614	3.682	1.069		3.683	0.29	3.683	5.049		3.07	0.387	3.683	6.185
2.997	0.608	3.685	1.073		3.685	0.286	3.685	5.044		3.072	0.377	3.685	6.191
2.998	0.606	3.687	1.073		3.688	0.277	3.688	5.045		3.073	0.381	3.688	6.185
3	0.606	3.688	1.071		3.69	0.268	3.69	5.041		3.073	0.381	3.688	6.194
3.002	0.612	3.692	1.074		3.692	0.274	3.692	5.044		3.077	0.378	3.692	6.181
3.003	0.622	3.692	1.074		3.695	0.277	3.695	5.046		3.078	0.385	3.693	6.183
3.003	0.628	3.695	1.081		3.697	0.274	3.695	5.05		3.08	0.379	3.695	6.183
3.007	0.629	3.697	1.074		3.698	0.268	3.698	5.051		3.082	0.383	3.698	6.195
3.008	0.627	3.7	1.078		3.7	0.273	3.7	5.051		3.083	0.383	3.7	6.2
3.01	0.619	3.702	1.077		3.702	0.265	3.702	5.054		3.085	0.386	3.702	6.201
3.012	0.613	3.703	1.082		3.705	0.268	3.705	5.053		3.088	0.379	3.705	6.199
3.013	0.614	3.705	1.073		3.707	0.269	3.707	5.058		3.088	0.382	3.705	6.195
3.015	0.623	3.708	1.074		3.708	0.274	3.708	5.06		3.09	0.382	3.708	6.191
3.018	0.628	3.71	1.071		3.712	0.277	3.712	5.064		3.093	0.385	3.71	6.19
3.018	0.628	3.712	1.077		3.713	0.273	3.713	5.06		3.093	0.374	3.712	6.191
3.02	0.621	3.715	1.079		3.715	0.269	3.715	5.059		3.097	0.379	3.715	6.191
3.022	0.621	3.715	1.083		3.717	0.268	3.717	5.063		3.097	0.385	3.717	6.191
3.025	0.623	3.718	1.079		3.718	0.268	3.718	5.071		3.098	0.401	3.718	6.197
3.025	0.622	3.72	1.073		3.722	0.264	3.722	5.073		3.102	0.395	3.722	6.201
3.027	0.626	3.722	1.076		3.723	0.268	3.723	5.069		3.103	0.395	3.723	6.21
3.028	0.621	3.725	1.078		3.725	0.273	3.725	5.068		3.105	0.388	3.725	6.195
3.032	0.626	3.727	1.082		3.728	0.283	3.728	5.068		3.107	0.391	3.728	6.185
3.033	0.621	3.728	1.077		3.728	0.274	3.73	5.074		3.108	0.385	3.728	6.179
3.033	0.622	3.732	1.081		3.732	0.264	3.732	5.078		3.11	0.379	3.732	6.192
3.037	0.615	3.733	1.078		3.733	0.262	3.735	5.071		3.112	0.376	3.733	6.199
3.038	0.621	3.735	1.077		3.735	0.26	3.735	5.064		3.113	0.379	3.735	6.196
3.04	0.619	3.737	1.074		3.738	0.269	3.738	5.063		3.115	0.394	3.738	6.191
3.042	0.626	3.738	1.076		3.74	0.268	3.74	5.069		3.117	0.401	3.74	6.192
3.042	0.623	3.742	1.074		3.742	0.273	3.742	5.076		3.118	0.401	3.742	6.201
3.045	0.626	3.743	1.076		3.745	0.269	3.745	5.073		3.122	0.396	3.745	6.203
3.047	0.627	3.745	1.076		3.747	0.273	3.747	5.082		3.122	0.391	3.745	6.204
3.047	0.631	3.748	1.072		3.748	0.264	3.748	5.082		3.123	0.391	3.748	6.192
3.05	0.627	3.75	1.079		3.75	0.268	3.752	5.086		3.125	0.387	3.75	6.194
3.052	0.626	3.752	1.079		3.752	0.268	3.753	5.074		3.127	0.386	3.752	6.191
3.053	0.615	3.755	1.088		3.755	0.268	3.755	5.076		3.13	0.387	3.755	6.179
3.055	0.619	3.757	1.082		3.757	0.273	3.758	5.074		3.13	0.387	3.757	6.172
3.057	0.621	3.76	1.079		3.76	0.268	3.76	5.086		3.133	0.385	3.76	6.165
3.058	0.621	3.76	1.077		3.762	0.263	3.762	5.085		3.135	0.382	3.762	6.176
3.06	0.617	3.763	1.085		3.763	0.265	3.763	5.094		3.137	0.387	3.763	6.176
3.062	0.612	3.765	1.095		3.767	0.265	3.767	5.09		3.138	0.395	3.765	6.177
3.063	0.618	3.767	1.091		3.768	0.269	3.768	5.088		3.138	0.396	3.767	6.181
3.065	0.621	3.77	1.087		3.77	0.268	3.77	5.088		3.142	0.387	3.77	6.182
3.068	0.629	3.772	1.079		3.773	0.272	3.773	5.09		3.143	0.382	3.772	6.181
3.068	0.633	3.773	1.083		3.775	0.268	3.775	5.094		3.145	0.382	3.773	6.183
3.07	0.636	3.777	1.085		3.777	0.271	3.777	5.097		3.147	0.392	3.777	6.174
3.072	0.632	3.778	1.088		3.778	0.269	3.78	5.091		3.148	0.395	3.778	6.177
3.073	0.628	3.78	1.088		3.78	0.274	3.782	5.09		3.15	0.396	3.78	6.176
3.077	0.626	3.783	1.088		3.783	0.278	3.783	5.091		3.153	0.387	3.783	6.19
3.077	0.626	3.783	1.079		3.785	0.279	3.785	5.091		3.155	0.387	3.785	6.188
3.078	0.628	3.787	1.076		3.787	0.277	3.787	5.087		3.155	0.387	3.787	6.182
3.082	0.629	3.788	1.077		3.79	0.273	3.79	5.087		3.158	0.388	3.79	6.185
3.083	0.624	3.79	1.085		3.792	0.274	3.792	5.087		3.16	0.396	3.79	6.188
3.083	0.621	3.793	1.092		3.793	0.271	3.793	5.095		3.162	0.392	3.793	6.194
3.087	0.617	3.795	1.091		3.797	0.273	3.797	5.095		3.163	0.39	3.795	6.183
3.088	0.621	3.797	1.091		3.797	0.273	3.797	5.099		3.163	0.39	3.797	6.182
3.09	0.622	3.798	1.078		3.8	0.281	3.8	5.103		3.167	0.395	3.8	6.181
3.09	0.622	3.8	1.078		3.802	0.279	3.802	5.1		3.168	0.394	3.802	6.178
3.092	0.623	3.803	1.077		3.803	0.277	3.803	5.101		3.17	0.391	3.803	6.176
3.095	0.628	3.805	1.082		3.807	0.277	3.807	5.094		3.172	0.385	3.807	6.178
3.097	0.636	3.807	1.085		3.808	0.271	3.808	5.097		3.173	0.387	3.807	6.182
3.098	0.636	3.81	1.081		3.81	0.273	3.81	5.096		3.175	0.391	3.81	6.183
3.1	0.633	3.812	1.081		3.813	0.26	3.813	5.1		3.178	0.39	3.812	6.183
3.102	0.622	3.813	1.086		3.815	0.265	3.815	5.091		3.178	0.387	3.813	6.176
3.103	0.624	3.817	1.091		3.817	0.265	3.817	5.086		3.18	0.39	3.817	6.173
3.105	0.621	3.818	1.095		3.82	0.276	3.818	5.087		3.182	0.386	3.818	6.167
3.107	0.629	3.82	1.088		3.82	0.277	3.82	5.099		3.183	0.386	3.82	6.169
3.108	0.624	3.822	1.086		3.823	0.277	3.823	5.105		3.187	0.381	3.823	6.173
3.11	0.619	3.823	1.083		3.825	0.277	3.825	5.108		3.188	0.382	3.825	6.172
3.112	0.612	3.827	1.082		3.827	0.272	3.827	5.104		3.188	0.392	3.827	6.173
3.113	0.615	3.828	1.082		3.83	0.268	3.83	5.104		3.192	0.396	3.83	6.172
3.115	0.618	3.83	1.079		3.832	0.267	3.832	5.101		3.193	0.399	3.832	6.173
3.117	0.624	3.833	1.082		3.833	0.269	3.833	5.103		3.195	0.394	3.833	6.164
3.12	0.624	3.833	1.082		3.837	0.267	3.837	5.105		3.197	0.385	3.835	6.167
3.12	0.628	3.837	1.091		3.838	0.269	3.838	5.104		3.197	0.388	3.837	6.164
3.122	0.628	3.84	1.094		3.84	0.272	3.84	5.113		3.2	0.382	3.84	6.167
3.123	0.629	3.842	1.094		3.842	0.279	3.842	5.114		3.202	0.391	3.842	6.158
3.125	0.627	3.843	1.096		3.843	0.277	3.843	5.115		3.203	0.394	3.843	6.151
3.127	0.627	3.845	1.09		3.847	0.282	3.847	5.106		3.205	0.396	3.847	6.154
3.128	0.623	3.847	1.086		3.848	0.282	3.848	5.097		3.207	0.395	3.848	6.147
3.13	0.627	3.85	1.088		3.85	0.272	3.85	5.106		3.208	0.392	3.85	6.142
3.133	0.626	3.852	1.091		3.853	0.269	3.853	5.115		3.212	0.392	3.853	6.132
3.133	0.628	3.853	1.094		3.855	0.262	3.855	5.123		3.213	0.39	3.853	6.132
3.135	0.626	3.857	1.096		3.857	0.276	3.857	5.121		3.213	0.39	3.857	6.135
3.138	0.629	3.858	1.088		3.858	0.281	3.86	5.115		3.215	0.395	3.858	6.138
3.14	0.629	3.86	1.088		3.86	0.281	3.862	5.119		3.217	0.39	3.86	6.144
3.142	0.631	3.862	1.083		3.863	0.276	3.863	5.122		3.22	0.385	3.863	6.144
3.142	0.631	3.863	1.091		3.865	0.263	3.865	5.122		3.222	0.383	3.865	6.151
3.143	0.635	3.867	1.088		3.867	0.26	3.867	5.124		3.222	0.387	3.867	6.149
3.147	0.637	3.868	1.09		3.87	0.255	3.87	5.131		3.225	0.388	3.87	6.147
3.148	0.638	3.87	1.086		3.872	0.269	3.872	5.123		3.227	0.385	3.872	6.149
3.148	0.637	3.873	1.091		3.873	0.273	3.873	5.118		3.228	0.386	3.873	6.151
3.152	0.633	3.875	1.096		3.877	0.271	3.877	5.108		3.23	0.392	3.875	6.154
3.153	0.636	3.877	1.099		3.878	0.265	3.878	5.113		3.23	0.395	3.877	6.15
3.155	0.636	3.88	1.099		3.88	0.268	3.88	5.118		3.233	0.397	3.88	6.15
3.157	0.636	3.882	1.096		3.882	0.272	3.882	5.123		3.235	0.397	3.882	6.151
3.158	0.641	3.883	1.103		3.883	0.273	3.883	5.128		3.237	0.394	3.883	6.15
3.16	0.636	3.885	1.1		3.887	0.273	3.887	5.122		3.238	0.391	3.887	6.159
3.163	0.635	3.887	1.103		3.888	0.268	3.888	5.118		3.24	0.39	3.887	6.158
3.163	0.637	3.89	1.097		3.89	0.265	3.89	5.115		3.242	0.381	3.89	6.163
3.165	0.638	3.892	1.097		3.893	0.26	3.893	5.129		3.245	0.385	3.892	6.164
3.167	0.638	3.893	1.091		3.893	0.262	3.895	5.135		3.247	0.378	3.893	6.173
3.168	0.64	3.897	1.099		3.897	0.262	3.897	5.133		3.247	0.387	3.897	6.172
3.17	0.642	3.898	1.101		3.9	0.265	3.9	5.128		3.248	0.383	3.898	6.172
3.172	0.645	3.9	1.104		3.902	0.274	3.902	5.136		3.25	0.387	3.9	6.165
3.173	0.64	3.903	1.099		3.903	0.279	3.903	5.131		3.253	0.388	3.903	6.168
3.175	0.635	3.905	1.099		3.905	0.283	3.905	5.124		3.255	0.385	3.905	6.168
3.177	0.631	3.907	1.1		3.907	0.277	3.907	5.122		3.255	0.387	3.907	6.165
3.178	0.627	3.91	1.1		3.91	0.273	3.91	5.126		3.258	0.386	3.908	6.168
3.18	0.629	3.91	1.097		3.912	0.267	3.912	5.133		3.258	0.387	3.91	6.165
3.182	0.64	3.913	1.099		3.913	0.267	3.913	5.127		3.262	0.386	3.913	6.173
3.185	0.646	3.915	1.101		3.917	0.271	3.917	5.131		3.263	0.376	3.915	6.178
3.185	0.646	3.917	1.101		3.917	0.271	3.918	5.126		3.265	0.381	3.917	6.183
3.187	0.636	3.92	1.096		3.92	0.273	3.92	5.127		3.267	0.378	3.92	6.181
3.188	0.629	3.922	1.091		3.922	0.273	3.923	5.123		3.268	0.386	3.922	6.188
3.19	0.628	3.923	1.1		3.923	0.281	3.925	5.126		3.27	0.383	3.923	6.191
3.192	0.638	3.925	1.109		3.927	0.277	3.927	5.121		3.272	0.391	3.927	6.194
3.193	0.638	3.927	1.113		3.928	0.277	3.928	5.123		3.273	0.392	3.928	6.185
3.195	0.641	3.93	1.106		3.93	0.272	3.93	5.131		3.275	0.394	3.93	6.186
3.198	0.633	3.932	1.103		3.933	0.269	3.933	5.14		3.278	0.386	3.932	6.188
3.2	0.64	3.933	1.103		3.935	0.265	3.935	5.145		3.28	0.383	3.933	6.194
3.2	0.636	3.937	1.1		3.937	0.269	3.937	5.141		3.28	0.381	3.937	6.196
3.203	0.632	3.938	1.1		3.938	0.268	3.94	5.144		3.282	0.382	3.938	6.199
3.205	0.622	3.94	1.094		3.94	0.272	3.942	5.145		3.283	0.385	3.94	6.194
3.207	0.624	3.943	1.096		3.943	0.272	3.943	5.142		3.287	0.386	3.943	6.19
3.207	0.629	3.943	1.1		3.945	0.277	3.947	5.137		3.288	0.392	3.945	6.195
3.208	0.635	3.947	1.108		3.947	0.273	3.947	5.131		3.288	0.387	3.947	6.201
3.212	0.635	3.948	1.112		3.95	0.273	3.95	5.137		3.292	0.392	3.95	6.206
3.213	0.642	3.95	1.115		3.952	0.272	3.952	5.147		3.293	0.387	3.952	6.209
3.213	0.644	3.953	1.117		3.953	0.274	3.953	5.154		3.295	0.392	3.953	6.199
3.217	0.644	3.955	1.122		3.957	0.276	3.957	5.147		3.297	0.394	3.955	6.2
3.218	0.638	3.957	1.117		3.958	0.277	3.958	5.136		3.297	0.395	3.957	6.201
3.22	0.644	3.96	1.115		3.96	0.274	3.96	5.136		3.3	0.392	3.96	6.204
3.222	0.642	3.962	1.106		3.963	0.269	3.962	5.128		3.302	0.392	3.962	6.208
3.223	0.64	3.963	1.104		3.963	0.268	3.963	5.136		3.303	0.39	3.963	6.197
3.225	0.635	3.965	1.097		3.967	0.269	3.967	5.14		3.305	0.394	3.967	6.213
3.227	0.641	3.967	1.101		3.968	0.276	3.968	5.145		3.307	0.386	3.968	6.212
3.228	0.642	3.97	1.104		3.97	0.277	3.97	5.14		3.308	0.391	3.97	6.221
3.23	0.635	3.972	1.114		3.973	0.279	3.973	5.137		3.312	0.395	3.973	6.224
3.232	0.635	3.973	1.118		3.975	0.282	3.975	5.136		3.313	0.395	3.973	6.231
3.233	0.629	3.977	1.115		3.977	0.278	3.977	5.138		3.313	0.403	3.977	6.227
3.235	0.636	3.978	1.112		3.98	0.277	3.98	5.142		3.317	0.395	3.978	6.226
3.237	0.642	3.98	1.106		3.982	0.283	3.98	5.142		3.317	0.385	3.98	6.226
3.238	0.646	3.983	1.112		3.983	0.29	3.983	5.144		3.32	0.383	3.983	6.229
3.242	0.637	3.985	1.114		3.985	0.279	3.985	5.147		3.322	0.39	3.985	6.229
3.242	0.64	3.987	1.113		3.987	0.272	3.987	5.156		3.322	0.395	3.987	6.231
3.243	0.637	3.99	1.118		3.99	0.265	3.99	5.156		3.325	0.392	3.99	6.227
3.245	0.646	3.99	1.118		3.992	0.271	3.992	5.155		3.327	0.39	3.992	6.224
3.247	0.65	3.993	1.115		3.993	0.268	3.993	5.147		3.328	0.396	3.993	6.227
3.25	0.645	3.995	1.113		3.997	0.272	3.997	5.15		3.33	0.395	3.997	6.227
3.25	0.64	3.997	1.112		3.998	0.272	3.998	5.146		3.332	0.395	3.998	6.226
3.252	0.632	4	1.113		4	0.267	4	5.146		3.333	0.387	4	6.228
3.255	0.641	4.002	1.112		4.002	0.268	4.003	5.144		3.335	0.385	4.002	6.228
3.257	0.646	4.003	1.114		4.003	0.276	4.005	5.145		3.337	0.378	4.003	6.228
3.257	0.646	4.007	1.118		4.007	0.283	4.007	5.15		3.338	0.377	4.007	6.233
3.26	0.641	4.007	1.109		4.008	0.282	4.008	5.151		3.34	0.381	4.008	6.229
3.26	0.64	4.01	1.104		4.01	0.279	4.01	5.158		3.342	0.39	4.01	6.237
3.263	0.638	4.012	1.103		4.013	0.282	4.013	5.147		3.345	0.394	4.013	6.238
3.265	0.646	4.013	1.105		4.015	0.282	4.015	5.146		3.347	0.397	4.015	6.236
3.265	0.64	4.017	1.11		4.017	0.279	4.017	5.14		3.347	0.395	4.017	6.236
3.268	0.645	4.018	1.114		4.02	0.276	4.02	5.146		3.348	0.391	4.018	6.242
3.27	0.64	4.02	1.114		4.022	0.277	4.022	5.147		3.35	0.39	4.02	6.255
3.272	0.646	4.023	1.112		4.023	0.274	4.023	5.147		3.353	0.394	4.023	6.249
3.273	0.65	4.025	1.109		4.025	0.278	4.027	5.15		3.355	0.399	4.025	6.246
3.275	0.644	4.027	1.115		4.027	0.274	4.027	5.151		3.355	0.403	4.027	6.238
3.277	0.638	4.028	1.115		4.03	0.271	4.03	5.155		3.358	0.397	4.03	6.246
3.278	0.638	4.03	1.114		4.032	0.265	4.032	5.154		3.36	0.395	4.03	6.249
3.278	0.651	4.033	1.114		4.033	0.265	4.033	5.15		3.362	0.387	4.033	6.25
3.282	0.649	4.035	1.113		4.035	0.268	4.037	5.15		3.363	0.39	4.037	6.255
3.283	0.645	4.037	1.11		4.038	0.267	4.038	5.149		3.365	0.391	4.037	6.259
3.285	0.647	4.04	1.114		4.04	0.271	4.04	5.153		3.367	0.391	4.04	6.263
3.287	0.654	4.042	1.112		4.043	0.272	4.043	5.159		3.368	0.386	4.042	6.262
3.288	0.653	4.043	1.113		4.045	0.272	4.045	5.164		3.37	0.382	4.043	6.26
3.29	0.651	4.047	1.11		4.047	0.272	4.047	5.164		3.372	0.379	4.047	6.264
3.293	0.65	4.048	1.113		4.048	0.267	4.05	5.164		3.373	0.391	4.048	6.262
3.293	0.645	4.05	1.114		4.05	0.276	4.05	5.156		3.375	0.392	4.05	6.264
3.295	0.641	4.052	1.117		4.053	0.279	4.053	5.151		3.378	0.386	4.052	6.264
3.297	0.64	4.053	1.119		4.055	0.282	4.055	5.151		3.38	0.376	4.053	6.271
3.298	0.651	4.057	1.122		4.057	0.269	4.057	5.142		3.38	0.383	4.057	6.276
3.3	0.651	4.058	1.119		4.06	0.259	4.06	5.15		3.383	0.394	4.06	6.271
3.302	0.65	4.06	1.113		4.062	0.265	4.062	5.155		3.385	0.4	4.06	6.271
3.303	0.646	4.063	1.11		4.063	0.273	4.063	5.158		3.387	0.394	4.063	6.272
3.307	0.649	4.065	1.114		4.065	0.282	4.067	5.156		3.388	0.383	4.065	6.276
3.308	0.65	4.067	1.109		4.067	0.277	4.068	5.162		3.388	0.378	4.067	6.285
3.308	0.653	4.07	1.112		4.07	0.278	4.07	5.164		3.392	0.376	4.07	6.286
3.31	0.653	4.07	1.11		4.072	0.273	4.072	5.168		3.393	0.376	4.072	6.287
3.312	0.651	4.073	1.115		4.073	0.274	4.073	5.167		3.395	0.376	4.073	6.281
3.315	0.653	4.075	1.117		4.077	0.272	4.077	5.159		3.397	0.372	4.075	6.269
3.315	0.654	4.077	1.122		4.078	0.281	4.078	5.158		3.398	0.376	4.077	6.273
3.317	0.653	4.08	1.128		4.08	0.277	4.08	5.159		3.4	0.385	4.08	6.269
3.32	0.656	4.082	1.129		4.083	0.279	4.083	5.173		3.402	0.39	4.082	6.281
3.32	0.658	4.083	1.129		4.085	0.277	4.085	5.173		3.403	0.388	4.083	6.281
3.323	0.658	4.087	1.121		4.087	0.282	4.087	5.171		3.405	0.392	4.087	6.288
3.325	0.649	4.087	1.127		4.088	0.279	4.09	5.164		3.407	0.392	4.088	6.292
3.327	0.644	4.09	1.128		4.09	0.279	4.09	5.164		3.408	0.399	4.09	6.292
3.328	0.64	4.092	1.123		4.093	0.273	4.093	5.169		3.412	0.39	4.093	6.29
3.33	0.645	4.093	1.121		4.095	0.268	4.095	5.171		3.413	0.396	4.095	6.29
3.33	0.645	4.097	1.118		4.097	0.273	4.097	5.172		3.413	0.4	4.097	6.29
3.333	0.647	4.098	1.124		4.1	0.278	4.1	5.164		3.417	0.405	4.098	6.294
3.335	0.651	4.1	1.117		4.102	0.288	4.102	5.173		3.418	0.397	4.1	6.296
3.337	0.66	4.103	1.119		4.103	0.285	4.103	5.169		3.42	0.395	4.103	6.297
3.338	0.667	4.105	1.114		4.107	0.286	4.107	5.169		3.422	0.39	4.105	6.296
3.34	0.662	4.107	1.121		4.108	0.281	4.108	5.164		3.422	0.388	4.107	6.303
3.342	0.659	4.108	1.114		4.11	0.281	4.11	5.167		3.425	0.385	4.11	6.297
3.343	0.655	4.11	1.129		4.113	0.277	4.112	5.172		3.427	0.385	4.112	6.296
3.345	0.663	4.113	1.129		4.113	0.281	4.113	5.174		3.428	0.392	4.113	6.295
3.347	0.658	4.115	1.135		4.117	0.286	4.117	5.177		3.43	0.4	4.117	6.305
3.348	0.656	4.117	1.122		4.118	0.29	4.118	5.179		3.432	0.405	4.118	6.31
3.35	0.65	4.12	1.118		4.12	0.285	4.12	5.179		3.433	0.401	4.12	6.306
3.352	0.654	4.122	1.118		4.123	0.281	4.123	5.182		3.437	0.394	4.122	6.304
3.353	0.656	4.123	1.128		4.125	0.277	4.123	5.186		3.438	0.394	4.123	6.304
3.355	0.664	4.127	1.126		4.127	0.277	4.127	5.187		3.438	0.392	4.127	6.306
3.357	0.662	4.128	1.126		4.128	0.274	4.13	5.188		3.442	0.392	4.128	6.305
3.358	0.66	4.13	1.123		4.13	0.271	4.132	5.188		3.442	0.394	4.13	6.304
3.36	0.653	4.132	1.114		4.133	0.268	4.133	5.183		3.445	0.396	4.133	6.305
3.362	0.653	4.133	1.119		4.135	0.273	4.135	5.176		3.447	0.397	4.135	6.303
3.363	0.655	4.137	1.118		4.137	0.273	4.137	5.168		3.447	0.396	4.137	6.314
3.367	0.656	4.138	1.127		4.14	0.273	4.14	5.168		3.45	0.394	4.14	6.312
3.367	0.656	4.14	1.129		4.142	0.279	4.142	5.171		3.452	0.394	4.142	6.308
3.368	0.651	4.143	1.135		4.143	0.273	4.143	5.169		3.453	0.396	4.143	6.303
3.372	0.651	4.145	1.132		4.145	0.278	4.147	5.173		3.455	0.396	4.145	6.304
3.373	0.646	4.147	1.131		4.147	0.277	4.148	5.177		3.455	0.397	4.147	6.318
3.373	0.653	4.15	1.133		4.15	0.279	4.15	5.177		3.458	0.394	4.15	6.321
3.377	0.649	4.15	1.127		4.152	0.282	4.152	5.178		3.46	0.395	4.152	6.327
3.377	0.656	4.153	1.123		4.153	0.273	4.153	5.173		3.462	0.392	4.153	6.321
3.38	0.651	4.155	1.121		4.157	0.273	4.157	5.168		3.463	0.381	4.157	6.319
3.38	0.66	4.157	1.132		4.158	0.268	4.158	5.169		3.465	0.372	4.158	6.317
3.382	0.654	4.16	1.14		4.16	0.276	4.16	5.172		3.467	0.371	4.16	6.328
3.385	0.651	4.162	1.141		4.163	0.277	4.163	5.174		3.468	0.376	4.162	6.335
3.387	0.655	4.163	1.136		4.165	0.281	4.165	5.182		3.47	0.376	4.163	6.333
3.388	0.655	4.167	1.135		4.167	0.286	4.167	5.185		3.472	0.379	4.167	6.327
3.39	0.659	4.168	1.124		4.168	0.291	4.17	5.187		3.473	0.386	4.168	6.324
3.392	0.664	4.17	1.126		4.17	0.288	4.172	5.182		3.475	0.394	4.17	6.322
3.393	0.659	4.173	1.126		4.173	0.277	4.173	5.182		3.478	0.399	4.173	6.321
3.395	0.658	4.175	1.132		4.175	0.277	4.175	5.179		3.48	0.396	4.175	6.318
3.395	0.656	4.177	1.138		4.177	0.278	4.177	5.177		3.48	0.396	4.177	6.324
3.398	0.651	4.178	1.14		4.18	0.286	4.18	5.182		3.483	0.394	4.18	6.329
3.4	0.656	4.18	1.136		4.182	0.281	4.182	5.188		3.485	0.392	4.18	6.333
3.402	0.653	4.183	1.135		4.183	0.278	4.183	5.188		3.487	0.391	4.183	6.336
3.403	0.654	4.185	1.129		4.187	0.278	4.187	5.187		3.488	0.391	4.185	6.341
3.405	0.649	4.187	1.135		4.188	0.272	4.188	5.181		3.488	0.396	4.187	6.34
3.407	0.655	4.19	1.133		4.19	0.269	4.19	5.186		3.492	0.39	4.19	6.34
3.41	0.658	4.192	1.135		4.192	0.269	4.193	5.186		3.493	0.394	4.192	6.332
3.41	0.66	4.193	1.131		4.193	0.281	4.195	5.182		3.495	0.388	4.193	6.321
3.412	0.658	4.197	1.124		4.197	0.292	4.197	5.182		3.497	0.392	4.197	6.319
3.413	0.663	4.197	1.131		4.198	0.286	4.198	5.183		3.498	0.387	4.198	6.327
3.415	0.658	4.2	1.127		4.2	0.281	4.2	5.191		3.5	0.39	4.2	6.337
3.417	0.658	4.202	1.131		4.203	0.273	4.203	5.192		3.503	0.39	4.202	6.341
3.418	0.65	4.203	1.123		4.205	0.273	4.205	5.192		3.505	0.396	4.203	6.345
3.42	0.651	4.207	1.126		4.207	0.274	4.207	5.197		3.505	0.403	4.207	6.347
[truncated: 20,633 more rows]
