# Supplementary material for: An anisotropic strategy for developing polymer electrolytes endowing lithium metal batteries with electrochemo-mechanically stable interface
Source: Nat Commun. 2025 Apr 16;16:3626. doi: 10.1038/s41467-025-58916-x (PMC12003723; doi:10.1038/s41467-025-58916-x)
Supplement: Supplementary file 5 — Source Data [file 41467_2025_58916_MOESM5_ESM.zip › Figure 2.xlsx]

## Sheet: Figure 2a
	log(σ) S cm-1
Temperature K	RSE	ASE	LASE
303.15	-2.98	-2.85	-2.73
313.15	-2.8	-2.69	-2.62
323.15	-2.69	-2.59	-2.52
333.15	-2.57	-2.5	-2.44
343.15	-2.5	-2.43	-2.38

## Sheet: Figure 2c-RSE
Day1		Day3		Day6		Day9		Day12		Day15		Day18		Day21
Zreal	Zimag	Zreal	Zimag	Zreal	Zimag	Zreal	Zimag	Zreal	Zimag	Zreal	Zimag	Zreal	Zimag	Zreal	Zimag
ohm	ohm	ohm	ohm	ohm	ohm	ohm	ohm	ohm	ohm	ohm	ohm	ohm	ohm	ohm	ohm
10.8798	-0.37497	10.1806	-0.2633	10.4949	-0.26782	7.74465	-0.35485	12.9287	-0.73238	8.78515	-0.2797	7.54476	-0.11588	6.24724	-0.17111
11.2018	-0.53384	10.2651	-0.57314	10.5529	-0.55548	7.83283	-0.49511	13.0557	-0.96458	8.90459	-0.58614	7.61747	-0.32486	6.3371	-0.52955
11.5051	-0.6843	10.4041	-0.83995	10.6222	-0.85418	7.92919	-0.72562	13.2277	-1.18109	8.99479	-0.87622	7.71681	-0.59851	6.44042	-0.8838
11.7431	-0.87109	10.5191	-1.13893	10.6944	-1.17313	8.01752	-0.90976	13.3398	-1.42134	9.14947	-1.12758	7.8035	-0.82162	6.55338	-1.24793
12.0097	-1.05365	10.6402	-1.4451	10.7805	-1.53476	8.14512	-1.12719	13.4896	-1.67421	9.29032	-1.42089	7.91443	-1.1126	6.67873	-1.64033
12.2466	-1.30504	10.7805	-1.79272	10.8791	-1.94802	8.22204	-1.39903	13.6538	-1.96665	9.43258	-1.72736	8.02444	-1.36967	6.82081	-2.07406
12.521	-1.64903	10.9258	-2.19158	10.9512	-2.50501	8.37516	-1.69567	13.8212	-2.31031	9.59842	-2.08179	8.1877	-1.68757	6.9951	-2.57778
12.7672	-2.05679	11.0965	-2.66355	11.0981	-3.06412	8.4741	-2.04861	14.0285	-2.7191	9.79148	-2.49158	8.30436	-2.06304	7.19503	-3.1539
13.0539	-2.56139	11.2797	-3.20426	11.3092	-3.6948	8.65456	-2.46128	14.2493	-3.20737	9.99344	-2.97351	8.5154	-2.47655	7.44199	-3.82423
13.3392	-3.17084	11.503	-3.84852	11.5447	-4.52405	8.81736	-2.96105	14.5117	-3.76817	10.2482	-3.52973	8.69797	-2.98215	7.7019	-4.61943
13.6674	-3.95478	11.7472	-4.62372	11.7684	-5.48276	9.02898	-3.54295	14.783	-4.43561	10.5407	-4.18333	8.92985	-3.56584	8.03017	-5.55596
14.0728	-4.93942	12.0516	-5.58257	12.08	-6.68949	9.26951	-4.23612	15.1258	-5.2583	10.8715	-4.9529	9.20462	-4.25839	8.41106	-6.68133
14.5448	-6.14088	12.4238	-6.71109	12.4708	-8.14359	9.53338	-5.09397	15.5445	-6.26807	11.2749	-5.883	9.48997	-5.09162	8.87456	-8.03754
15.1073	-7.55202	12.8874	-8.08839	12.9724	-9.92347	9.8723	-6.11668	16.049	-7.43583	11.7713	-6.97686	9.86244	-6.08477	9.43861	-9.67586
15.8055	-9.24673	13.4394	-9.72057	13.5839	-12.043	10.278	-7.35479	16.6517	-8.81383	12.332	-8.26192	10.2966	-7.27873	10.1215	-11.6234
16.6357	-11.3169	14.1094	-11.7228	14.4253	-14.8192	10.7768	-8.86222	17.3567	-10.4745	13.0222	-9.79034	10.8363	-8.7109	11.0364	-14.1702
17.6427	-13.7325	14.931	-14.0789	15.4367	-17.9276	11.3714	-10.6835	18.1993	-12.4608	13.8257	-11.6128	11.46	-10.4392	12.1511	-17.0278
18.8466	-16.6354	15.9852	-17.1328	16.6525	-21.6357	12.0785	-12.8497	19.1976	-14.7619	14.7504	-13.741	12.2543	-12.4993	13.4929	-20.3769
20.3835	-20.3494	17.2549	-20.5718	18.3053	-26.1411	13.0646	-15.6582	20.5119	-17.7574	15.9716	-16.522	13.279	-15.1617	15.2431	-24.485
22.1243	-24.4563	18.7481	-24.6212	20.3259	-31.4815	14.1774	-18.8394	21.947	-21.1397	17.3237	-19.6121	14.4808	-18.1639	17.4379	-29.2162
24.2295	-29.3318	20.6917	-29.5907	22.8872	-37.5246	15.5614	-22.5711	23.7014	-25.0101	18.9512	-23.23	15.9272	-21.6362	20.145	-34.6242
26.8701	-35.2073	23.0859	-35.3544	26.3141	-45.0524	17.3366	-27.1486	25.8922	-29.7725	20.9937	-27.6402	17.7891	-25.9064	23.7643	-41.1496
30.0547	-42.0041	25.9228	-42.0757	30.6982	-54.0691	19.5	-32.4906	28.589	-35.2879	23.4873	-32.7649	20.0916	-30.8359	28.4356	-48.8627
33.7923	-49.8377	29.7492	-50.3155	36.5834	-64.5298	22.212	-38.7304	31.8625	-41.541	26.5472	-38.6044	22.9625	-36.4579	34.3904	-57.5315
38.6705	-59.3694	34.6935	-60.0697	43.8938	-76.6464	25.7951	-46.2385	36.009	-49.2922	30.4857	-45.672	26.69	-43.2817	42.1354	-67.5312
44.7897	-70.7667	40.8325	-71.5259	52.4804	-89.251	30.4527	-55.3547	41.459	-58.2305	35.6788	-54.1071	31.5173	-51.362	50.9128	-77.2435
52.5111	-83.909	48.9007	-84.9766	64.3606	-104.417	36.3687	-65.7513	48.2669	-68.4833	42.1545	-63.5064	37.7445	-60.4879	63.0603	-89.0306
62.2367	-99.4334	58.1511	-98.9154	78.9251	-121.118	43.9835	-78.0342	56.9108	-80.4799	50.3517	-74.5385	45.6742	-70.9955	77.0791	-100.278
73.189	-115.431	71.1577	-116.481	96.78	-138.882	52.9294	-90.5815	66.7418	-92.5597	59.8291	-85.4853	54.626	-81.414	94.4472	-111.459
88.6729	-135.571	86.5825	-134.766	120.322	-157.65	65.3838	-106.367	80.4219	-107.206	72.9227	-98.6799	67.3382	-94.0465	115.772	-121.899
106.648	-156.512	106.209	-154.767	148.306	-175.821	80.1577	-122.284	96.546	-121.857	88.2319	-111.696	81.9848	-106.271	140.118	-130.149
129.345	-179.672	131.483	-176.466	180.569	-191.385	98.6932	-139.508	116.226	-136.989	106.971	-124.737	100.051	-118.585	165.732	-134.975
158.981	-204.703	161.925	-197.879	214.963	-203.27	122.817	-157.926	141.226	-152.285	130.213	-137.411	122.257	-130.221	191.432	-136.07
194.268	-230.014	197.803	-217.77	257.911	-212.427	151.358	-175.17	170.289	-165.646	157.328	-147.876	148.042	-140.167	219.914	-133.095
234.993	-252.681	236.861	-233.046	299.191	-214.859	184.207	-189.992	202.011	-175.587	186.48	-154.771	175.589	-146.294	244.29	-126.469
280.33	-271.884	284.719	-245.281	343.252	-210.063	219.189	-200.952	235.373	-180.987	215.665	-157.422	203.317	-148.625	268.077	-116.268
337.333	-286.975	333.119	-249.892	384.394	-199.961	261.639	-207.11	273.385	-182.102	248.524	-155.446	234.7	-145.471	287.324	-103.99
392.622	-294.394	385.147	-247.661	416.377	-181.958	301.454	-208.309	308.337	-177.146	277.638	-149.176	261.919	-139.915	303.091	-91.4087
455.165	-292.558	432.895	-237.94	467.059	-149.09	344.352	-201.183	343.286	-166.468	306.74	-137.949	289.35	-130.115	311.724	-80.1035
511.577	-281.927	477.546	-221.103	513.216	-105.37	382.216	-188.776	372.493	-152.593	330.143	-125.203	310.465	-116.135	337.175	-45.2004
565.04	-262.735	530.035	-194.474	520.629	-87.4934	415.689	-173.016	397.734	-136.193	349.727	-110.267	329.254	-103.19	340.241	-38.6681
628.769	-228.745	567.913	-153.671	530.365	-74.5137	446.27	-146.135	427.125	-109.382	368.294	-85.1755	341.45	-86.4585	342.967	-32.1392
680.98	-183.703	593.808	-126.822	536.375	-62.4428	484.397	-115.135	445.031	-85.9391	385.724	-68.4424	360.346	-64.1819	344.997	-26.826
706.087	-151.542	605.308	-109.08	541.941	-48.3732	498.777	-94.3312	454.848	-69.8063	392.817	-55.3975	368.718	-51.4984	346.7	-22.0574
720.37	-130.765	615.713	-91.5739	544.638	-42.7369	506.928	-80.9913	460.213	-59.667	396.838	-47.2499	372.393	-43.9769	347.892	-18.4457
733.072	-109.113	623.195	-76.4094	547.232	-35.8125	513.819	-67.6586	464.81	-49.7115	400.203	-39.3062	375.623	-36.609	348.828	-15.5777
742.027	-90.8151	629.366	-61.954	549.017	-31.5026	518.975	-56.5402	468.194	-41.4137	402.805	-32.7315	377.923	-30.5313	349.634	-13.3839
749.341	-73.8968	633.409	-51.6424	550.962	-26.1257	523.201	-46.0147	470.964	-33.8344	404.906	-26.8222	379.965	-24.892	350.319	-11.5087
754.065	-60.8651	636.569	-42.9237	552.853	-21.7545	525.97	-38.3526	472.949	-28.1763	406.415	-22.4051	381.349	-20.9584	350.981	-9.9316
757.817	-50.3597	638.922	-35.936	554.522	-18.3572	528.213	-32.0365	474.551	-23.7055	407.585	-18.9143	382.55	-17.7364	351.586	-8.78238
760.647	-42.3565	640.914	-30.1212	555.942	-17.4024	529.894	-27.0639	475.852	-20.1673	408.528	-16.1591	383.469	-15.223	352.087	-7.95788
762.86	-34.8499	642.755	-25.1671	557.698	-15.2947	531.328	-22.9768	477.015	-17.17	409.418	-13.8293	384.243	-13.0278	352.678	-7.25474
764.915	-28.9193	644.366	-21.3597	559.519	-13.6701	532.738	-19.4346	478.171	-14.6178	410.342	-11.8798	385.101	-11.0619	353.217	-6.76439
766.597	-24.4527	645.799	-18.5698	561.308	-13.2742	533.976	-16.8457	479.211	-12.683	411.101	-10.4811	386.053	-9.76534	353.683	-6.45926
767.821	-20.9644	647.336	-16.1675	563.474	-12.4746	535.179	-14.9011	480.166	-11.3347	411.809	-9.39851	386.872	-8.89113	354.277	-6.17306
769.214	-18.0933	648.868	-14.5032	565.649	-11.9755	536.428	-13.3499	481.338	-10.1216	412.57	-8.48733	387.711	-8.06795	354.879	-5.99545
770.556	-15.9209	650.438	-13.2963	567.846	-11.2073	537.81	-12.1561	482.477	-9.28914	413.427	-7.84954	388.664	-7.47613	355.461	-5.87955
771.725	-14.4463	652.413	-12.1059	570.206	-11.1243	539.061	-11.3916	483.599	-8.76228	414.11	-7.43679	389.579	-7.08598	356.061	-5.78905
773.263	-13.1479	654.385	-11.3285	572.752	-10.6011	540.664	-10.681	484.991	-8.28065	415.032	-7.05563	390.658	-6.71934	356.63	-5.70696
774.662	-12.3307	656.42	-10.8473	575.554	-10.5742	542.309	-10.2228	486.283	-7.98889	415.915	-6.77963	391.766	-6.53389	357.206	-5.65294
776.127	-11.7623	658.689	-10.4372	578.476	-10.093	543.936	-9.78168	487.753	-7.70422	416.82	-6.62534	392.955	-6.34022	357.755	-5.60036
777.576	-11.2764	661.248	-10.091	581.606	-9.78344	545.788	-9.57087	489.193	-7.57364	417.869	-6.45976	394.145	-6.18257	358.792	-5.52565
779.347	-11.0232	664.296	-9.95403	584.991	-9.47969	547.784	-9.2928	490.882	-7.45379	418.789	-6.43624	395.519	-6.1285	359.238	-5.50369
781.031	-10.8529	667.647	-9.74744	588.611	-9.21079	549.827	-9.23746	492.626	-7.40606	419.946	-6.39864	396.924	-6.10876	359.581	-5.5251
782.784	-10.7266	672.582	-9.60553	592.48	-8.89946	552.127	-9.02517	494.569	-7.449	421.092	-6.40982	398.625	-6.10481	359.873	-5.50664
785.111	-10.6607	677.042	-9.67733	596.528	-8.63932	555.144	-8.90594	497.124	-7.45928	422.857	-6.43227	400.765	-6.08311	360.204	-5.59994

## Sheet: Figure 2c-ASE
Day1		Day3		Day6		Day9		Day12		Day15		Day18		Day21
Zreal	Zimag	Zreal	Zimag	Zreal	Zimag	Zreal	Zimag	Zreal	Zimag	Zreal	Zimag	Zreal	Zimag	Zreal	Zimag
ohm	ohm	ohm	ohm	ohm	ohm	ohm	ohm	ohm	ohm	ohm	ohm	ohm	ohm	ohm	ohm
11.9302	-0.35718	11.6901	-0.1814	9.45878	-0.33708	4.95405	-0.03859	10.2341	-0.15545	9.86113	-0.06912	9.85194	-0.37297	6.68528	-0.03977
12.5536	-0.42446	11.8061	-0.56757	9.53299	-0.63499	4.99118	-0.29432	10.3165	-0.45197	9.95463	-0.48615	9.93393	-0.71759	6.79944	-0.45592
13.1421	-0.56132	11.9553	-0.87834	9.65452	-0.92547	5.04365	-0.54717	10.4073	-0.73792	10.1042	-0.84785	10.0703	-1.05752	6.92185	-0.86682
13.6862	-0.64022	12.0978	-1.22528	9.75291	-1.23886	5.09981	-0.81291	10.5306	-0.99253	10.2399	-1.24192	10.1832	-1.41987	7.07268	-1.27548
14.1832	-0.85099	12.2384	-1.59217	9.89354	-1.54903	5.16825	-1.09995	10.6538	-1.26776	10.4058	-1.64403	10.3573	-1.77211	7.24529	-1.69772
14.6759	-1.1498	12.4114	-1.98481	10.0622	-1.89469	5.25171	-1.4229	10.7798	-1.58481	10.5923	-2.07721	10.5519	-2.18094	7.44547	-2.14918
15.1677	-1.55315	12.6087	-2.43193	10.2567	-2.29878	5.35125	-1.79098	10.9302	-1.92801	10.8117	-2.54855	10.7674	-2.61914	7.68557	-2.64842
15.6529	-2.05971	12.8312	-2.92312	10.4877	-2.74139	5.46722	-2.21821	11.1087	-2.33325	11.0652	-3.08391	11.04	-3.13055	7.96984	-3.19974
16.1374	-2.72245	13.0984	-3.49017	10.7635	-3.24429	5.60269	-2.71854	11.3042	-2.79027	11.3643	-3.68586	11.3556	-3.69927	8.3037	-3.8142
16.7081	-3.60793	13.3934	-4.13876	11.0856	-3.82184	5.76195	-3.31904	11.5354	-3.31497	11.7115	-4.36571	11.7189	-4.35278	8.706	-4.50495
17.3747	-4.70248	13.7091	-4.90822	11.4626	-4.47641	5.94919	-4.0421	11.804	-3.94463	12.1071	-5.15141	12.1498	-5.10405	9.13199	-5.28965
18.1553	-5.98835	14.1122	-5.83568	11.8837	-5.22131	6.16907	-4.90943	12.0987	-4.67221	12.5911	-6.09045	12.6473	-5.94784	9.62522	-6.17926
19.0493	-7.5592	14.5738	-6.92918	12.3752	-6.11665	6.43233	-5.96735	12.4672	-5.56792	13.1671	-7.16926	13.2615	-6.97743	10.1825	-7.21533
20.1212	-9.39002	15.1178	-8.2306	12.9369	-7.13104	6.73497	-7.24341	12.8979	-6.612	13.8427	-8.41692	13.9848	-8.11246	10.7933	-8.42967
21.2929	-11.5151	15.7333	-9.7639	13.561	-8.32169	7.1289	-8.83337	13.4057	-7.86828	14.6085	-9.84811	14.8121	-9.40772	11.478	-9.89175
22.6941	-14.004	16.452	-11.6349	14.2536	-9.72164	7.61743	-10.7519	13.9923	-9.35542	15.5079	-11.5295	15.7791	-10.8698	12.2361	-11.6349
24.3232	-16.9961	17.2688	-13.8301	15.0444	-11.3959	8.28884	-13.2791	14.7129	-11.1645	16.4865	-13.4994	16.8701	-12.5432	13.2094	-13.9341
26.1847	-20.4629	18.3702	-16.7185	15.8757	-13.3926	9.09147	-16.1487	15.5307	-13.2694	17.7182	-16.0195	18.0814	-14.5041	14.2548	-16.5399
28.5905	-24.865	19.5127	-19.9756	16.9296	-16.0256	10.1006	-19.5707	16.6028	-16.0595	19.056	-18.8449	19.5055	-16.9464	15.5148	-19.6544
31.1045	-29.7278	20.9559	-23.8377	18.022	-18.9964	11.444	-23.8145	17.8127	-19.1549	20.5676	-22.1883	20.9484	-19.6719	17.1483	-23.49
34.0936	-35.3073	22.7495	-28.5861	19.3535	-22.5761	13.1513	-28.802	19.2662	-22.8079	22.4457	-26.2922	22.6062	-22.8871	19.1642	-27.99
37.7273	-42.0291	24.9044	-34.1737	21.0025	-27.0416	15.2994	-34.6124	21.1228	-27.3307	24.735	-31.1227	24.5305	-26.8958	21.6594	-33.1776
41.9626	-49.8196	27.5655	-40.6884	23.0077	-32.3283	18.211	-41.7879	23.3529	-32.5781	27.4629	-36.6519	26.8251	-31.5947	24.9959	-39.4866
46.8976	-58.6827	31.0251	-48.7157	25.4533	-38.4858	22.0833	-50.4689	26.092	-38.619	31.0609	-43.502	29.5621	-37.0769	29.4187	-46.9809
53.1569	-69.3645	35.5631	-58.4992	28.6065	-46.171	27.1179	-60.5834	29.7322	-46.098	35.7665	-51.6416	33.0834	-43.8163	35.0218	-55.5141
61.0906	-81.9144	41.2962	-69.7829	32.8578	-55.5252	33.8026	-72.5799	34.466	-54.9672	41.717	-60.9458	37.6317	-52.0072	42.4366	-65.2226
70.57	-96.4909	48.7074	-83.4107	38.145	-66.5177	41.6565	-84.9667	40.486	-65.1633	49.4202	-71.8315	43.3379	-61.3999	50.9083	-74.9837
82.5545	-113.189	57.3475	-97.5224	45.3825	-79.3752	52.8844	-100.586	48.2989	-77.2747	58.1842	-82.8462	50.9604	-72.503	62.7711	-86.5818
95.8729	-130.27	69.7316	-115.504	53.7007	-92.8593	66.5006	-116.803	57.2203	-89.5411	70.6575	-96.0718	59.6315	-83.484	76.8283	-97.7687
114.117	-151.101	84.4545	-134.562	65.6395	-110.142	83.7251	-134.364	69.9148	-104.733	85.3212	-109.249	71.9692	-97.2558	93.5789	-108.678
135.268	-172.541	103.249	-155.525	79.8229	-128.143	106.434	-153.406	84.9576	-120.079	103.49	-122.802	86.46	-110.995	114.885	-118.794
161.264	-195.326	127.915	-178.59	97.9068	-147.92	133.962	-171.726	103.663	-136.448	126.279	-135.994	104.512	-125.239	138.521	-126.378
193.971	-219.229	158.531	-202.189	122.127	-169.491	165.562	-187.755	127.509	-153.744	152.75	-147.223	127.356	-139.443	163.621	-130.769
232.956	-241.716	194.391	-223.794	151.615	-191.386	200.088	-199.918	156.46	-169.256	181.583	-155.094	154.235	-151.952	188.474	-131.357
276.462	-260.475	233.892	-241.871	186.009	-211.062	242.133	-208.442	188.695	-181.659	211.186	-158.711	183.689	-160.957	215.654	-127.984
323.267	-273.463	284.285	-256.944	223.647	-227.354	282.891	-210.554	222.767	-190.198	244.712	-157.503	214.214	-165.933	239.123	-121.055
378.768	-281.415	334.069	-264.365	271.174	-240.196	326.613	-205.703	262.599	-193.931	274.533	-151.742	249.767	-166.268	261.772	-111.052
432.38	-280.081	390.682	-264.565	317.782	-245.726	366.207	-195.518	300.105	-191.743	303.793	-141.328	280.632	-161.535	279.794	-99.5142
487.625	-270.031	441.553	-255.914	369.221	-243.528	401.379	-180.221	339.224	-183.443	328.649	-129.113	313.773	-151.825	294.674	-87.1244
536.535	-252.088	489.856	-240.201	417.411	-234.801	440.821	-152.889	373.164	-169.776	348.332	-114.273	339.119	-138.668	303.756	-75.2832
578.288	-228.092	548.792	-206.407	460.933	-219.273	474.993	-122.55	401.467	-153.607	368.086	-90.3559	362.522	-123.9	321.423	-53.8767
639.177	-175.373	596.124	-174.908	505.99	-193.995	491.829	-101.291	430.757	-123.015	386.201	-70.1413	384.454	-98.5715	327.209	-43.24
671.161	-146.326	621.903	-142.276	554.848	-154.123	501.12	-87.1389	459.639	-99.8629	395.203	-58.0925	405.015	-80.107	330.287	-36.8338
684.39	-121.78	636.058	-122.272	577.874	-127.659	509.175	-72.9443	471.443	-81.3501	399.589	-49.5942	414.627	-64.1033	332.935	-30.677
694.434	-104.325	648.245	-103.153	590.118	-110.323	515.126	-60.9102	478.046	-69.7707	403.273	-41.3496	419.741	-54.8735	334.922	-25.5892
703.432	-85.4407	656.95	-86.1239	600.768	-92.5533	520.021	-49.6756	483.683	-58.015	406.003	-34.4074	423.987	-45.7765	336.623	-20.8989
709.772	-70.6729	664.445	-70.1992	608.563	-77.2801	523.424	-41.1494	487.749	-48.3235	408.362	-27.9166	427.014	-38.0253	337.823	-17.3873
715.412	-56.4998	669.202	-57.8799	614.952	-63.0168	526.053	-34.1485	491.238	-39.2659	410.068	-23.2557	429.668	-30.9869	338.777	-14.5279
718.882	-46.792	672.939	-48.0673	619.099	-52.0965	528.138	-28.5543	493.592	-32.6362	411.309	-19.4911	431.445	-25.6673	339.583	-12.2646
721.867	-38.497	675.627	-40.2363	622.212	-43.1962	529.948	-23.7612	495.287	-27.2779	412.335	-16.3792	432.698	-21.3341	340.256	-10.3309
724.542	-31.5994	678.047	-33.358	624.531	-36.0203	531.638	-19.5531	496.65	-22.9269	413.197	-13.7578	433.709	-17.9284	340.917	-8.63899
726.968	-26.2005	680.175	-27.2966	626.444	-29.8303	533.142	-16.3972	497.838	-19.2337	414.071	-11.5091	434.784	-14.8555	341.488	-7.39442
729.291	-21.5704	681.967	-22.843	628.089	-24.4831	534.574	-13.967	498.949	-16.0219	414.784	-9.82002	435.663	-12.7434	341.993	-6.43293
731.64	-18.0013	683.662	-19.2104	629.333	-20.3417	536.092	-11.7947	499.834	-13.651	415.471	-8.48467	436.202	-10.6547	342.538	-5.58224
733.916	-15.5713	685.461	-16.2583	630.366	-17.2694	537.65	-10.164	500.62	-11.7819	416.169	-7.41607	436.81	-9.25881	343.052	-4.95966
736.436	-13.3696	687.222	-13.9351	631.293	-14.4921	539.192	-8.99574	501.33	-10.1832	416.835	-6.51381	437.442	-8.00287	343.57	-4.51718
739.31	-11.8149	689.032	-12.3235	632.135	-12.4333	540.897	-7.89661	502.064	-8.96139	417.53	-5.97457	438.065	-7.03455	344.182	-4.11501
742.381	-10.6385	691.262	-10.7087	632.85	-10.8944	542.567	-7.04637	502.683	-8.05943	418.289	-5.35821	438.511	-6.29101	344.8	-3.8467
746.099	-9.76588	693.42	-9.61651	633.664	-9.53434	544.05	-6.4112	503.317	-7.24627	419.053	-5.02765	439.028	-5.76372	345.424	-3.6283
750.002	-9.2361	695.789	-8.74054	634.363	-8.47357	545.921	-5.89622	504.015	-6.69045	419.843	-4.71516	439.589	-5.2898	346.11	-3.47193
754.116	-8.93161	698.427	-8.06539	635.198	-7.71928	548.139	-5.48817	504.542	-6.21949	420.75	-4.51007	440.103	-4.97512	346.882	-3.37554
758.904	-8.72172	701.61	-7.59699	636.24	-7.13641	550.8	-5.16895	505.219	-5.82875	421.792	-4.34767	440.662	-4.67192	347.734	-3.29277
764.634	-8.7253	705.273	-7.18625	637.291	-6.68531	553.836	-4.93842	505.85	-5.64667	422.952	-4.25705	441.181	-4.46881	348.669	-3.28384
771.285	-8.73918	709.638	-7.00171	638.386	-6.32006	556.34	-4.6689	506.526	-5.40308	424.343	-4.2539	441.733	-4.32898	350.15	-3.27848
778.626	-9.07838	715.388	-6.81511	639.219	-6.10712	559.107	-4.53008	507.148	-5.36636	426.494	-4.183	442.307	-4.30263	351.334	-3.31715
782.125	-9.48711	721.638	-6.77248	640.82	-5.85767	561.597	-4.45495	508.483	-5.24761	428.598	-4.35086	443.496	-4.27913	352.86	-3.38895

## Sheet: Figure 2c-LASE
Day1		Day3		Day6		Day9		Day12		Day15		Day18		Day21
Zreal	Zimag	Zreal	Zimag	Zreal	Zimag	Zreal	Zimag	Zreal	Zimag	Zreal	Zimag	Zreal	Zimag	Zreal	Zimag
ohm	ohm	ohm	ohm	ohm	ohm	ohm	ohm	ohm	ohm	ohm	ohm	ohm	ohm	ohm	ohm
10.1439	-0.05945	6.95152	-0.16666	7.0724	-0.13177	7.56852	-0.10689	6.96181	-0.15585	7.68931	-0.14282	6.34207	-0.25887	6.33835	-0.2551
10.1821	-0.34393	7.04587	-0.43003	7.13764	-0.3841	7.62407	-0.4423	7.01306	-0.41681	7.7552	-0.40343	6.41811	-0.55016	6.40026	-0.59261
10.2459	-0.61455	7.13594	-0.68413	7.19906	-0.65501	7.68257	-0.75246	7.08036	-0.67006	7.79643	-0.64932	6.50494	-0.8536	6.47689	-0.94017
10.3088	-0.90323	7.19484	-1.16293	7.25182	-0.91225	7.7776	-1.11218	7.14752	-0.94001	7.86795	-0.95329	6.58618	-1.188	6.56311	-1.31418
10.3912	-1.21401	7.28627	-1.3851	7.34364	-1.22441	7.86837	-1.458	7.22323	-1.26259	7.95081	-1.23997	6.68887	-1.55599	6.66331	-1.72793
10.4758	-1.55914	7.3927	-1.65475	7.43074	-1.55685	8.04246	-1.87269	7.32899	-1.59515	8.05605	-1.59589	6.82555	-1.9818	6.78936	-2.19978
10.5931	-1.95708	7.50159	-1.96221	7.55513	-1.96427	8.14852	-2.35023	7.46883	-2.01306	8.22551	-1.98712	6.99749	-2.48712	6.93937	-2.74883
10.7226	-2.41363	7.62501	-2.34793	7.68753	-2.40487	8.37388	-2.86996	7.6188	-2.44594	8.33795	-2.44246	7.20211	-3.02892	7.12976	-3.38375
10.8773	-2.95035	7.81414	-2.73562	7.90222	-2.91883	8.57538	-3.47641	7.81604	-2.98692	8.57026	-2.9603	7.48102	-3.68579	7.33471	-4.14506
11.0584	-3.59225	7.97609	-3.29898	8.07168	-3.55813	8.83459	-4.222	8.06148	-3.54673	8.79656	-3.58824	7.8257	-4.38152	7.58911	-5.0484
11.2789	-4.38024	8.16771	-4.00177	8.30526	-4.28006	9.13342	-5.07962	8.30442	-4.31006	9.06089	-4.30357	8.21655	-5.27699	7.90897	-6.1354
11.5609	-5.32838	8.38752	-4.85512	8.58733	-5.16497	9.49379	-6.11306	8.63241	-5.13329	9.37069	-5.16005	8.73372	-6.2266	8.29355	-7.45488
11.9057	-6.45056	8.66357	-5.8863	8.91498	-6.24501	9.91223	-7.33799	8.98806	-6.15821	9.74441	-6.17493	9.31817	-7.34715	8.79386	-9.05873
12.3305	-7.80934	9.00429	-7.14549	9.30238	-7.54522	10.4023	-8.84789	9.41758	-7.37944	10.1895	-7.39368	9.99046	-8.63012	9.40504	-10.9621
12.8362	-9.44375	9.43069	-8.67735	9.77258	-9.13761	10.9952	-10.6257	9.92091	-8.86588	10.701	-8.86645	10.7539	-10.1298	10.2612	-13.4337
13.4769	-11.3983	9.97163	-10.5502	10.3689	-11.0454	11.7779	-12.9745	10.5273	-10.6582	11.3334	-10.6339	11.5925	-11.8996	11.3073	-16.2172
14.3218	-13.9362	10.6515	-12.7914	11.1565	-13.5273	12.7059	-15.6221	11.3159	-12.9896	12.1425	-12.9111	12.6381	-14.2035	12.5989	-19.4667
15.2996	-16.7978	11.5945	-15.7201	12.1058	-16.3415	13.8635	-18.7481	12.2544	-15.6424	13.0822	-15.5203	13.7969	-16.7816	14.2869	-23.4265
16.4941	-20.1678	12.7234	-18.9952	13.2603	-19.6759	15.3818	-22.5857	13.42	-18.7456	14.2489	-18.5793	15.1252	-19.8434	16.4196	-27.9877
18.06	-24.2809	14.146	-22.8535	14.8133	-23.7688	17.2796	-27.0565	14.9627	-22.5738	15.7747	-22.3681	16.8349	-23.6127	19.0523	-33.1977
20.0255	-29.1572	16.0201	-27.578	16.7418	-28.5528	19.6326	-32.1891	16.8866	-27.0045	17.688	-26.7553	18.9166	-27.999	22.5629	-39.5072
22.3969	-34.7654	18.3684	-33.0498	19.1325	-34.0262	22.7982	-38.4851	19.2594	-32.1016	20.0543	-31.7903	21.5263	-33.0391	27.1644	-46.851
25.6184	-41.6213	21.2994	-39.326	22.3006	-40.7204	26.945	-45.9101	22.4494	-38.3233	23.195	-37.9487	24.9581	-39.1936	33.0563	-55.0829
29.7907	-49.8671	25.187	-46.9113	26.5354	-48.6597	32.2332	-54.4098	26.6171	-45.6776	27.3679	-45.2245	29.362	-46.4257	40.5436	-64.4396
35.189	-59.3191	30.259	-55.9295	31.8803	-57.8743	39.1181	-64.2775	31.904	-54.0895	32.6968	-53.5111	34.959	-54.6013	49.2429	-73.7455
42.264	-70.427	36.7181	-66.2057	38.8792	-68.595	46.9614	-74.2809	38.871	-63.7139	39.6281	-63.0987	42.2222	-64.0381	61.1296	-84.6645
50.3938	-81.8238	45.1007	-78.0734	46.9517	-79.3852	58.1064	-86.1476	46.6954	-73.5454	47.618	-72.5666	50.4933	-73.3971	74.9584	-94.7836
61.9949	-95.9017	54.6876	-89.9962	58.3421	-92.9616	71.1884	-98.1136	57.8899	-85.3158	58.6599	-84.1325	62.1634	-84.5438	91.7218	-104.823
75.7857	-110.206	68.0999	-104.55	71.7873	-106.578	87.5363	-110.243	70.9002	-96.9866	71.7466	-95.478	75.5533	-95.2034	112.18	-113.9
92.9744	-125.406	83.7505	-119.029	88.6427	-120.851	107.864	-122.222	87.0996	-108.651	87.8322	-106.9	92.0163	-105.937	135.08	-120.392
115.183	-141.129	102.977	-133.908	110.168	-135.887	131.616	-132.58	107.478	-120.224	107.982	-117.878	112.25	-115.89	158.863	-123.687
141.57	-155.565	127.409	-148.968	135.734	-149.11	157.336	-139.708	130.999	-130.144	131.282	-126.956	135.448	-123.642	182.451	-123.418
171.075	-167.194	155.823	-162.055	164.037	-159.773	184.065	-143.288	156.461	-136.743	156.178	-132.738	159.706	-128.057	207.898	-119.347
202.53	-174.791	186.855	-171.921	194.153	-166.587	214.377	-143.08	182.468	-139.813	181.436	-135.038	184.211	-129.102	229.785	-112.322
239.831	-177.95	219.138	-177.517	229.413	-169.539	242.091	-138.221	212.219	-138.884	209.845	-133.615	210.88	-126.035	250.29	-101.967
274.336	-176.021	256.409	-178.547	261.976	-166.35	268.454	-129.014	238.336	-134.067	234.731	-127.715	234.436	-119.877	266.431	-90.8685
309.651	-168.601	290.483	-174.455	295.43	-158.911	290.778	-117.866	264.355	-125.067	259.773	-118.403	256.447	-109.283	279.413	-79.071
340.561	-156.74	325.084	-164.783	325.065	-146.982	309.452	-104.061	285.44	-112.55	279.214	-107.125	275.011	-98.784	285.044	-72.2537
367.377	-141.492	354.426	-151.678	349.333	-132.214	320.569	-93.1908	303.874	-100.285	296.265	-94.4367	289.562	-85.925	302.71	-48.387
386.457	-125.025	379.302	-135.963	361.367	-122.606	343.567	-66.4704	311.169	-92.2985	304.244	-86.1015	297.976	-75.1078	307.89	-38.8961
420.256	-91.4757	406.765	-112.309	398.129	-85.4562	352.141	-53.3539	336.17	-61.44	326.952	-58.4963	316.673	-52.7515	310.503	-33.3307
431.811	-75.2067	427.878	-87.3975	408.406	-70.0963	355.974	-45.8463	343.457	-50.9027	333.426	-47.5649	321.802	-43.0463	312.767	-27.826
437.92	-64.5738	438.299	-71.3238	414.075	-60.1343	359.452	-38.0373	347.163	-43.3192	336.822	-40.7406	324.703	-36.8603	314.456	-23.3892
443.201	-53.8862	443.957	-61.0399	418.904	-50.2421	361.908	-31.8764	350.189	-36.2617	339.718	-33.9248	327.366	-30.7991	315.948	-19.3069
447.039	-45.0538	448.874	-50.9535	422.46	-42.042	364.036	-26.1572	352.723	-30.3303	341.922	-28.4523	329.396	-25.9476	317.061	-16.4436
450.265	-36.9669	452.485	-42.5527	425.368	-34.5977	365.511	-22.0577	354.692	-24.9722	343.831	-23.4017	331.01	-21.5139	317.979	-14.1119
452.543	-30.9654	455.462	-34.8744	427.416	-28.9352	366.66	-18.8372	356.092	-20.9662	345.178	-19.7179	332.339	-18.2081	318.811	-12.3354
454.128	-26.1994	457.598	-29.121	429.066	-24.5133	367.68	-16.1781	357.348	-17.84	346.272	-16.8084	333.363	-15.6539	319.623	-10.8595
455.958	-22.4634	459.245	-24.5211	430.342	-21.0854	368.611	-13.9926	358.341	-15.3823	347.173	-14.5134	334.293	-13.6737	320.45	-9.57782
457.168	-19.4095	460.588	-20.9053	431.552	-18.18	369.579	-12.2144	359.38	-13.4139	348.132	-12.6859	335.213	-11.9587	321.226	-8.66728
458.687	-16.8663	461.808	-17.8634	432.691	-15.6981	370.398	-10.883	360.153	-11.7562	349.108	-11.0744	336.196	-10.5923	321.955	-7.96645
459.895	-14.8493	462.991	-15.3118	433.754	-13.8015	371.161	-9.8508	361.112	-10.3999	349.971	-9.91406	337.062	-9.51196	322.784	-7.34274
461.335	-13.37	464.043	-13.453	434.747	-12.3965	372.009	-8.90434	361.958	-9.43779	350.877	-8.99671	337.895	-8.67797	323.57	-6.88465
462.805	-12.1466	465.052	-12.0874	435.789	-11.1465	372.71	-8.17408	362.908	-8.57366	351.877	-8.19498	338.774	-7.96141	324.266	-6.52111
464.344	-11.1645	466.199	-10.9549	436.649	-10.1678	373.328	-7.61985	363.808	-7.88574	352.83	-7.60243	339.605	-7.35556	325.088	-6.1806
465.715	-10.4804	467.326	-10.1534	437.431	-9.43984	373.99	-7.09554	364.587	-7.32872	353.708	-7.12153	340.318	-6.94469	325.869	-5.89411
467.398	-9.75281	468.405	-9.62506	438.289	-8.75265	374.543	-6.65255	365.529	-6.90091	354.707	-6.67011	341.172	-6.50763	326.622	-5.70067
469.009	-9.16928	469.745	-9.14296	439.033	-8.17417	375.078	-6.29759	366.411	-6.49258	355.639	-6.31999	341.973	-6.20287	327.389	-5.51223
470.708	-8.77347	471.101	-8.79358	439.745	-7.67239	375.621	-6.03602	367.33	-6.17046	356.662	-6.0345	342.729	-5.906	328.166	-5.37794
472.402	-8.38322	472.481	-8.52987	440.477	-7.33825	376.047	-5.79747	368.094	-5.90984	357.602	-5.76617	343.535	-5.73685	329.017	-5.25474
474.318	-8.09358	473.92	-8.29393	441.063	-7.03525	376.458	-5.60745	368.941	-5.69806	358.611	-5.57909	344.321	-5.48566	329.859	-5.16666
476.477	-7.87641	475.394	-8.02861	441.597	-6.7325	376.717	-5.47352	369.797	-5.50822	359.703	-5.45606	345.13	-5.40844	331.115	-5.09499
478.777	-7.71622	476.921	-7.77455	442.085	-6.55097	377.406	-5.37597	370.734	-5.40231	360.796	-5.35305	345.967	-5.28648	332.086	-5.07545
481.618	-7.52198	478.444	-7.52269	443.056	-6.3508	377.574	-5.2899	372.007	-5.29743	362.495	-5.21156	347.269	-5.21684	333.145	-5.08373
484.247	-7.42813	479.775	-7.154	443.347	-6.28538	377.695	-5.27153	372.993	-5.23183	363.7	-5.1761	348.185	-5.19128	334.321	-5.10733
488.817	-7.25092	481.077	-6.95694	443.594	-6.19619	377.638	-5.27663	374.09	-5.22445	365.073	-5.16145	349.165	-5.2258	335.661	-5.16925

## Sheet: Figure 2d
	Rint Ω
Day	RSE	ASE	LASE
1	333.67	344.92	323.02
3	443.62	376.65	344.59
6	454.25	399.32	356.12
9	535.12	466.88	369.16
12	573.83	537.83	399.54
15	665.04	568.49	438.08
18	710.75	632.45	471.06
21	774.3	717.42	485.94

## Sheet: Figure 2e
RSE		ASE		LASE
Voltage V	Current μA	Voltage V	Current μA	Voltage V	Current μA
2.7	5.76e-08	2.7	5.47e-08	2.7	5.34e-09
2.7	5.66e-08	2.7	1.12e-08	2.7	1.72e-09
2.7	5.67e-08	2.7	5.66e-08	2.7	7.69e-09
2.7	6.1e-08	2.7	1.08e-08	2.7	2.89e-09
2.7	5.43e-08	2.7	5.91e-08	2.7	1.28e-08
2.7	5.43e-08	2.7	1.12e-08	2.7	2.88e-09
2.7	6.26e-08	2.7	6.34e-08	2.7	5.26e-09
2.7	6.4e-08	2.7	1.21e-08	2.7	4.58e-09
2.7	5.85e-08	2.7	6.06e-08	2.7	1.31e-08
2.7	6.08e-08	2.7	1.1e-08	2.7	4.89e-09
2.71	6.07e-08	2.71	6.61e-08	2.71	2.98e-10
2.71	6.32e-08	2.71	1.19e-08	2.71	2.69e-09
2.71	6.39e-08	2.71	6.15e-08	2.71	9.22e-09
2.71	6.24e-08	2.71	1.29e-08	2.71	4.65e-09
2.71	6.33e-08	2.71	6.37e-08	2.71	1.33e-08
2.71	6.13e-08	2.71	1.2e-08	2.71	2.95e-09
2.71	5.91e-08	2.71	6.84e-08	2.71	6.53e-09
2.71	6.69e-08	2.71	1.18e-08	2.71	3.45e-09
2.71	6.54e-08	2.71	6.56e-08	2.71	1.5e-08
2.71	6.67e-08	2.71	1.24e-08	2.71	3.62e-09
2.72	6.51e-08	2.72	6.17e-08	2.72	1.14e-08
2.72	6.6e-08	2.72	1.31e-08	2.72	3.67e-09
2.72	6.8e-08	2.72	7.02e-08	2.72	1.34e-08
2.72	7.01e-08	2.72	1.33e-08	2.72	3.36e-09
2.72	6.84e-08	2.72	7.55e-08	2.72	1.58e-08
2.72	7.29e-08	2.72	1.26e-08	2.72	3.78e-09
2.72	6.91e-08	2.72	7.79e-08	2.72	1.12e-08
2.72	7.54e-08	2.72	1.4e-08	2.72	3.92e-09
2.72	7.27e-08	2.72	7.66e-08	2.72	1.75e-08
2.72	7.29e-08	2.72	1.2e-08	2.72	3.23e-09
2.73	7.2e-08	2.73	7.27e-08	2.73	1.14e-08
2.73	7.06e-08	2.73	1.39e-08	2.73	4.47e-09
2.73	7.25e-08	2.73	7.65e-08	2.73	1.96e-08
2.73	7.61e-08	2.73	1.51e-08	2.73	4.33e-09
2.73	7.65e-08	2.73	7.65e-08	2.73	1.54e-08
2.73	7.93e-08	2.73	1.46e-08	2.73	4.84e-09
2.73	7.34e-08	2.73	7.98e-08	2.73	1.42e-08
2.73	8.08e-08	2.73	1.37e-08	2.73	4.97e-09
2.73	7.6e-08	2.73	7.37e-08	2.73	2.08e-08
2.73	7.93e-08	2.73	1.46e-08	2.73	4.28e-09
2.74	7.91e-08	2.74	8.29e-08	2.74	1.81e-08
2.74	8.18e-08	2.74	1.54e-08	2.74	4.49e-09
2.74	8.21e-08	2.74	8.56e-08	2.74	1.43e-08
2.74	8.29e-08	2.74	1.54e-08	2.74	4.85e-09
2.74	8.44e-08	2.74	8.72e-08	2.74	2.58e-08
2.74	8.23e-08	2.74	1.56e-08	2.74	7.12e-09
2.74	8.69e-08	2.74	8.13e-08	2.74	1.49e-08
2.74	9.01e-08	2.74	1.59e-08	2.74	4.27e-09
2.74	8.66e-08	2.74	8.81e-08	2.74	2.04e-08
2.74	8.27e-08	2.74	1.6e-08	2.74	5.49e-09
2.75	9.08e-08	2.75	9.08e-08	2.75	2.4e-08
2.75	8.89e-08	2.75	1.77e-08	2.75	5.43e-09
2.75	8.46e-08	2.75	9.04e-08	2.75	1.89e-08
2.75	9.34e-08	2.75	1.64e-08	2.75	5.01e-09
2.75	8.69e-08	2.75	9.28e-08	2.75	2.13e-08
2.75	9e-08	2.75	1.7e-08	2.75	5.46e-09
2.75	8.6e-08	2.75	9.75e-08	2.75	2.42e-08
2.75	9.5e-08	2.75	1.64e-08	2.75	4.83e-09
2.75	9.55e-08	2.75	9.94e-08	2.75	2.89e-08
2.75	9.08e-08	2.75	1.68e-08	2.75	7.77e-09
2.76	9.5e-08	2.76	1.02e-07	2.76	2.61e-08
2.76	9.64e-08	2.76	1.7e-08	2.76	6.53e-09
2.76	9.58e-08	2.76	1e-07	2.76	2.45e-08
2.76	9.4e-08	2.76	1.68e-08	2.76	6.17e-09
2.76	1e-07	2.76	1.06e-07	2.76	2.79e-08
2.76	9.49e-08	2.76	1.77e-08	2.76	6.33e-09
2.76	9.83e-08	2.76	1.02e-07	2.76	2.4e-08
2.76	1.05e-07	2.76	1.77e-08	2.76	5.43e-09
2.76	9.73e-08	2.76	1.03e-07	2.76	2.34e-08
2.76	1.04e-07	2.76	1.75e-08	2.76	5.96e-09
2.77	1.04e-07	2.77	1.12e-07	2.77	2.89e-08
2.77	1.04e-07	2.77	1.84e-08	2.77	5.09e-09
2.77	1.05e-07	2.77	1.09e-07	2.77	2.49e-08
2.77	1.02e-07	2.77	1.9e-08	2.77	5.25e-09
2.77	1.1e-07	2.77	1.13e-07	2.77	2.77e-08
2.77	1.12e-07	2.77	1.94e-08	2.77	7.46e-09
2.77	1.17e-07	2.77	1.13e-07	2.77	3.31e-08
2.77	1.08e-07	2.77	1.9e-08	2.77	5.88e-09
2.77	1.05e-07	2.77	1.15e-07	2.77	2.39e-08
2.77	1.12e-07	2.77	2.05e-08	2.77	7.42e-09
2.78	1.13e-07	2.78	1.19e-07	2.78	3.4e-08
2.78	1.15e-07	2.78	1.92e-08	2.78	6.96e-09
2.78	1.22e-07	2.78	1.16e-07	2.78	3.36e-08
2.78	1.2e-07	2.78	1.93e-08	2.78	6.01e-09
2.78	1.15e-07	2.78	1.24e-07	2.78	3.39e-08
2.78	1.15e-07	2.78	2.17e-08	2.78	5.98e-09
2.78	1.16e-07	2.78	1.24e-07	2.78	3.11e-08
2.78	1.23e-07	2.78	2.21e-08	2.78	6.75e-09
2.78	1.23e-07	2.78	1.26e-07	2.78	2.85e-08
2.78	1.23e-07	2.78	2.15e-08	2.78	7.8e-09
2.79	1.27e-07	2.79	1.3e-07	2.79	3.34e-08
2.79	1.28e-07	2.79	2.21e-08	2.79	7.01e-09
2.79	1.26e-07	2.79	1.3e-07	2.79	3.41e-08
2.79	1.25e-07	2.79	2.26e-08	2.79	6.85e-09
2.79	1.29e-07	2.79	1.31e-07	2.79	3.62e-08
2.79	1.29e-07	2.79	2.3e-08	2.79	7.74e-09
2.79	1.3e-07	2.79	1.34e-07	2.79	3.53e-08
2.79	1.29e-07	2.79	2.3e-08	2.79	8.55e-09
2.79	1.39e-07	2.79	1.36e-07	2.79	3.83e-08
2.79	1.33e-07	2.79	2.3e-08	2.79	7.16e-09
2.8	1.35e-07	2.8	1.38e-07	2.8	3.48e-08
2.8	1.36e-07	2.8	2.32e-08	2.8	8.13e-09
2.8	1.36e-07	2.8	1.42e-07	2.8	3.24e-08
2.8	1.41e-07	2.8	2.3e-08	2.8	8.81e-09
2.8	1.43e-07	2.8	1.42e-07	2.8	3.56e-08
2.8	1.42e-07	2.8	2.37e-08	2.8	7.21e-09
2.8	1.42e-07	2.8	1.4e-07	2.8	3.8e-08
2.8	1.51e-07	2.8	2.4e-08	2.8	7.73e-09
2.8	1.52e-07	2.8	1.48e-07	2.8	3.84e-08
2.8	1.44e-07	2.8	2.5e-08	2.8	7.68e-09
2.81	1.48e-07	2.81	1.52e-07	2.81	4.35e-08
2.81	1.5e-07	2.81	2.55e-08	2.81	1.01e-08
2.81	1.57e-07	2.81	1.49e-07	2.81	3.9e-08
2.81	1.49e-07	2.81	2.55e-08	2.81	8.61e-09
2.81	1.47e-07	2.81	1.55e-07	2.81	4.11e-08
2.81	1.61e-07	2.81	2.67e-08	2.81	7.79e-09
2.81	1.56e-07	2.81	1.57e-07	2.81	4.53e-08
2.81	1.56e-07	2.81	2.62e-08	2.81	8.76e-09
2.81	1.6e-07	2.81	1.61e-07	2.81	4.2e-08
2.81	1.58e-07	2.81	2.65e-08	2.81	8.36e-09
2.82	1.62e-07	2.82	1.62e-07	2.82	4.43e-08
2.82	1.72e-07	2.82	2.74e-08	2.82	9.14e-09
2.82	1.66e-07	2.82	1.59e-07	2.82	4.78e-08
2.82	1.68e-07	2.82	2.7e-08	2.82	9.91e-09
2.82	1.77e-07	2.82	1.64e-07	2.82	4.35e-08
2.82	1.69e-07	2.82	2.74e-08	2.82	9.17e-09
2.82	1.66e-07	2.82	1.71e-07	2.82	4.43e-08
2.82	1.84e-07	2.82	2.78e-08	2.82	1.01e-08
2.82	1.77e-07	2.82	1.64e-07	2.82	4.21e-08
2.82	1.8e-07	2.82	2.8e-08	2.82	9.29e-09
2.83	1.78e-07	2.83	1.72e-07	2.83	5.08e-08
2.83	1.84e-07	2.83	2.88e-08	2.83	1.07e-08
2.83	1.82e-07	2.83	1.73e-07	2.83	5.44e-08
2.83	1.84e-07	2.83	2.96e-08	2.83	1.09e-08
2.83	1.87e-07	2.83	1.74e-07	2.83	5.38e-08
2.83	1.89e-07	2.83	2.92e-08	2.83	1.25e-08
2.83	1.84e-07	2.83	1.69e-07	2.83	5.24e-08
2.83	1.92e-07	2.83	2.96e-08	2.83	1.02e-08
2.83	1.96e-07	2.83	1.81e-07	2.83	5.61e-08
2.83	2e-07	2.83	3e-08	2.83	9.6e-09
2.84	1.98e-07	2.84	1.82e-07	2.84	6.23e-08
2.84	2.04e-07	2.84	3.08e-08	2.84	1.03e-08
2.84	2e-07	2.84	1.83e-07	2.84	6.57e-08
2.84	2.01e-07	2.84	3.06e-08	2.84	2.35e-08
2.84	2.09e-07	2.84	1.88e-07	2.84	4.56e-08
2.84	2.04e-07	2.84	3.16e-08	2.84	1.03e-08
2.84	2.17e-07	2.84	1.93e-07	2.84	6.16e-08
2.84	2.08e-07	2.84	3.2e-08	2.84	1.02e-08
2.84	2.13e-07	2.84	1.89e-07	2.84	5.5e-08
2.84	2.17e-07	2.84	3.15e-08	2.84	1.13e-08
2.85	2.15e-07	2.85	1.91e-07	2.85	4.68e-08
2.85	2.23e-07	2.85	3.24e-08	2.85	8.54e-09
2.85	2.31e-07	2.85	1.94e-07	2.85	6.16e-08
2.85	2.25e-07	2.85	3.23e-08	2.85	1.15e-08
2.85	2.25e-07	2.85	1.95e-07	2.85	6.16e-08
2.85	2.21e-07	2.85	3.25e-08	2.85	1.18e-08
2.85	2.28e-07	2.85	1.93e-07	2.85	6.52e-08
2.85	2.36e-07	2.85	3.33e-08	2.85	1.15e-08
2.85	2.27e-07	2.85	2.08e-07	2.85	6.82e-08
2.85	2.31e-07	2.85	3.43e-08	2.85	1.14e-08
2.86	2.37e-07	2.86	2.05e-07	2.86	7.11e-08
2.86	2.34e-07	2.86	3.38e-08	2.86	1.36e-08
2.86	2.42e-07	2.86	2.07e-07	2.86	7.02e-08
2.86	2.39e-07	2.86	3.47e-08	2.86	1.31e-08
2.86	2.48e-07	2.86	2.11e-07	2.86	7.22e-08
2.86	2.62e-07	2.86	3.42e-08	2.86	1.45e-08
2.86	2.58e-07	2.86	2.1e-07	2.86	7.24e-08
2.86	2.5e-07	2.86	3.51e-08	2.86	1.38e-08
2.86	2.56e-07	2.86	2.12e-07	2.86	7.59e-08
2.86	2.59e-07	2.86	3.56e-08	2.86	1.33e-08
2.87	2.62e-07	2.87	2.16e-07	2.87	7.88e-08
2.87	2.63e-07	2.87	3.55e-08	2.87	1.44e-08
2.87	2.63e-07	2.87	2.17e-07	2.87	8.01e-08
2.87	2.6e-07	2.87	3.65e-08	2.87	1.39e-08
2.87	2.69e-07	2.87	2.27e-07	2.87	7.84e-08
2.87	2.64e-07	2.87	3.67e-08	2.87	1.43e-08
2.87	2.75e-07	2.87	2.24e-07	2.87	8.12e-08
2.87	2.74e-07	2.87	3.72e-08	2.87	1.62e-08
2.87	2.76e-07	2.87	2.27e-07	2.87	8.3e-08
2.87	2.85e-07	2.87	3.79e-08	2.87	1.64e-08
2.88	2.69e-07	2.88	2.27e-07	2.88	1.73e-07
2.88	2.8e-07	2.88	3.8e-08	2.88	1.59e-08
2.88	2.82e-07	2.88	2.31e-07	2.88	1.04e-07
2.88	2.9e-07	2.88	3.83e-08	2.88	1.66e-08
2.88	2.97e-07	2.88	2.33e-07	2.88	9.53e-08
2.88	2.93e-07	2.88	3.89e-08	2.88	1.71e-08
2.88	3.01e-07	2.88	2.39e-07	2.88	9.92e-08
2.88	3.04e-07	2.88	3.89e-08	2.88	1.72e-08
2.88	3e-07	2.88	2.32e-07	2.88	9.98e-08
2.88	3.1e-07	2.88	3.87e-08	2.88	1.73e-08
2.89	3.04e-07	2.89	2.38e-07	2.89	1.04e-07
2.89	3.07e-07	2.89	3.97e-08	2.89	1.68e-08
2.89	3.11e-07	2.89	2.39e-07	2.89	1.08e-07
2.89	3.24e-07	2.89	3.94e-08	2.89	1.81e-08
2.89	3.12e-07	2.89	2.44e-07	2.89	1.1e-07
2.89	3.17e-07	2.89	3.93e-08	2.89	1.97e-08
2.89	3.29e-07	2.89	2.44e-07	2.89	1.12e-07
2.89	3.23e-07	2.89	4.07e-08	2.89	1.9e-08
2.89	3.23e-07	2.89	2.48e-07	2.89	1.11e-07
2.89	3.28e-07	2.89	4.1e-08	2.89	1.9e-08
2.9	3.32e-07	2.9	2.51e-07	2.9	1.2e-07
2.9	3.27e-07	2.9	4.12e-08	2.9	2.02e-08
2.9	3.22e-07	2.9	2.55e-07	2.9	1.2e-07
2.9	3.41e-07	2.9	4.15e-08	2.9	2.15e-08
2.9	3.48e-07	2.9	2.58e-07	2.9	1.31e-07
2.9	3.37e-07	2.9	4.1e-08	2.9	2.06e-08
2.9	3.52e-07	2.9	2.58e-07	2.9	1.13e-07
2.9	3.49e-07	2.9	4.12e-08	2.9	2.19e-08
2.9	3.48e-07	2.9	2.64e-07	2.9	1.25e-07
2.9	3.5e-07	2.9	4.25e-08	2.9	2.05e-08
2.91	3.51e-07	2.91	2.61e-07	2.91	1.35e-07
2.91	3.62e-07	2.91	4.32e-08	2.91	2.2e-08
2.91	3.59e-07	2.91	2.68e-07	2.91	1.38e-07
2.91	3.68e-07	2.91	4.35e-08	2.91	2.31e-08
2.91	3.65e-07	2.91	2.68e-07	2.91	1.35e-07
2.91	3.7e-07	2.91	4.28e-08	2.91	2.39e-08
2.91	3.69e-07	2.91	2.77e-07	2.91	1.44e-07
2.91	3.79e-07	2.91	4.28e-08	2.91	2.44e-08
2.91	3.74e-07	2.91	2.78e-07	2.91	1.45e-07
2.91	3.76e-07	2.91	4.49e-08	2.91	2.44e-08
2.92	3.77e-07	2.92	2.76e-07	2.92	1.51e-07
2.92	3.95e-07	2.92	4.44e-08	2.92	2.39e-08
2.92	3.89e-07	2.92	2.78e-07	2.92	1.63e-07
2.92	3.97e-07	2.92	4.44e-08	2.92	2.57e-08
2.92	3.92e-07	2.92	2.82e-07	2.92	1.61e-07
2.92	3.97e-07	2.92	4.53e-08	2.92	2.74e-08
2.92	4.01e-07	2.92	2.85e-07	2.92	1.61e-07
2.92	3.93e-07	2.92	4.65e-08	2.92	2.65e-08
2.92	4.11e-07	2.92	2.91e-07	2.92	1.68e-07
2.92	4.18e-07	2.92	4.6e-08	2.92	2.55e-08
2.93	4.11e-07	2.93	2.89e-07	2.93	1.72e-07
2.93	4.18e-07	2.93	4.74e-08	2.93	2.84e-08
2.93	4.19e-07	2.93	2.93e-07	2.93	1.75e-07
2.93	4.23e-07	2.93	4.79e-08	2.93	2.84e-08
2.93	4.27e-07	2.93	2.94e-07	2.93	1.8e-07
2.93	4.3e-07	2.93	4.79e-08	2.93	2.98e-08
2.93	4.33e-07	2.93	2.96e-07	2.93	1.77e-07
2.93	4.32e-07	2.93	4.88e-08	2.93	3.04e-08
2.93	4.31e-07	2.93	2.99e-07	2.93	1.8e-07
2.93	4.31e-07	2.93	4.9e-08	2.93	3.09e-08
2.94	4.41e-07	2.94	3e-07	2.94	1.87e-07
2.94	4.42e-07	2.94	4.93e-08	2.94	3.08e-08
2.94	4.47e-07	2.94	3.07e-07	2.94	1.91e-07
2.94	4.51e-07	2.94	4.98e-08	2.94	3.24e-08
2.94	4.53e-07	2.94	3.05e-07	2.94	1.98e-07
2.94	4.52e-07	2.94	4.93e-08	2.94	3.26e-08
2.94	4.54e-07	2.94	3.05e-07	2.94	2.06e-07
2.94	4.64e-07	2.94	4.92e-08	2.94	3.34e-08
2.94	4.62e-07	2.94	3.1e-07	2.94	2.09e-07
2.94	4.62e-07	2.94	5.09e-08	2.94	3.42e-08
2.95	4.75e-07	2.95	3.16e-07	2.95	2.18e-07
2.95	4.68e-07	2.95	5.13e-08	2.95	3.38e-08
2.95	4.71e-07	2.95	3.18e-07	2.95	2.16e-07
2.95	4.72e-07	2.95	5.24e-08	2.95	3.66e-08
2.95	4.83e-07	2.95	3.19e-07	2.95	2.19e-07
2.95	4.8e-07	2.95	5.19e-08	2.95	3.63e-08
2.95	4.83e-07	2.95	3.2e-07	2.95	2.29e-07
2.95	4.83e-07	2.95	5.2e-08	2.95	3.67e-08
2.95	5e-07	2.95	3.28e-07	2.95	2.43e-07
2.95	4.96e-07	2.95	5.21e-08	2.95	3.84e-08
2.96	5.09e-07	2.96	3.33e-07	2.96	2.39e-07
2.96	5.08e-07	2.96	5.33e-08	2.96	3.84e-08
2.96	5.07e-07	2.96	3.31e-07	2.96	2.42e-07
2.96	5.12e-07	2.96	5.29e-08	2.96	3.92e-08
2.96	5.04e-07	2.96	3.33e-07	2.96	2.44e-07
2.96	5.13e-07	2.96	5.36e-08	2.96	3.97e-08
2.96	5.23e-07	2.96	3.37e-07	2.96	2.48e-07
2.96	5.19e-07	2.96	5.42e-08	2.96	4.01e-08
2.96	5.27e-07	2.96	3.38e-07	2.96	2.5e-07
2.96	5.28e-07	2.96	5.35e-08	2.96	4.14e-08
2.97	5.26e-07	2.97	3.4e-07	2.97	2.64e-07
2.97	5.37e-07	2.97	5.44e-08	2.97	4.15e-08
2.97	5.33e-07	2.97	3.45e-07	2.97	2.69e-07
2.97	5.38e-07	2.97	5.38e-08	2.97	4.27e-08
2.97	5.41e-07	2.97	3.47e-07	2.97	2.73e-07
2.97	5.41e-07	2.97	5.53e-08	2.97	4.42e-08
2.97	5.43e-07	2.97	3.54e-07	2.97	2.78e-07
2.97	5.47e-07	2.97	5.76e-08	2.97	4.48e-08
2.97	5.57e-07	2.97	3.51e-07	2.97	2.75e-07
2.97	5.54e-07	2.97	5.67e-08	2.97	4.48e-08
2.98	5.59e-07	2.98	3.55e-07	2.98	2.86e-07
2.98	5.6e-07	2.98	5.74e-08	2.98	4.52e-08
2.98	5.78e-07	2.98	3.54e-07	2.98	2.9e-07
2.98	5.63e-07	2.98	6.77e-08	2.98	4.59e-08
2.98	5.71e-07	2.98	3.56e-07	2.98	2.86e-07
2.98	5.72e-07	2.98	6.54e-08	2.98	4.75e-08
2.98	5.81e-07	2.98	3.63e-07	2.98	3.02e-07
2.98	5.86e-07	2.98	6.37e-08	2.98	4.76e-08
2.98	5.8e-07	2.98	3.61e-07	2.98	3.05e-07
2.98	5.82e-07	2.98	6.2e-08	2.98	4.82e-08
2.99	5.91e-07	2.99	3.67e-07	2.99	3.15e-07
2.99	5.88e-07	2.99	6.12e-08	2.99	4.97e-08
2.99	5.98e-07	2.99	3.7e-07	2.99	3.13e-07
2.99	6e-07	2.99	6.12e-08	2.99	4.94e-08
2.99	6.02e-07	2.99	3.73e-07	2.99	3.19e-07
2.99	6.01e-07	2.99	6.02e-08	2.99	5.09e-08
2.99	6.08e-07	2.99	3.75e-07	2.99	3.3e-07
2.99	6.17e-07	2.99	6.09e-08	2.99	5.06e-08
2.99	6.15e-07	2.99	3.82e-07	2.99	3.38e-07
2.99	6.17e-07	2.99	6.1e-08	2.99	5.24e-08
3	6.2e-07	3	3.71e-07	3	3.36e-07
3	6.18e-07	3	6.09e-08	3	5.21e-08
3	6.28e-07	3	3.81e-07	3	3.44e-07
3	6.36e-07	3	6.16e-08	3	5.36e-08
3	6.29e-07	3	3.75e-07	3	3.52e-07
3	6.5e-07	3	6.28e-08	3	5.44e-08
3	6.39e-07	3	3.85e-07	3	3.51e-07
3	6.46e-07	3	6.14e-08	3	5.6e-08
3	6.48e-07	3	3.9e-07	3	3.63e-07
3	6.54e-07	3	6.28e-08	3	5.43e-08
3.01	6.54e-07	3.01	3.95e-07	3.01	3.64e-07
3.01	6.59e-07	3.01	6.29e-08	3.01	5.57e-08
3.01	6.7e-07	3.01	3.99e-07	3.01	3.64e-07
3.01	6.7e-07	3.01	6.4e-08	3.01	5.67e-08
3.01	6.66e-07	3.01	4.05e-07	3.01	3.72e-07
3.01	6.73e-07	3.01	6.37e-08	3.01	5.91e-08
3.01	6.81e-07	3.01	3.99e-07	3.01	3.75e-07
3.01	6.84e-07	3.01	6.57e-08	3.01	5.98e-08
3.01	6.86e-07	3.01	4.1e-07	3.01	3.87e-07
3.01	6.82e-07	3.01	6.52e-08	3.01	5.99e-08
3.02	6.85e-07	3.02	4.12e-07	3.02	3.9e-07
3.02	6.83e-07	3.02	6.66e-08	3.02	6.06e-08
3.02	6.99e-07	3.02	4.12e-07	3.02	3.95e-07
3.02	6.98e-07	3.02	6.64e-08	3.02	6.02e-08
3.02	7.04e-07	3.02	4.1e-07	3.02	4.03e-07
3.02	6.99e-07	3.02	6.68e-08	3.02	6.1e-08
3.02	7.1e-07	3.02	4.18e-07	3.02	3.99e-07
3.02	7.13e-07	3.02	6.6e-08	3.02	6.26e-08
3.02	7.1e-07	3.02	4.19e-07	3.02	4.17e-07
3.02	7.2e-07	3.02	6.78e-08	3.02	6.38e-08
3.03	7.13e-07	3.03	4.29e-07	3.03	4.19e-07
3.03	7.29e-07	3.03	6.88e-08	3.03	6.39e-08
3.03	7.35e-07	3.03	4.23e-07	3.03	4.16e-07
3.03	7.37e-07	3.03	6.88e-08	3.03	6.5e-08
3.03	7.35e-07	3.03	4.34e-07	3.03	4.26e-07
3.03	7.42e-07	3.03	6.98e-08	3.03	6.58e-08
3.03	7.47e-07	3.03	4.38e-07	3.03	4.39e-07
3.03	7.42e-07	3.03	6.99e-08	3.03	6.73e-08
3.03	7.53e-07	3.03	4.37e-07	3.03	4.37e-07
3.03	7.54e-07	3.03	7.04e-08	3.03	6.72e-08
3.04	7.55e-07	3.04	4.35e-07	3.04	4.38e-07
3.04	7.64e-07	3.04	7.13e-08	3.04	6.81e-08
3.04	7.57e-07	3.04	4.41e-07	3.04	4.43e-07
3.04	7.78e-07	3.04	7.13e-08	3.04	6.75e-08
3.04	7.68e-07	3.04	4.43e-07	3.04	4.46e-07
3.04	7.71e-07	3.04	7.02e-08	3.04	6.92e-08
3.04	7.71e-07	3.04	4.47e-07	3.04	4.6e-07
3.04	7.83e-07	3.04	7.07e-08	3.04	7.01e-08
3.04	7.82e-07	3.04	4.53e-07	3.04	4.58e-07
3.04	7.81e-07	3.04	7.13e-08	3.04	6.97e-08
3.05	7.97e-07	3.05	4.51e-07	3.05	4.65e-07
3.05	7.85e-07	3.05	7.21e-08	3.05	7.18e-08
3.05	8.02e-07	3.05	4.56e-07	3.05	4.75e-07
3.05	8.03e-07	3.05	7.33e-08	3.05	7.36e-08
3.05	7.99e-07	3.05	4.59e-07	3.05	4.72e-07
3.05	8.13e-07	3.05	7.27e-08	3.05	7.36e-08
3.05	8.1e-07	3.05	4.61e-07	3.05	4.86e-07
3.05	8.15e-07	3.05	7.34e-08	3.05	7.39e-08
3.05	8.25e-07	3.05	4.62e-07	3.05	4.83e-07
3.05	8.21e-07	3.05	7.47e-08	3.05	7.49e-08
3.06	8.2e-07	3.06	4.64e-07	3.06	4.88e-07
3.06	8.22e-07	3.06	7.35e-08	3.06	7.51e-08
3.06	8.41e-07	3.06	4.67e-07	3.06	4.91e-07
3.06	8.36e-07	3.06	7.4e-08	3.06	7.63e-08
3.06	8.34e-07	3.06	4.74e-07	3.06	4.99e-07
3.06	8.33e-07	3.06	7.47e-08	3.06	7.67e-08
3.06	8.44e-07	3.06	4.71e-07	3.06	5e-07
3.06	8.51e-07	3.06	7.5e-08	3.06	7.75e-08
3.06	8.51e-07	3.06	4.74e-07	3.06	4.97e-07
3.06	8.48e-07	3.06	7.55e-08	3.06	7.89e-08
3.07	8.57e-07	3.07	4.8e-07	3.07	5.07e-07
3.07	8.66e-07	3.07	7.65e-08	3.07	7.98e-08
3.07	8.68e-07	3.07	4.76e-07	3.07	5.09e-07
3.07	8.66e-07	3.07	7.66e-08	3.07	7.94e-08
3.07	8.77e-07	3.07	4.79e-07	3.07	5.15e-07
3.07	8.75e-07	3.07	7.58e-08	3.07	8.02e-08
3.07	8.75e-07	3.07	4.82e-07	3.07	5.24e-07
3.07	8.89e-07	3.07	7.66e-08	3.07	8.27e-08
3.07	8.8e-07	3.07	4.83e-07	3.07	5.22e-07
3.07	8.83e-07	3.07	7.62e-08	3.07	8.2e-08
3.08	8.88e-07	3.08	4.88e-07	3.08	5.31e-07
3.08	9e-07	3.08	7.81e-08	3.08	8.35e-08
3.08	9e-07	3.08	4.92e-07	3.08	5.32e-07
3.08	9.06e-07	3.08	7.8e-08	3.08	8.38e-08
3.08	9.09e-07	3.08	4.97e-07	3.08	5.45e-07
3.08	9.02e-07	3.08	7.85e-08	3.08	8.39e-08
3.08	9.07e-07	3.08	5.02e-07	3.08	5.47e-07
3.08	9.18e-07	3.08	7.82e-08	3.08	8.53e-08
3.08	9.15e-07	3.08	5.04e-07	3.08	5.54e-07
3.08	9.24e-07	3.08	7.88e-08	3.08	8.61e-08
3.09	9.24e-07	3.09	5.06e-07	3.09	5.53e-07
3.09	9.28e-07	3.09	7.95e-08	3.09	8.61e-08
3.09	9.27e-07	3.09	5.02e-07	3.09	5.65e-07
3.09	9.34e-07	3.09	8.05e-08	3.09	8.6e-08
3.09	9.39e-07	3.09	5.04e-07	3.09	5.63e-07
3.09	9.33e-07	3.09	7.98e-08	3.09	8.71e-08
3.09	9.42e-07	3.09	5.07e-07	3.09	5.76e-07
3.09	9.49e-07	3.09	8.18e-08	3.09	8.9e-08
3.09	9.53e-07	3.09	5.13e-07	3.09	5.82e-07
3.09	9.6e-07	3.09	8.21e-08	3.09	8.92e-08
3.1	9.63e-07	3.1	5.17e-07	3.1	5.86e-07
3.1	9.66e-07	3.1	8.19e-08	3.1	8.81e-08
3.1	9.69e-07	3.1	5.14e-07	3.1	5.78e-07
3.1	9.67e-07	3.1	8.21e-08	3.1	8.96e-08
3.1	9.72e-07	3.1	5.25e-07	3.1	5.9e-07
3.1	9.76e-07	3.1	8.26e-08	3.1	8.95e-08
3.1	9.75e-07	3.1	5.22e-07	3.1	5.88e-07
3.1	9.81e-07	3.1	8.25e-08	3.1	8.97e-08
3.1	9.73e-07	3.1	5.22e-07	3.1	5.98e-07
3.1	9.97e-07	3.1	8.3e-08	3.1	9.17e-08
3.11	9.98e-07	3.11	5.23e-07	3.11	6.1e-07
3.11	1.01e-06	3.11	8.21e-08	3.11	8.73e-08
3.11	1e-06	3.11	5.31e-07	3.11	6.05e-07
3.11	1e-06	3.11	8.32e-08	3.11	9.21e-08
3.11	1.01e-06	3.11	5.35e-07	3.11	6.09e-07
3.11	1.01e-06	3.11	8.41e-08	3.11	9.17e-08
3.11	1.01e-06	3.11	5.35e-07	3.11	6.11e-07
3.11	1.02e-06	3.11	8.45e-08	3.11	9.32e-08
3.11	1.03e-06	3.11	5.39e-07	3.11	6.18e-07
3.11	1.02e-06	3.11	8.35e-08	3.11	8.94e-08
3.12	1.03e-06	3.12	5.34e-07	3.12	6.17e-07
3.12	1.04e-06	3.12	8.56e-08	3.12	9.46e-08
3.12	1.03e-06	3.12	5.45e-07	3.12	6.22e-07
3.12	1.04e-06	3.12	8.56e-08	3.12	9.57e-08
3.12	1.04e-06	3.12	5.43e-07	3.12	6.35e-07
3.12	1.05e-06	3.12	8.49e-08	3.12	9.71e-08
3.12	1.05e-06	3.12	5.49e-07	3.12	6.36e-07
3.12	1.06e-06	3.12	8.61e-08	3.12	9.72e-08
3.12	1.05e-06	3.12	5.49e-07	3.12	6.37e-07
3.12	1.06e-06	3.12	8.65e-08	3.12	9.83e-08
3.13	1.07e-06	3.13	5.51e-07	3.13	6.4e-07
3.13	1.07e-06	3.13	8.78e-08	3.13	9.79e-08
3.13	1.07e-06	3.13	5.56e-07	3.13	6.48e-07
3.13	1.07e-06	3.13	8.78e-08	3.13	9.89e-08
3.13	1.08e-06	3.13	5.59e-07	3.13	6.5e-07
3.13	1.08e-06	3.13	8.74e-08	3.13	9.92e-08
3.13	1.09e-06	3.13	5.57e-07	3.13	6.51e-07
3.13	1.09e-06	3.13	8.93e-08	3.13	9.98e-08
3.13	1.1e-06	3.13	5.62e-07	3.13	6.63e-07
3.13	1.09e-06	3.13	8.95e-08	3.13	1.01e-07
3.14	1.1e-06	3.14	5.65e-07	3.14	6.54e-07
3.14	1.1e-06	3.14	8.97e-08	3.14	1.02e-07
3.14	1.1e-06	3.14	5.64e-07	3.14	6.69e-07
3.14	1.11e-06	3.14	9.04e-08	3.14	1.01e-07
3.14	1.11e-06	3.14	5.68e-07	3.14	6.79e-07
3.14	1.12e-06	3.14	9.04e-08	3.14	1.03e-07
3.14	1.12e-06	3.14	5.73e-07	3.14	6.81e-07
3.14	1.13e-06	3.14	9e-08	3.14	1.02e-07
3.14	1.13e-06	3.14	5.73e-07	3.14	6.82e-07
3.14	1.13e-06	3.14	9.18e-08	3.14	1.02e-07
3.15	1.14e-06	3.15	5.77e-07	3.15	6.86e-07
3.15	1.14e-06	3.15	9.18e-08	3.15	1.05e-07
3.15	1.15e-06	3.15	5.76e-07	3.15	6.88e-07
3.15	1.15e-06	3.15	9.08e-08	3.15	1.05e-07
3.15	1.15e-06	3.15	5.82e-07	3.15	6.97e-07
3.15	1.15e-06	3.15	9.28e-08	3.15	1.06e-07
3.15	1.15e-06	3.15	5.9e-07	3.15	7.02e-07
3.15	1.16e-06	3.15	9.22e-08	3.15	1.05e-07
3.15	1.16e-06	3.15	5.9e-07	3.15	7.03e-07
3.15	1.17e-06	3.15	9.34e-08	3.15	1.07e-07
3.16	1.18e-06	3.16	5.88e-07	3.16	7.07e-07
3.16	1.17e-06	3.16	9.31e-08	3.16	1.08e-07
3.16	1.18e-06	3.16	5.91e-07	3.16	7.2e-07
3.16	1.19e-06	3.16	9.4e-08	3.16	1.09e-07
3.16	1.19e-06	3.16	5.92e-07	3.16	7.25e-07
3.16	1.19e-06	3.16	9.44e-08	3.16	1.08e-07
3.16	1.19e-06	3.16	6e-07	3.16	7.22e-07
3.16	1.19e-06	3.16	9.51e-08	3.16	1.09e-07
3.16	1.2e-06	3.16	5.97e-07	3.16	7.25e-07
3.16	1.2e-06	3.16	6.01e-07	3.16	1.1e-07
3.17	1.21e-06	3.17	6.02e-07	3.17	7.29e-07
3.17	1.22e-06	3.17	6.1e-07	3.17	1.11e-07
3.17	1.22e-06	3.17	6.06e-07	3.17	7.33e-07
3.17	1.21e-06	3.17	9.61e-08	3.17	1.11e-07
3.17	1.22e-06	3.17	6.01e-07	3.17	7.29e-07
3.17	1.22e-06	3.17	6.15e-07	3.17	1.13e-07
3.17	1.23e-06	3.17	6.15e-07	3.17	7.37e-07
3.17	1.22e-06	3.17	6.19e-07	3.17	1.13e-07
3.17	1.23e-06	3.17	6.1e-07	3.17	7.49e-07
3.17	1.24e-06	3.17	9.74e-08	3.17	1.14e-07
3.18	1.24e-06	3.18	6.16e-07	3.18	7.52e-07
3.18	1.24e-06	3.18	6.2e-07	3.18	1.13e-07
3.18	1.25e-06	3.18	6.21e-07	3.18	7.63e-07
3.18	1.25e-06	3.18	9.82e-08	3.18	1.14e-07
3.18	1.26e-06	3.18	6.26e-07	3.18	7.68e-07
3.18	1.26e-06	3.18	6.33e-07	3.18	1.15e-07
3.18	1.27e-06	3.18	6.26e-07	3.18	7.63e-07
3.18	1.27e-06	3.18	6.3e-07	3.18	1.17e-07
3.18	1.27e-06	3.18	6.27e-07	3.18	7.77e-07
3.18	1.27e-06	3.18	6.3e-07	3.18	1.15e-07
3.19	1.28e-06	3.19	6.3e-07	3.19	7.84e-07
3.19	1.28e-06	3.19	6.39e-07	3.19	1.17e-07
3.19	1.29e-06	3.19	6.35e-07	3.19	7.87e-07
3.19	1.29e-06	3.19	6.41e-07	3.19	1.18e-07
3.19	1.29e-06	3.19	6.34e-07	3.19	7.89e-07
3.19	1.3e-06	3.19	6.46e-07	3.19	1.2e-07
3.19	1.3e-06	3.19	6.38e-07	3.19	7.96e-07
3.19	1.31e-06	3.19	6.42e-07	3.19	1.19e-07
3.19	1.31e-06	3.19	6.42e-07	3.19	7.95e-07
3.19	1.31e-06	3.19	6.47e-07	3.19	1.21e-07
3.2	1.32e-06	3.2	6.42e-07	3.2	8.02e-07
3.2	1.32e-06	3.2	6.49e-07	3.2	1.22e-07
3.2	1.32e-06	3.2	6.47e-07	3.2	8.08e-07
3.2	1.33e-06	3.2	1.01e-07	3.2	1.23e-07
3.2	1.32e-06	3.2	6.51e-07	3.2	8.16e-07
3.2	1.35e-06	3.2	6.52e-07	3.2	8.21e-07
3.2	1.33e-06	3.2	6.49e-07	3.2	8.21e-07
3.2	1.34e-06	3.2	6.55e-07	3.2	8.31e-07
3.2	1.34e-06	3.2	6.55e-07	3.2	8.25e-07
3.2	1.35e-06	3.2	6.61e-07	3.2	8.27e-07
3.21	1.36e-06	3.21	6.57e-07	3.21	8.32e-07
3.21	1.35e-06	3.21	1.03e-07	3.21	8.39e-07
3.21	1.37e-06	3.21	6.56e-07	3.21	8.41e-07
3.21	1.37e-06	3.21	1.04e-07	3.21	8.44e-07
3.21	1.37e-06	3.21	6.61e-07	3.21	8.42e-07
3.21	1.37e-06	3.21	1.05e-07	3.21	8.47e-07
3.21	1.38e-06	3.21	6.68e-07	3.21	8.45e-07
3.21	1.38e-06	3.21	1.05e-07	3.21	8.57e-07
3.21	1.38e-06	3.21	6.7e-07	3.21	8.57e-07
3.21	1.38e-06	3.21	1.07e-07	3.21	8.55e-07
3.22	1.39e-06	3.22	6.75e-07	3.22	8.58e-07
3.22	1.39e-06	3.22	1.05e-07	3.22	8.62e-07
3.22	1.4e-06	3.22	6.74e-07	3.22	8.6e-07
3.22	1.4e-06	3.22	1.06e-07	3.22	8.68e-07
3.22	1.4e-06	3.22	6.78e-07	3.22	8.7e-07
3.22	1.4e-06	3.22	1.06e-07	3.22	8.73e-07
3.22	1.42e-06	3.22	6.83e-07	3.22	8.71e-07
3.22	1.42e-06	3.22	1.06e-07	3.22	8.75e-07
3.22	1.42e-06	3.22	6.86e-07	3.22	8.88e-07
3.22	1.42e-06	3.22	1.08e-07	3.22	8.94e-07
3.23	1.44e-06	3.23	6.88e-07	3.23	8.94e-07
3.23	1.43e-06	3.23	1.08e-07	3.23	8.97e-07
3.23	1.44e-06	3.23	6.84e-07	3.23	8.91e-07
3.23	1.45e-06	3.23	1.08e-07	3.23	8.91e-07
3.23	1.45e-06	3.23	6.85e-07	3.23	8.98e-07
3.23	1.45e-06	3.23	1.1e-07	3.23	8.99e-07
3.23	1.45e-06	3.23	6.89e-07	3.23	9.09e-07
3.23	1.46e-06	3.23	1.09e-07	3.23	9.09e-07
3.23	1.47e-06	3.23	6.92e-07	3.23	9.09e-07
3.23	1.46e-06	3.23	1.08e-07	3.23	9.14e-07
3.24	1.46e-06	3.24	6.97e-07	3.24	9.16e-07
3.24	1.48e-06	3.24	1.08e-07	3.24	9.15e-07
3.24	1.48e-06	3.24	7.04e-07	3.24	9.27e-07
3.24	1.48e-06	3.24	1.1e-07	3.24	9.28e-07
3.24	1.48e-06	3.24	7e-07	3.24	9.36e-07
3.24	1.49e-06	3.24	1.09e-07	3.24	9.32e-07
3.24	1.49e-06	3.24	7.02e-07	3.24	9.39e-07
3.24	1.5e-06	3.24	1.1e-07	3.24	9.3e-07
3.24	1.5e-06	3.24	7.08e-07	3.24	9.46e-07
3.24	1.51e-06	3.24	1.11e-07	3.24	9.4e-07
3.25	1.5e-06	3.25	7.12e-07	3.25	9.51e-07
3.25	1.51e-06	3.25	1.12e-07	3.25	9.45e-07
3.25	1.52e-06	3.25	7.18e-07	3.25	9.61e-07
3.25	1.53e-06	3.25	1.13e-07	3.25	9.54e-07
3.25	1.53e-06	3.25	7.2e-07	3.25	9.55e-07
3.25	1.52e-06	3.25	1.12e-07	3.25	9.54e-07
3.25	1.53e-06	3.25	7.25e-07	3.25	9.56e-07
3.25	1.53e-06	3.25	1.13e-07	3.25	9.71e-07
3.25	1.53e-06	3.25	7.3e-07	3.25	9.66e-07
3.25	1.55e-06	3.25	1.15e-07	3.25	9.78e-07
3.26	1.55e-06	3.26	7.3e-07	3.26	9.71e-07
3.26	1.56e-06	3.26	1.15e-07	3.26	9.77e-07
3.26	1.56e-06	3.26	7.29e-07	3.26	9.79e-07
3.26	1.56e-06	3.26	1.15e-07	3.26	9.8e-07
3.26	1.56e-06	3.26	7.37e-07	3.26	9.91e-07
3.26	1.56e-06	3.26	1.17e-07	3.26	9.88e-07
3.26	1.57e-06	3.26	7.43e-07	3.26	9.93e-07
3.26	1.57e-06	3.26	1.16e-07	3.26	9.95e-07
3.26	1.59e-06	3.26	7.38e-07	3.26	9.96e-07
3.26	1.58e-06	3.26	1.16e-07	3.26	1.01e-06
3.27	1.59e-06	3.27	7.45e-07	3.27	1e-06
3.27	1.58e-06	3.27	1.18e-07	3.27	1.01e-06
3.27	1.59e-06	3.27	7.48e-07	3.27	1.01e-06
3.27	1.6e-06	3.27	1.18e-07	3.27	1.01e-06
3.27	1.59e-06	3.27	7.56e-07	3.27	1.01e-06
3.27	1.61e-06	3.27	1.19e-07	3.27	1.02e-06
3.27	1.63e-06	3.27	7.53e-07	3.27	1.03e-06
3.27	1.61e-06	3.27	1.19e-07	3.27	1.03e-06
3.27	1.62e-06	3.27	7.59e-07	3.27	1.03e-06
3.27	1.62e-06	3.27	1.21e-07	3.27	1.03e-06
3.28	1.62e-06	3.28	7.61e-07	3.28	1.04e-06
3.28	1.63e-06	3.28	1.2e-07	3.28	1.04e-06
3.28	1.63e-06	3.28	7.67e-07	3.28	1.05e-06
3.28	1.65e-06	3.28	1.21e-07	3.28	1.05e-06
3.28	1.64e-06	3.28	7.7e-07	3.28	1.05e-06
3.28	1.65e-06	3.28	1.22e-07	3.28	1.05e-06
3.28	1.64e-06	3.28	7.74e-07	3.28	1.05e-06
3.28	1.65e-06	3.28	1.23e-07	3.28	1.06e-06
3.28	1.66e-06	3.28	7.78e-07	3.28	1.06e-06
3.28	1.67e-06	3.28	1.24e-07	3.28	1.06e-06
3.29	1.67e-06	3.29	7.8e-07	3.29	1.07e-06
3.29	1.68e-06	3.29	1.25e-07	3.29	1.07e-06
3.29	1.67e-06	3.29	7.83e-07	3.29	1.07e-06
3.29	1.69e-06	3.29	1.24e-07	3.29	1.08e-06
3.29	1.68e-06	3.29	7.87e-07	3.29	1.08e-06
3.29	1.69e-06	3.29	1.26e-07	3.29	1.08e-06
3.29	1.69e-06	3.29	7.91e-07	3.29	1.09e-06
3.29	1.71e-06	3.29	1.26e-07	3.29	1.09e-06
3.29	1.7e-06	3.29	8.02e-07	3.29	1.09e-06
3.29	1.71e-06	3.29	1.26e-07	3.29	1.1e-06
3.3	1.71e-06	3.3	8.09e-07	3.3	1.1e-06
3.3	1.72e-06	3.3	1.28e-07	3.3	1.1e-06
3.3	1.72e-06	3.3	8.09e-07	3.3	1.1e-06
3.3	1.72e-06	3.3	1.28e-07	3.3	1.11e-06
3.3	1.73e-06	3.3	8.17e-07	3.3	1.11e-06
3.3	1.73e-06	3.3	8.17e-07	3.3	1.12e-06
3.3	1.74e-06	3.3	8.21e-07	3.3	1.11e-06
3.3	1.73e-06	3.3	8.26e-07	3.3	1.12e-06
3.3	1.75e-06	3.3	8.21e-07	3.3	1.12e-06
3.3	1.75e-06	3.3	8.27e-07	3.3	1.13e-06
3.31	1.75e-06	3.31	8.32e-07	3.31	1.12e-06
3.31	1.76e-06	3.31	8.45e-07	3.31	1.13e-06
3.31	1.77e-06	3.31	8.45e-07	3.31	1.14e-06
3.31	1.76e-06	3.31	8.45e-07	3.31	1.14e-06
3.31	1.77e-06	3.31	8.48e-07	3.31	1.14e-06
3.31	1.78e-06	3.31	8.48e-07	3.31	1.15e-06
3.31	1.77e-06	3.31	8.58e-07	3.31	1.14e-06
3.31	1.77e-06	3.31	8.61e-07	3.31	1.15e-06
3.31	1.79e-06	3.31	8.66e-07	3.31	1.15e-06
3.31	1.79e-06	3.31	8.67e-07	3.31	1.15e-06
3.32	1.8e-06	3.32	8.7e-07	3.32	1.16e-06
3.32	1.8e-06	3.32	8.74e-07	3.32	1.16e-06
3.32	1.8e-06	3.32	8.77e-07	3.32	1.16e-06
3.32	1.8e-06	3.32	8.84e-07	3.32	1.16e-06
3.32	1.81e-06	3.32	8.9e-07	3.32	1.16e-06
3.32	1.82e-06	3.32	8.93e-07	3.32	1.17e-06
3.32	1.82e-06	3.32	8.96e-07	3.32	1.17e-06
3.32	1.82e-06	3.32	8.95e-07	3.32	1.18e-06
3.32	1.82e-06	3.32	9.04e-07	3.32	1.18e-06
3.32	1.83e-06	3.32	9.12e-07	3.32	1.18e-06
3.33	1.83e-06	3.33	9.2e-07	3.33	1.19e-06
3.33	1.83e-06	3.33	9.23e-07	3.33	1.18e-06
3.33	1.84e-06	3.33	9.31e-07	3.33	1.19e-06
3.33	1.84e-06	3.33	9.32e-07	3.33	1.2e-06
3.33	1.85e-06	3.33	9.36e-07	3.33	1.2e-06
3.33	1.85e-06	3.33	9.41e-07	3.33	1.2e-06
3.33	1.86e-06	3.33	9.48e-07	3.33	1.2e-06
3.33	1.86e-06	3.33	9.51e-07	3.33	1.21e-06
3.33	1.87e-06	3.33	9.55e-07	3.33	1.2e-06
3.33	1.87e-06	3.33	9.62e-07	3.33	1.21e-06
3.34	1.87e-06	3.34	9.64e-07	3.34	1.22e-06
3.34	1.88e-06	3.34	9.73e-07	3.34	1.22e-06
3.34	1.88e-06	3.34	9.84e-07	3.34	1.22e-06
3.34	1.89e-06	3.34	9.78e-07	3.34	1.22e-06
3.34	1.88e-06	3.34	9.94e-07	3.34	1.22e-06
3.34	1.89e-06	3.34	9.96e-07	3.34	1.22e-06
3.34	1.9e-06	3.34	1.01e-06	3.34	1.23e-06
3.34	1.9e-06	3.34	1.01e-06	3.34	1.23e-06
3.34	1.91e-06	3.34	1.01e-06	3.34	1.23e-06
3.34	1.9e-06	3.34	1.02e-06	3.34	1.24e-06
3.35	1.92e-06	3.35	1.02e-06	3.35	1.24e-06
3.35	1.92e-06	3.35	1.03e-06	3.35	1.24e-06
3.35	1.92e-06	3.35	1.03e-06	3.35	1.25e-06
3.35	1.92e-06	3.35	1.04e-06	3.35	1.25e-06
3.35	1.93e-06	3.35	1.05e-06	3.35	1.25e-06
3.35	1.93e-06	3.35	1.05e-06	3.35	1.25e-06
3.35	1.93e-06	3.35	1.06e-06	3.35	1.26e-06
3.35	1.93e-06	3.35	1.06e-06	3.35	1.26e-06
3.35	1.94e-06	3.35	1.06e-06	3.35	1.26e-06
3.35	1.95e-06	3.35	1.07e-06	3.35	1.26e-06
3.36	1.95e-06	3.36	1.08e-06	3.36	1.26e-06
3.36	1.96e-06	3.36	1.09e-06	3.36	1.27e-06
3.36	1.95e-06	3.36	1.09e-06	3.36	1.26e-06
3.36	1.96e-06	3.36	1.1e-06	3.36	1.27e-06
3.36	1.97e-06	3.36	1.1e-06	3.36	1.28e-06
3.36	1.98e-06	3.36	1.1e-06	3.36	1.27e-06
3.36	1.98e-06	3.36	1.11e-06	3.36	1.28e-06
3.36	1.98e-06	3.36	1.12e-06	3.36	1.28e-06
3.36	1.99e-06	3.36	1.12e-06	3.36	1.28e-06
3.36	1.98e-06	3.36	1.13e-06	3.36	1.29e-06
3.37	2e-06	3.37	1.14e-06	3.37	1.28e-06
3.37	1.99e-06	3.37	1.14e-06	3.37	1.29e-06
3.37	2.01e-06	3.37	1.14e-06	3.37	1.29e-06
3.37	2e-06	3.37	1.15e-06	3.37	1.29e-06
3.37	2.02e-06	3.37	1.16e-06	3.37	1.29e-06
3.37	2.01e-06	3.37	1.16e-06	3.37	1.3e-06
3.37	2.01e-06	3.37	1.16e-06	3.37	1.3e-06
3.37	2.02e-06	3.37	1.17e-06	3.37	1.3e-06
3.37	2.03e-06	3.37	1.17e-06	3.37	1.31e-06
3.37	2.03e-06	3.37	1.18e-06	3.37	1.31e-06
3.38	2.03e-06	3.38	1.19e-06	3.38	1.31e-06
3.38	2.03e-06	3.38	1.19e-06	3.38	1.31e-06
3.38	2.04e-06	3.38	1.2e-06	3.38	1.32e-06
3.38	2.03e-06	3.38	1.2e-06	3.38	1.32e-06
3.38	2.04e-06	3.38	1.22e-06	3.38	1.32e-06
3.38	2.05e-06	3.38	1.22e-06	3.38	1.33e-06
3.38	2.05e-06	3.38	1.24e-06	3.38	1.33e-06
3.38	2.06e-06	3.38	1.24e-06	3.38	1.33e-06
3.38	2.06e-06	3.38	1.24e-06	3.38	1.33e-06
3.38	2.06e-06	3.38	1.25e-06	3.38	1.33e-06
3.39	2.07e-06	3.39	1.25e-06	3.39	1.33e-06
3.39	2.07e-06	3.39	1.27e-06	3.39	1.34e-06
3.39	2.07e-06	3.39	1.28e-06	3.39	1.34e-06
3.39	2.08e-06	3.39	1.27e-06	3.39	1.34e-06
3.39	2.08e-06	3.39	1.28e-06	3.39	1.35e-06
3.39	2.08e-06	3.39	1.29e-06	3.39	1.35e-06
3.39	2.08e-06	3.39	1.29e-06	3.39	1.35e-06
3.39	2.09e-06	3.39	1.3e-06	3.39	1.35e-06
3.39	2.09e-06	3.39	1.3e-06	3.39	1.34e-06
3.39	2.09e-06	3.39	1.31e-06	3.39	1.35e-06
3.4	2.11e-06	3.4	1.31e-06	3.4	1.36e-06
3.4	2.11e-06	3.4	1.32e-06	3.4	1.36e-06
3.4	2.11e-06	3.4	1.32e-06	3.4	1.36e-06
3.4	2.11e-06	3.4	1.33e-06	3.4	1.36e-06
3.4	2.11e-06	3.4	1.34e-06	3.4	1.36e-06
3.4	2.12e-06	3.4	1.35e-06	3.4	1.36e-06
3.4	2.12e-06	3.4	1.35e-06	3.4	1.36e-06
3.4	2.13e-06	3.4	1.35e-06	3.4	1.37e-06
3.4	2.14e-06	3.4	1.36e-06	3.4	1.37e-06
3.4	2.14e-06	3.4	1.36e-06	3.4	1.37e-06
3.41	2.13e-06	3.41	1.37e-06	3.41	1.37e-06
3.41	2.14e-06	3.41	1.38e-06	3.41	1.38e-06
3.41	2.15e-06	3.41	1.38e-06	3.41	1.38e-06
3.41	2.14e-06	3.41	1.38e-06	3.41	1.38e-06
3.41	2.16e-06	3.41	1.39e-06	3.41	1.38e-06
3.41	2.16e-06	3.41	1.4e-06	3.41	1.38e-06
3.41	2.16e-06	3.41	1.4e-06	3.41	1.39e-06
3.41	2.15e-06	3.41	1.4e-06	3.41	1.39e-06
3.41	2.17e-06	3.41	1.41e-06	3.41	1.39e-06
3.41	2.16e-06	3.41	1.41e-06	3.41	1.39e-06
3.42	2.17e-06	3.42	1.42e-06	3.42	1.39e-06
3.42	2.17e-06	3.42	1.42e-06	3.42	1.4e-06
3.42	2.18e-06	3.42	1.43e-06	3.42	1.4e-06
3.42	2.19e-06	3.42	1.43e-06	3.42	1.4e-06
3.42	2.19e-06	3.42	1.43e-06	3.42	1.4e-06
3.42	2.19e-06	3.42	1.44e-06	3.42	1.41e-06
3.42	2.19e-06	3.42	1.45e-06	3.42	1.4e-06
3.42	2.2e-06	3.42	1.45e-06	3.42	1.41e-06
3.42	2.2e-06	3.42	1.46e-06	3.42	1.41e-06
3.42	2.2e-06	3.42	1.46e-06	3.42	1.42e-06
3.43	2.21e-06	3.43	1.46e-06	3.43	1.41e-06
3.43	2.21e-06	3.43	1.47e-06	3.43	1.41e-06
3.43	2.21e-06	3.43	1.48e-06	3.43	1.41e-06
3.43	2.22e-06	3.43	1.48e-06	3.43	1.42e-06
3.43	2.22e-06	3.43	1.49e-06	3.43	1.42e-06
3.43	2.22e-06	3.43	1.49e-06	3.43	1.42e-06
3.43	2.23e-06	3.43	1.5e-06	3.43	1.42e-06
3.43	2.23e-06	3.43	1.5e-06	3.43	1.42e-06
3.43	2.23e-06	3.43	1.5e-06	3.43	1.43e-06
3.43	2.23e-06	3.43	1.51e-06	3.43	1.43e-06
3.44	2.24e-06	3.44	1.51e-06	3.44	1.43e-06
3.44	2.25e-06	3.44	1.52e-06	3.44	1.43e-06
3.44	2.24e-06	3.44	1.53e-06	3.44	1.43e-06
3.44	2.25e-06	3.44	1.53e-06	3.44	1.43e-06
3.44	2.25e-06	3.44	1.53e-06	3.44	1.44e-06
3.44	2.25e-06	3.44	1.54e-06	3.44	1.44e-06
3.44	2.26e-06	3.44	1.54e-06	3.44	1.44e-06
3.44	2.26e-06	3.44	1.55e-06	3.44	1.44e-06
3.44	2.25e-06	3.44	1.55e-06	3.44	1.44e-06
3.44	2.27e-06	3.44	1.56e-06	3.44	1.45e-06
3.45	2.27e-06	3.45	1.56e-06	3.45	1.44e-06
3.45	2.27e-06	3.45	1.57e-06	3.45	1.45e-06
3.45	2.28e-06	3.45	1.57e-06	3.45	1.45e-06
3.45	2.28e-06	3.45	1.57e-06	3.45	1.45e-06
3.45	2.29e-06	3.45	1.58e-06	3.45	1.46e-06
3.45	2.29e-06	3.45	1.59e-06	3.45	1.47e-06
3.45	2.28e-06	3.45	1.59e-06	3.45	1.45e-06
3.45	2.29e-06	3.45	1.59e-06	3.45	1.46e-06
3.45	2.3e-06	3.45	1.6e-06	3.45	1.47e-06
3.45	2.3e-06	3.45	1.6e-06	3.45	1.46e-06
3.46	2.31e-06	3.46	1.62e-06	3.46	1.47e-06
3.46	2.3e-06	3.46	1.61e-06	3.46	1.47e-06
3.46	2.31e-06	3.46	1.62e-06	3.46	1.47e-06
3.46	2.31e-06	3.46	1.62e-06	3.46	1.47e-06
3.46	2.32e-06	3.46	1.63e-06	3.46	1.48e-06
3.46	2.32e-06	3.46	1.63e-06	3.46	1.47e-06
3.46	2.32e-06	3.46	1.64e-06	3.46	1.47e-06
3.46	2.33e-06	3.46	1.64e-06	3.46	1.47e-06
3.46	2.33e-06	3.46	1.65e-06	3.46	1.47e-06
3.46	2.33e-06	3.46	1.66e-06	3.46	1.48e-06
3.47	2.33e-06	3.47	1.66e-06	3.47	1.48e-06
3.47	2.34e-06	3.47	1.66e-06	3.47	1.49e-06
3.47	2.34e-06	3.47	1.67e-06	3.47	1.48e-06
3.47	2.34e-06	3.47	1.67e-06	3.47	1.49e-06
3.47	2.35e-06	3.47	1.68e-06	3.47	1.48e-06
3.47	2.36e-06	3.47	1.68e-06	3.47	1.48e-06
3.47	2.36e-06	3.47	1.68e-06	3.47	1.5e-06
3.47	2.36e-06	3.47	1.69e-06	3.47	1.49e-06
3.47	2.36e-06	3.47	1.69e-06	3.47	1.5e-06
3.47	2.36e-06	3.47	1.7e-06	3.47	1.49e-06
3.48	2.37e-06	3.48	1.71e-06	3.48	1.5e-06
3.48	2.37e-06	3.48	1.71e-06	3.48	1.5e-06
3.48	2.37e-06	3.48	1.71e-06	3.48	1.5e-06
3.48	2.37e-06	3.48	1.72e-06	3.48	1.51e-06
3.48	2.37e-06	3.48	1.73e-06	3.48	1.5e-06
3.48	2.38e-06	3.48	1.73e-06	3.48	1.5e-06
3.48	2.38e-06	3.48	1.73e-06	3.48	1.5e-06
3.48	2.39e-06	3.48	1.74e-06	3.48	1.5e-06
3.48	2.38e-06	3.48	1.74e-06	3.48	1.51e-06
3.48	2.4e-06	3.48	1.75e-06	3.48	1.51e-06
3.49	2.39e-06	3.49	1.75e-06	3.49	1.52e-06
3.49	2.4e-06	3.49	1.75e-06	3.49	1.51e-06
3.49	2.4e-06	3.49	1.76e-06	3.49	1.51e-06
3.49	2.4e-06	3.49	1.76e-06	3.49	1.52e-06
3.49	2.4e-06	3.49	1.77e-06	3.49	1.52e-06
3.49	2.41e-06	3.49	1.78e-06	3.49	1.53e-06
3.49	2.41e-06	3.49	1.78e-06	3.49	1.52e-06
3.49	2.41e-06	3.49	1.78e-06	3.49	1.52e-06
3.49	2.42e-06	3.49	1.79e-06	3.49	1.53e-06
3.49	2.42e-06	3.49	1.79e-06	3.49	1.52e-06
3.5	2.42e-06	3.5	1.8e-06	3.5	1.53e-06
3.5	2.43e-06	3.5	1.81e-06	3.5	1.53e-06
3.5	2.43e-06	3.5	1.8e-06	3.5	1.53e-06
3.5	2.44e-06	3.5	1.82e-06	3.5	1.54e-06
3.5	2.45e-06	3.5	1.82e-06	3.5	1.54e-06
3.5	2.43e-06	3.5	1.82e-06	3.5	1.54e-06
3.5	2.45e-06	3.5	1.83e-06	3.5	1.55e-06
3.5	2.44e-06	3.5	1.83e-06	3.5	1.54e-06
3.5	2.45e-06	3.5	1.84e-06	3.5	1.54e-06
3.5	2.45e-06	3.5	1.85e-06	3.5	1.54e-06
3.51	2.46e-06	3.51	1.84e-06	3.51	1.55e-06
3.51	2.46e-06	3.51	1.85e-06	3.51	1.54e-06
3.51	2.46e-06	3.51	1.85e-06	3.51	1.55e-06
3.51	2.46e-06	3.51	1.87e-06	3.51	1.55e-06
3.51	2.46e-06	3.51	1.86e-06	3.51	1.55e-06
3.51	2.48e-06	3.51	1.88e-06	3.51	1.55e-06
3.51	2.47e-06	3.51	1.87e-06	3.51	1.56e-06
3.51	2.48e-06	3.51	1.88e-06	3.51	1.56e-06
3.51	2.48e-06	3.51	1.88e-06	3.51	1.56e-06
3.51	2.48e-06	3.51	1.89e-06	3.51	1.56e-06
3.52	2.48e-06	3.52	1.89e-06	3.52	1.56e-06
3.52	2.5e-06	3.52	1.89e-06	3.52	1.56e-06
3.52	2.49e-06	3.52	1.91e-06	3.52	1.56e-06
3.52	2.49e-06	3.52	1.9e-06	3.52	1.56e-06
3.52	2.5e-06	3.52	1.91e-06	3.52	1.56e-06
3.52	2.5e-06	3.52	1.92e-06	3.52	1.57e-06
3.52	2.5e-06	3.52	1.92e-06	3.52	1.57e-06
3.52	2.51e-06	3.52	1.92e-06	3.52	1.57e-06
3.52	2.51e-06	3.52	1.93e-06	3.52	1.57e-06
3.52	2.51e-06	3.52	1.93e-06	3.52	1.58e-06
3.53	2.52e-06	3.53	1.95e-06	3.53	1.58e-06
3.53	2.52e-06	3.53	1.94e-06	3.53	1.58e-06
3.53	2.52e-06	3.53	1.94e-06	3.53	1.58e-06
3.53	2.52e-06	3.53	1.95e-06	3.53	1.58e-06
3.53	2.52e-06	3.53	1.96e-06	3.53	1.58e-06
3.53	2.53e-06	3.53	1.96e-06	3.53	1.58e-06
3.53	2.54e-06	3.53	1.97e-06	3.53	1.58e-06
3.53	2.54e-06	3.53	1.97e-06	3.53	1.59e-06
3.53	2.54e-06	3.53	1.98e-06	3.53	1.58e-06
3.53	2.54e-06	3.53	1.97e-06	3.53	1.59e-06
3.54	2.55e-06	3.54	1.99e-06	3.54	1.59e-06
3.54	2.55e-06	3.54	1.98e-06	3.54	1.6e-06
3.54	2.55e-06	3.54	1.99e-06	3.54	1.59e-06
3.54	2.55e-06	3.54	1.99e-06	3.54	1.59e-06
3.54	2.56e-06	3.54	2e-06	3.54	1.6e-06
3.54	2.56e-06	3.54	2.01e-06	3.54	1.6e-06
3.54	2.55e-06	3.54	2.01e-06	3.54	1.59e-06
3.54	2.56e-06	3.54	2.02e-06	3.54	1.6e-06
3.54	2.57e-06	3.54	2.02e-06	3.54	1.6e-06
3.54	2.57e-06	3.54	2.02e-06	3.54	1.61e-06
3.55	2.57e-06	3.55	2.04e-06	3.55	1.6e-06
3.55	2.58e-06	3.55	2.03e-06	3.55	1.61e-06
3.55	2.58e-06	3.55	2.04e-06	3.55	1.61e-06
3.55	2.58e-06	3.55	2.04e-06	3.55	1.61e-06
3.55	2.59e-06	3.55	2.04e-06	3.55	1.61e-06
3.55	2.59e-06	3.55	2.05e-06	3.55	1.61e-06
3.55	2.6e-06	3.55	2.05e-06	3.55	1.62e-06
3.55	2.59e-06	3.55	2.06e-06	3.55	1.61e-06
3.55	2.6e-06	3.55	2.07e-06	3.55	1.62e-06
3.55	2.61e-06	3.55	2.06e-06	3.55	1.62e-06
3.56	2.62e-06	3.56	2.07e-06	3.56	1.62e-06
3.56	2.61e-06	3.56	2.08e-06	3.56	1.63e-06
3.56	2.61e-06	3.56	2.08e-06	3.56	1.62e-06
3.56	2.62e-06	3.56	2.09e-06	3.56	1.62e-06
3.56	2.62e-06	3.56	2.08e-06	3.56	1.63e-06
3.56	2.61e-06	3.56	2.1e-06	3.56	1.63e-06
3.56	2.62e-06	3.56	2.09e-06	3.56	1.63e-06
3.56	2.62e-06	3.56	2.1e-06	3.56	1.64e-06
3.56	2.62e-06	3.56	2.1e-06	3.56	1.63e-06
3.56	2.63e-06	3.56	2.11e-06	3.56	1.64e-06
3.57	2.64e-06	3.57	2.11e-06	3.57	1.65e-06
3.57	2.64e-06	3.57	2.12e-06	3.57	1.64e-06
3.57	2.64e-06	3.57	2.12e-06	3.57	1.65e-06
3.57	2.64e-06	3.57	2.13e-06	3.57	1.64e-06
3.57	2.65e-06	3.57	2.13e-06	3.57	1.65e-06
3.57	2.65e-06	3.57	2.14e-06	3.57	1.64e-06
3.57	2.64e-06	3.57	2.14e-06	3.57	1.65e-06
3.57	2.65e-06	3.57	2.15e-06	3.57	1.64e-06
3.57	2.66e-06	3.57	2.15e-06	3.57	1.64e-06
3.57	2.66e-06	3.57	2.15e-06	3.57	1.64e-06
3.58	2.66e-06	3.58	2.16e-06	3.58	1.65e-06
3.58	2.67e-06	3.58	2.16e-06	3.58	1.65e-06
3.58	2.67e-06	3.58	2.18e-06	3.58	1.66e-06
3.58	2.67e-06	3.58	2.17e-06	3.58	1.66e-06
3.58	2.67e-06	3.58	2.19e-06	3.58	1.65e-06
3.58	2.68e-06	3.58	2.19e-06	3.58	1.65e-06
3.58	2.68e-06	3.58	2.19e-06	3.58	1.66e-06
3.58	2.69e-06	3.58	2.19e-06	3.58	1.67e-06
3.58	2.68e-06	3.58	2.21e-06	3.58	1.66e-06
3.58	2.69e-06	3.58	2.2e-06	3.58	1.67e-06
3.59	2.69e-06	3.59	2.21e-06	3.59	1.67e-06
3.59	2.7e-06	3.59	2.21e-06	3.59	1.67e-06
3.59	2.71e-06	3.59	2.22e-06	3.59	1.67e-06
3.59	2.7e-06	3.59	2.22e-06	3.59	1.67e-06
3.59	2.71e-06	3.59	2.23e-06	3.59	1.67e-06
3.59	2.7e-06	3.59	2.23e-06	3.59	1.67e-06
3.59	2.72e-06	3.59	2.24e-06	3.59	1.68e-06
3.59	2.72e-06	3.59	2.24e-06	3.59	1.69e-06
3.59	2.72e-06	3.59	2.25e-06	3.59	1.68e-06
3.6	2.72e-06	3.59	2.25e-06	3.59	1.68e-06
3.6	2.72e-06	3.6	2.26e-06	3.6	1.68e-06
3.6	2.73e-06	3.6	2.25e-06	3.6	1.69e-06
3.6	2.73e-06	3.6	2.26e-06	3.6	1.69e-06
3.6	2.73e-06	3.6	2.27e-06	3.6	1.69e-06
3.6	2.73e-06	3.6	2.28e-06	3.6	1.69e-06
3.6	2.73e-06	3.6	2.27e-06	3.6	1.69e-06
3.6	2.74e-06	3.6	2.28e-06	3.6	1.69e-06
3.6	2.74e-06	3.6	2.28e-06	3.6	1.7e-06
3.6	2.74e-06	3.6	2.29e-06	3.6	1.7e-06
3.6	2.75e-06	3.6	2.29e-06	3.6	1.7e-06
3.61	2.75e-06	3.61	2.3e-06	3.61	1.7e-06
3.61	2.76e-06	3.61	2.3e-06	3.61	1.71e-06
3.61	2.75e-06	3.61	2.31e-06	3.61	1.7e-06
3.61	2.76e-06	3.61	2.31e-06	3.61	1.7e-06
3.61	2.77e-06	3.61	2.32e-06	3.61	1.71e-06
3.61	2.77e-06	3.61	2.32e-06	3.61	1.71e-06
3.61	2.78e-06	3.61	2.33e-06	3.61	1.71e-06
3.61	2.77e-06	3.61	2.32e-06	3.61	1.71e-06
3.61	2.78e-06	3.61	2.34e-06	3.61	1.71e-06
3.62	2.78e-06	3.61	2.34e-06	3.61	1.72e-06
3.62	2.78e-06	3.62	2.35e-06	3.62	1.72e-06
3.62	2.79e-06	3.62	2.34e-06	3.62	1.72e-06
3.62	2.79e-06	3.62	2.35e-06	3.62	1.72e-06
3.62	2.8e-06	3.62	2.35e-06	3.62	1.72e-06
3.62	2.79e-06	3.62	2.37e-06	3.62	1.72e-06
3.62	2.8e-06	3.62	2.35e-06	3.62	1.73e-06
3.62	2.8e-06	3.62	2.36e-06	3.62	1.73e-06
3.62	2.8e-06	3.62	2.38e-06	3.62	1.72e-06
3.62	2.81e-06	3.62	2.37e-06	3.62	1.74e-06
3.62	2.81e-06	3.62	2.39e-06	3.62	1.73e-06
3.63	2.81e-06	3.63	2.38e-06	3.63	1.73e-06
3.63	2.82e-06	3.63	2.4e-06	3.63	1.73e-06
3.63	2.82e-06	3.63	2.38e-06	3.63	1.74e-06
3.63	2.82e-06	3.63	2.39e-06	3.63	1.74e-06
3.63	2.82e-06	3.63	2.41e-06	3.63	1.74e-06
3.63	2.82e-06	3.63	2.4e-06	3.63	1.74e-06
3.63	2.83e-06	3.63	2.41e-06	3.63	1.74e-06
3.63	2.84e-06	3.63	2.41e-06	3.63	1.75e-06
3.63	2.84e-06	3.63	2.42e-06	3.63	1.75e-06
3.63	2.84e-06	3.63	2.41e-06	3.63	1.75e-06
3.64	2.84e-06	3.64	2.43e-06	3.64	1.75e-06
3.64	2.85e-06	3.64	2.42e-06	3.64	1.77e-06
3.64	2.85e-06	3.64	2.44e-06	3.64	1.76e-06
3.64	2.86e-06	3.64	2.43e-06	3.64	1.76e-06
3.64	2.86e-06	3.64	2.44e-06	3.64	1.77e-06
3.64	2.85e-06	3.64	2.44e-06	3.64	1.76e-06
3.64	2.87e-06	3.64	2.45e-06	3.64	1.76e-06
3.64	2.86e-06	3.64	2.45e-06	3.64	1.77e-06
3.64	2.86e-06	3.64	2.46e-06	3.64	1.77e-06
3.64	2.86e-06	3.64	2.46e-06	3.64	1.76e-06
3.65	2.87e-06	3.65	2.47e-06	3.65	1.76e-06
3.65	2.88e-06	3.65	2.46e-06	3.65	1.77e-06
3.65	2.88e-06	3.65	2.48e-06	3.65	1.78e-06
3.65	2.88e-06	3.65	2.47e-06	3.65	1.77e-06
3.65	2.88e-06	3.65	2.49e-06	3.65	1.78e-06
3.65	2.89e-06	3.65	2.47e-06	3.65	1.78e-06
3.65	2.89e-06	3.65	2.5e-06	3.65	1.78e-06
3.65	2.9e-06	3.65	2.48e-06	3.65	1.78e-06
3.65	2.89e-06	3.65	2.5e-06	3.65	1.78e-06
3.65	2.9e-06	3.65	2.49e-06	3.65	1.78e-06
3.66	2.9e-06	3.66	2.51e-06	3.66	1.79e-06
3.66	2.91e-06	3.66	2.51e-06	3.66	1.79e-06
3.66	2.9e-06	3.66	2.52e-06	3.66	1.79e-06
3.66	2.91e-06	3.66	3.44e-06	3.66	1.8e-06
3.66	2.92e-06	3.66	3.19e-06	3.66	1.8e-06
3.66	2.92e-06	3.66	3.13e-06	3.66	1.8e-06
3.66	2.92e-06	3.66	3.13e-06	3.66	1.8e-06
3.66	2.92e-06	3.66	3.1e-06	3.66	1.8e-06
3.66	2.92e-06	3.66	3.1e-06	3.66	1.81e-06
3.66	2.93e-06	3.66	3.08e-06	3.66	1.8e-06
3.67	2.93e-06	3.67	3.09e-06	3.67	1.81e-06
3.67	2.93e-06	3.67	3.07e-06	3.67	1.82e-06
3.67	2.93e-06	3.67	3.09e-06	3.67	1.82e-06
3.67	2.94e-06	3.67	3.07e-06	3.67	1.81e-06
3.67	2.94e-06	3.67	3.08e-06	3.67	1.82e-06
3.67	2.95e-06	3.67	3.07e-06	3.67	1.82e-06
3.67	2.95e-06	3.67	3.08e-06	3.67	1.83e-06
3.67	2.95e-06	3.67	3.07e-06	3.67	1.82e-06
3.67	2.95e-06	3.67	3.08e-06	3.67	1.83e-06
3.68	2.96e-06	3.67	3.07e-06	3.67	1.83e-06
3.68	2.96e-06	3.68	3.08e-06	3.68	1.83e-06
3.68	2.96e-06	3.68	3.06e-06	3.68	1.83e-06
3.68	2.96e-06	3.68	3.08e-06	3.68	1.85e-06
3.68	2.97e-06	3.68	3.07e-06	3.68	1.83e-06
3.68	2.98e-06	3.68	3.08e-06	3.68	1.84e-06
3.68	2.97e-06	3.68	3.07e-06	3.68	1.84e-06
3.68	2.99e-06	3.68	3.09e-06	3.68	1.85e-06
3.68	2.97e-06	3.68	3.07e-06	3.68	1.84e-06
3.68	2.98e-06	3.68	3.09e-06	3.68	1.85e-06
3.68	2.99e-06	3.68	3.07e-06	3.68	1.84e-06
3.69	2.99e-06	3.69	3.09e-06	3.69	1.85e-06
3.69	2.99e-06	3.69	3.08e-06	3.69	1.85e-06
3.69	3e-06	3.69	3.09e-06	3.69	1.86e-06
3.69	3e-06	3.69	3.08e-06	3.69	1.85e-06
3.69	3e-06	3.69	3.1e-06	3.69	1.87e-06
3.69	3e-06	3.69	3.08e-06	3.69	1.85e-06
3.69	3.01e-06	3.69	3.1e-06	3.69	1.86e-06
3.69	3e-06	3.69	3.09e-06	3.69	1.86e-06
3.69	3.02e-06	3.69	3.1e-06	3.69	1.87e-06
3.7	3.02e-06	3.69	3.09e-06	3.69	1.87e-06
3.7	3.02e-06	3.7	3.1e-06	3.7	1.87e-06
3.7	3.02e-06	3.7	3.09e-06	3.7	1.88e-06
3.7	3.02e-06	3.7	3.11e-06	3.7	1.87e-06
3.7	3.03e-06	3.7	3.1e-06	3.7	1.89e-06
3.7	3.03e-06	3.7	3.11e-06	3.7	1.88e-06
3.7	3.03e-06	3.7	3.1e-06	3.7	1.88e-06
3.7	3.03e-06	3.7	3.12e-06	3.7	1.89e-06
3.7	3.04e-06	3.7	3.1e-06	3.7	1.88e-06
3.7	3.04e-06	3.7	3.12e-06	3.7	1.89e-06
3.71	3.04e-06	3.71	3.11e-06	3.7	1.89e-06
3.71	3.05e-06	3.71	3.13e-06	3.71	1.89e-06
3.71	3.06e-06	3.71	3.12e-06	3.71	1.91e-06
3.71	3.06e-06	3.71	3.13e-06	3.71	1.9e-06
3.71	3.07e-06	3.71	3.12e-06	3.71	1.9e-06
3.71	3.06e-06	3.71	3.14e-06	3.71	1.91e-06
3.71	3.07e-06	3.71	3.12e-06	3.71	1.91e-06
3.71	3.06e-06	3.71	3.14e-06	3.71	1.91e-06
3.71	3.06e-06	3.71	3.13e-06	3.71	1.91e-06
3.71	3.07e-06	3.71	3.15e-06	3.71	1.91e-06
3.71	3.07e-06	3.71	3.13e-06	3.71	1.92e-06
3.72	3.07e-06	3.72	3.15e-06	3.72	1.91e-06
3.72	3.09e-06	3.72	3.14e-06	3.72	1.92e-06
3.72	3.08e-06	3.72	3.16e-06	3.72	1.92e-06
3.72	3.11e-06	3.72	3.14e-06	3.72	1.93e-06
3.72	3.08e-06	3.72	3.16e-06	3.72	1.93e-06
3.72	3.09e-06	3.72	3.15e-06	3.72	1.94e-06
3.72	3.09e-06	3.72	3.17e-06	3.72	1.94e-06
3.72	3.1e-06	3.72	3.15e-06	3.72	1.95e-06
3.72	3.11e-06	3.72	3.17e-06	3.72	1.94e-06
3.72	3.11e-06	3.72	3.16e-06	3.72	1.95e-06
3.73	3.11e-06	3.73	3.17e-06	3.73	1.94e-06
3.73	3.11e-06	3.73	3.16e-06	3.73	1.96e-06
3.73	3.12e-06	3.73	3.18e-06	3.73	1.95e-06
3.73	3.11e-06	3.73	3.17e-06	3.73	1.96e-06
3.73	3.12e-06	3.73	3.19e-06	3.73	1.96e-06
3.73	3.12e-06	3.73	3.18e-06	3.73	1.97e-06
3.73	3.12e-06	3.73	3.19e-06	3.73	1.96e-06
3.73	3.13e-06	3.73	3.19e-06	3.73	1.97e-06
3.73	3.13e-06	3.73	3.2e-06	3.73	1.96e-06
3.73	3.13e-06	3.73	3.2e-06	3.73	1.97e-06
3.74	3.14e-06	3.74	3.21e-06	3.74	1.98e-06
3.74	3.14e-06	3.74	3.2e-06	3.74	1.97e-06
3.74	3.15e-06	3.74	3.22e-06	3.74	1.99e-06
3.74	3.15e-06	3.74	3.21e-06	3.74	1.98e-06
3.74	3.14e-06	3.74	3.23e-06	3.74	1.99e-06
3.74	3.17e-06	3.74	3.21e-06	3.74	2e-06
3.74	3.16e-06	3.74	3.23e-06	3.74	1.99e-06
3.74	3.16e-06	3.74	3.22e-06	3.74	1.99e-06
3.74	3.17e-06	3.74	3.23e-06	3.74	2e-06
3.75	3.16e-06	3.74	3.22e-06	3.75	2.01e-06
3.75	3.17e-06	3.75	3.24e-06	3.75	2e-06
3.75	3.18e-06	3.75	3.23e-06	3.75	2e-06
3.75	3.21e-06	3.75	3.25e-06	3.75	2.01e-06
3.75	3.21e-06	3.75	3.24e-06	3.75	2.01e-06
3.75	3.23e-06	3.75	3.26e-06	3.75	2.02e-06
3.75	3.23e-06	3.75	3.24e-06	3.75	2.01e-06
3.75	3.24e-06	3.75	3.26e-06	3.75	2.02e-06
3.75	3.21e-06	3.75	3.25e-06	3.75	2.02e-06
3.75	3.21e-06	3.75	3.26e-06	3.75	2.04e-06
3.76	3.21e-06	3.76	3.26e-06	3.75	2.03e-06
3.76	3.21e-06	3.76	3.28e-06	3.76	2.04e-06
3.76	3.21e-06	3.76	3.26e-06	3.76	2.04e-06
3.76	3.21e-06	3.76	3.29e-06	3.76	2.05e-06
3.76	3.21e-06	3.76	3.27e-06	3.76	2.04e-06
3.76	3.22e-06	3.76	3.29e-06	3.76	2.06e-06
3.76	3.22e-06	3.76	3.28e-06	3.76	2.05e-06
3.76	3.23e-06	3.76	3.3e-06	3.76	2.06e-06
3.76	3.22e-06	3.76	3.28e-06	3.76	2.05e-06
3.76	3.24e-06	3.76	3.31e-06	3.76	2.07e-06
3.77	3.23e-06	3.77	3.29e-06	3.76	2.06e-06
3.77	3.24e-06	3.77	3.31e-06	3.77	2.08e-06
3.77	3.24e-06	3.77	3.31e-06	3.77	2.07e-06
3.77	3.24e-06	3.77	3.32e-06	3.77	2.07e-06
3.77	3.25e-06	3.77	3.31e-06	3.77	2.07e-06
3.77	3.26e-06	3.77	3.33e-06	3.77	2.08e-06
3.77	3.25e-06	3.77	3.31e-06	3.77	2.08e-06
3.77	3.25e-06	3.77	3.34e-06	3.77	2.09e-06
3.77	3.26e-06	3.77	3.33e-06	3.77	2.09e-06
3.77	3.26e-06	3.77	3.34e-06	3.77	2.09e-06
3.78	3.27e-06	3.78	3.33e-06	3.77	2.1e-06
3.78	3.27e-06	3.78	3.36e-06	3.78	2.1e-06
3.78	3.27e-06	3.78	3.35e-06	3.78	2.1e-06
3.78	3.27e-06	3.78	3.36e-06	3.78	2.1e-06
3.78	3.28e-06	3.78	3.35e-06	3.78	2.11e-06
3.78	3.29e-06	3.78	3.37e-06	3.78	2.11e-06
3.78	3.29e-06	3.78	3.36e-06	3.78	2.12e-06
3.78	3.29e-06	3.78	3.38e-06	3.78	2.12e-06
3.78	3.3e-06	3.78	3.36e-06	3.78	2.13e-06
3.78	3.3e-06	3.78	3.38e-06	3.78	2.13e-06
3.78	3.29e-06	3.78	3.38e-06	3.78	2.12e-06
3.79	3.3e-06	3.79	3.4e-06	3.79	2.13e-06
3.79	3.3e-06	3.79	3.39e-06	3.79	2.14e-06
3.79	3.31e-06	3.79	3.41e-06	3.79	2.13e-06
3.79	3.32e-06	3.79	3.39e-06	3.79	2.15e-06
3.79	3.32e-06	3.79	3.41e-06	3.79	2.15e-06
3.79	3.32e-06	3.79	3.4e-06	3.79	2.16e-06
3.79	3.33e-06	3.79	3.43e-06	3.79	2.15e-06
3.79	3.33e-06	3.79	3.41e-06	3.79	2.16e-06
3.79	3.32e-06	3.79	3.43e-06	3.79	2.16e-06
3.8	3.34e-06	3.79	3.42e-06	3.79	2.17e-06
3.8	3.33e-06	3.8	3.44e-06	3.8	2.17e-06
3.8	3.34e-06	3.8	3.43e-06	3.8	2.17e-06
3.8	3.35e-06	3.8	3.45e-06	3.8	2.18e-06
3.8	3.35e-06	3.8	3.44e-06	3.8	2.18e-06
3.8	3.34e-06	3.8	3.46e-06	3.8	2.19e-06
3.8	3.36e-06	3.8	3.45e-06	3.8	2.19e-06
3.8	3.36e-06	3.8	3.47e-06	3.8	2.19e-06
3.8	3.36e-06	3.8	3.45e-06	3.8	2.2e-06
3.8	3.37e-06	3.8	3.48e-06	3.8	2.2e-06
3.81	3.37e-06	3.8	3.47e-06	3.8	2.2e-06
3.81	3.38e-06	3.81	3.49e-06	3.81	2.21e-06
3.81	3.37e-06	3.81	3.48e-06	3.81	2.22e-06
3.81	3.38e-06	3.81	3.5e-06	3.81	2.22e-06
3.81	3.39e-06	3.81	3.49e-06	3.81	2.22e-06
3.81	3.39e-06	3.81	3.5e-06	3.81	2.23e-06
3.81	3.39e-06	3.81	3.5e-06	3.81	2.23e-06
3.81	3.4e-06	3.81	3.52e-06	3.81	2.23e-06
3.81	3.4e-06	3.81	3.51e-06	3.81	2.24e-06
3.81	3.41e-06	3.81	3.53e-06	3.81	2.24e-06
3.82	3.41e-06	3.82	3.51e-06	3.81	2.25e-06
3.82	3.41e-06	3.82	3.54e-06	3.82	2.25e-06
3.82	3.41e-06	3.82	3.52e-06	3.82	2.25e-06
3.82	3.42e-06	3.82	3.55e-06	3.82	2.26e-06
3.82	3.42e-06	3.82	3.54e-06	3.82	2.26e-06
3.82	3.43e-06	3.82	3.56e-06	3.82	2.28e-06
3.82	3.43e-06	3.82	3.55e-06	3.82	2.27e-06
3.82	3.43e-06	3.82	3.56e-06	3.82	2.28e-06
3.82	3.44e-06	3.82	3.56e-06	3.82	2.29e-06
3.82	3.44e-06	3.82	3.58e-06	3.82	2.29e-06
3.83	3.45e-06	3.82	3.56e-06	3.82	2.3e-06
3.83	3.45e-06	3.83	3.59e-06	3.83	2.3e-06
3.83	3.45e-06	3.83	3.58e-06	3.83	2.31e-06
3.83	3.45e-06	3.83	3.6e-06	3.83	2.3e-06
3.83	3.46e-06	3.83	3.58e-06	3.83	2.31e-06
3.83	3.46e-06	3.83	3.6e-06	3.83	2.31e-06
3.83	3.46e-06	3.83	3.59e-06	3.83	2.33e-06
3.83	3.47e-06	3.83	3.62e-06	3.83	2.32e-06
3.83	3.48e-06	3.83	3.61e-06	3.83	2.33e-06
3.83	3.48e-06	3.83	3.62e-06	3.83	2.33e-06
3.84	3.48e-06	3.84	3.61e-06	3.83	2.35e-06
3.84	3.49e-06	3.84	3.64e-06	3.84	2.35e-06
3.84	3.49e-06	3.84	3.63e-06	3.84	2.35e-06
3.84	3.5e-06	3.84	3.65e-06	3.84	2.35e-06
3.84	3.5e-06	3.84	3.64e-06	3.84	2.36e-06
3.84	3.51e-06	3.84	3.66e-06	3.84	2.36e-06
3.84	3.51e-06	3.84	3.65e-06	3.84	2.37e-06
3.84	3.51e-06	3.84	3.67e-06	3.84	2.37e-06
3.84	3.52e-06	3.84	3.67e-06	3.84	2.38e-06
3.84	3.52e-06	3.84	3.68e-06	3.84	2.38e-06
3.85	3.53e-06	3.84	3.67e-06	3.84	2.39e-06
3.85	3.53e-06	3.85	3.69e-06	3.85	2.39e-06
3.85	3.54e-06	3.85	3.68e-06	3.85	2.4e-06
3.85	3.53e-06	3.85	3.71e-06	3.85	2.4e-06
3.85	3.55e-06	3.85	3.69e-06	3.85	2.41e-06
3.85	3.54e-06	3.85	3.72e-06	3.85	2.4e-06
3.85	3.55e-06	3.85	3.71e-06	3.85	2.41e-06
3.85	3.56e-06	3.85	3.73e-06	3.85	2.42e-06
3.85	3.56e-06	3.85	3.72e-06	3.85	2.43e-06
3.85	3.56e-06	3.85	3.74e-06	3.85	2.42e-06
3.86	3.57e-06	3.86	3.73e-06	3.85	2.44e-06
3.86	3.58e-06	3.86	3.75e-06	3.86	2.44e-06
3.86	3.58e-06	3.86	3.74e-06	3.86	2.45e-06
3.86	3.58e-06	3.86	3.76e-06	3.86	2.45e-06
3.86	3.59e-06	3.86	3.76e-06	3.86	2.45e-06
3.86	3.6e-06	3.86	3.77e-06	3.86	2.44e-06
3.86	3.59e-06	3.86	3.76e-06	3.86	2.47e-06
3.86	3.61e-06	3.86	3.78e-06	3.86	2.46e-06
3.86	3.61e-06	3.86	3.78e-06	3.86	2.47e-06
3.86	3.61e-06	3.86	3.8e-06	3.86	2.47e-06
3.87	3.62e-06	3.87	3.79e-06	3.86	2.49e-06
3.87	3.61e-06	3.87	3.81e-06	3.87	2.48e-06
3.87	3.63e-06	3.87	3.8e-06	3.87	2.49e-06
3.87	3.62e-06	3.87	3.82e-06	3.87	2.49e-06
3.87	3.64e-06	3.87	3.81e-06	3.87	2.51e-06
3.87	3.64e-06	3.87	3.83e-06	3.87	2.5e-06
3.87	3.65e-06	3.87	3.82e-06	3.87	2.52e-06
3.87	3.65e-06	3.87	3.85e-06	3.87	2.51e-06
3.87	3.66e-06	3.87	3.83e-06	3.87	2.52e-06
3.87	3.67e-06	3.87	3.86e-06	3.87	2.52e-06
3.88	3.67e-06	3.87	3.85e-06	3.87	2.54e-06
3.88	3.67e-06	3.88	3.86e-06	3.88	2.53e-06
3.88	3.67e-06	3.88	3.86e-06	3.88	2.54e-06
3.88	3.68e-06	3.88	3.89e-06	3.88	2.54e-06
3.88	3.69e-06	3.88	3.88e-06	3.88	2.56e-06
3.88	3.68e-06	3.88	3.9e-06	3.88	2.55e-06
3.88	3.7e-06	3.88	3.88e-06	3.88	2.57e-06
3.88	3.7e-06	3.88	3.9e-06	3.88	2.56e-06
3.88	3.71e-06	3.88	3.9e-06	3.88	2.58e-06
3.88	3.71e-06	3.88	3.92e-06	3.88	2.57e-06
3.89	3.72e-06	3.88	3.91e-06	3.88	2.59e-06
3.89	3.71e-06	3.89	3.94e-06	3.89	2.58e-06
3.89	3.72e-06	3.89	3.92e-06	3.89	2.6e-06
3.89	3.73e-06	3.89	3.94e-06	3.89	2.59e-06
3.89	3.73e-06	3.89	3.94e-06	3.89	2.61e-06
3.89	3.75e-06	3.89	3.96e-06	3.89	2.61e-06
3.89	3.75e-06	3.89	3.95e-06	3.89	2.62e-06
3.89	3.75e-06	3.89	3.97e-06	3.89	2.61e-06
3.89	3.76e-06	3.89	3.97e-06	3.89	2.64e-06
3.89	3.76e-06	3.89	3.99e-06	3.89	2.63e-06
3.9	3.78e-06	3.89	3.97e-06	3.89	2.64e-06
3.9	3.77e-06	3.9	4e-06	3.9	2.63e-06
3.9	3.78e-06	3.9	3.99e-06	3.9	2.65e-06
3.9	3.79e-06	3.9	4.01e-06	3.9	2.64e-06
3.9	3.79e-06	3.9	4.01e-06	3.9	2.67e-06
3.9	3.8e-06	3.9	4.03e-06	3.9	2.66e-06
3.9	3.81e-06	3.9	4.02e-06	3.9	2.68e-06
3.9	3.81e-06	3.9	4.05e-06	3.9	2.66e-06
3.9	3.81e-06	3.9	4.03e-06	3.9	2.68e-06
3.9	3.83e-06	3.9	4.06e-06	3.9	2.68e-06
3.91	3.83e-06	3.91	4.04e-06	3.9	2.7e-06
3.91	3.84e-06	3.91	4.07e-06	3.91	2.7e-06
3.91	3.84e-06	3.91	4.06e-06	3.91	2.71e-06
3.91	3.85e-06	3.91	4.08e-06	3.91	2.7e-06
3.91	3.85e-06	3.91	4.08e-06	3.91	2.72e-06
3.91	3.86e-06	3.91	4.1e-06	3.91	2.72e-06
3.91	3.86e-06	3.91	4.09e-06	3.91	2.74e-06
3.91	3.87e-06	3.91	4.12e-06	3.91	2.73e-06
3.91	3.88e-06	3.91	4.11e-06	3.91	2.75e-06
3.91	3.89e-06	3.91	4.13e-06	3.91	2.74e-06
3.92	3.89e-06	3.92	4.12e-06	3.91	2.76e-06
3.92	3.89e-06	3.92	4.14e-06	3.92	2.75e-06
3.92	3.9e-06	3.92	4.14e-06	3.92	2.77e-06
3.92	3.9e-06	3.92	4.16e-06	3.92	2.76e-06
3.92	3.91e-06	3.92	4.15e-06	3.92	2.78e-06
3.92	3.93e-06	3.92	4.18e-06	3.92	2.77e-06
3.92	3.93e-06	3.92	4.16e-06	3.92	2.79e-06
3.92	3.93e-06	3.92	4.19e-06	3.92	2.78e-06
3.92	3.95e-06	3.92	4.18e-06	3.92	2.8e-06
3.92	3.94e-06	3.92	4.2e-06	3.92	2.8e-06
3.93	3.96e-06	3.93	4.19e-06	3.92	2.82e-06
3.93	3.96e-06	3.93	4.21e-06	3.93	2.81e-06
3.93	3.97e-06	3.93	4.21e-06	3.93	2.83e-06
3.93	3.98e-06	3.93	4.24e-06	3.93	2.82e-06
3.93	3.98e-06	3.93	4.23e-06	3.93	2.84e-06
3.93	3.99e-06	3.93	4.25e-06	3.93	2.83e-06
3.93	3.99e-06	3.93	4.24e-06	3.93	2.85e-06
3.93	4e-06	3.93	4.26e-06	3.93	2.85e-06
3.93	4e-06	3.93	4.26e-06	3.93	2.86e-06
3.93	4.01e-06	3.93	4.29e-06	3.93	2.85e-06
3.94	4.02e-06	3.94	4.28e-06	3.93	2.88e-06
3.94	4.03e-06	3.94	4.3e-06	3.94	2.87e-06
3.94	4.04e-06	3.94	4.29e-06	3.94	2.89e-06
3.94	4.05e-06	3.94	4.31e-06	3.94	2.88e-06
3.94	4.05e-06	3.94	4.31e-06	3.94	2.9e-06
3.94	4.06e-06	3.94	4.33e-06	3.94	2.89e-06
3.94	4.06e-06	3.94	4.32e-06	3.94	2.91e-06
3.94	4.07e-06	3.94	4.34e-06	3.94	2.91e-06
3.94	4.08e-06	3.94	4.34e-06	3.94	2.93e-06
3.94	4.09e-06	3.94	4.37e-06	3.94	2.92e-06
3.95	4.09e-06	3.95	4.36e-06	3.94	2.94e-06
3.95	4.12e-06	3.95	4.38e-06	3.95	2.93e-06
3.95	4.12e-06	3.95	4.37e-06	3.95	2.95e-06
3.95	4.13e-06	3.95	4.4e-06	3.95	2.95e-06
3.95	4.14e-06	3.95	4.39e-06	3.95	2.96e-06
3.95	4.15e-06	3.95	4.42e-06	3.95	2.96e-06
3.95	4.14e-06	3.95	4.4e-06	3.95	2.98e-06
3.95	4.16e-06	3.95	4.43e-06	3.95	2.97e-06
3.95	4.17e-06	3.95	4.43e-06	3.95	3e-06
3.95	4.18e-06	3.95	4.45e-06	3.95	2.98e-06
3.96	4.18e-06	3.96	4.44e-06	3.95	3.01e-06
3.96	4.18e-06	3.96	4.47e-06	3.96	3e-06
3.96	4.21e-06	3.96	4.46e-06	3.96	3.02e-06
3.96	4.2e-06	3.96	4.49e-06	3.96	3e-06
3.96	4.23e-06	3.96	4.48e-06	3.96	3.03e-06
3.96	4.23e-06	3.96	4.5e-06	3.96	3.02e-06
3.96	4.24e-06	3.96	4.5e-06	3.96	3.04e-06
3.96	4.25e-06	3.96	4.52e-06	3.96	3.04e-06
3.96	4.26e-06	3.96	4.51e-06	3.96	3.06e-06
3.96	4.27e-06	3.96	4.54e-06	3.96	3.06e-06
3.97	4.27e-06	3.97	4.53e-06	3.96	3.08e-06
3.97	4.29e-06	3.97	4.56e-06	3.97	3.07e-06
3.97	4.3e-06	3.97	4.55e-06	3.97	3.09e-06
3.97	4.31e-06	3.97	4.57e-06	3.97	3.08e-06
3.97	4.32e-06	3.97	4.57e-06	3.97	3.1e-06
3.97	4.33e-06	3.97	4.6e-06	3.97	3.09e-06
3.97	4.34e-06	3.97	4.58e-06	3.97	3.11e-06
3.97	4.35e-06	3.97	4.61e-06	3.97	3.11e-06
3.97	4.36e-06	3.97	4.6e-06	3.97	3.13e-06
3.97	4.36e-06	3.97	4.63e-06	3.97	3.12e-06
3.98	4.38e-06	3.98	4.63e-06	3.97	3.14e-06
3.98	4.39e-06	3.98	4.64e-06	3.98	3.13e-06
3.98	4.4e-06	3.98	4.64e-06	3.98	3.16e-06
3.98	4.41e-06	3.98	4.67e-06	3.98	3.14e-06
3.98	4.42e-06	3.98	4.66e-06	3.98	3.17e-06
3.98	4.44e-06	3.98	4.69e-06	3.98	3.16e-06
3.98	4.45e-06	3.98	4.69e-06	3.98	3.18e-06
3.98	4.46e-06	3.98	4.71e-06	3.98	3.17e-06
3.98	4.47e-06	3.98	4.7e-06	3.98	3.19e-06
3.98	4.47e-06	3.98	4.72e-06	3.98	3.19e-06
3.99	4.48e-06	3.98	4.73e-06	3.98	3.21e-06
3.99	4.49e-06	3.99	4.75e-06	3.99	3.2e-06
3.99	4.51e-06	3.99	4.74e-06	3.99	3.23e-06
3.99	4.52e-06	3.99	4.77e-06	3.99	3.23e-06
3.99	4.54e-06	3.99	4.76e-06	3.99	3.25e-06
3.99	4.54e-06	3.99	4.79e-06	3.99	3.24e-06
3.99	4.54e-06	3.99	4.79e-06	3.99	3.26e-06
3.99	4.56e-06	3.99	4.81e-06	3.99	3.25e-06
3.99	4.58e-06	3.99	4.8e-06	3.99	3.27e-06
3.99	4.59e-06	3.99	4.83e-06	3.99	3.27e-06
4	4.6e-06	3.99	4.83e-06	3.99	3.29e-06
4	4.62e-06	4	4.86e-06	4	3.27e-06
4	4.63e-06	4	4.85e-06	4	3.3e-06
4	4.64e-06	4	4.87e-06	4	3.3e-06
4	4.65e-06	4	4.86e-06	4	3.32e-06
4	4.67e-06	4	4.9e-06	4	3.31e-06
4	4.68e-06	4	4.89e-06	4	3.33e-06
4	4.69e-06	4	4.92e-06	4	3.32e-06
4	4.7e-06	4	4.92e-06	4	3.36e-06
4	4.71e-06	4	4.94e-06	4	3.34e-06
4.01	4.73e-06	4.01	4.94e-06	4	3.37e-06
4.01	4.75e-06	4.01	4.95e-06	4.01	3.36e-06
4.01	4.75e-06	4.01	4.96e-06	4.01	3.38e-06
4.01	4.77e-06	4.01	4.98e-06	4.01	3.38e-06
4.01	4.78e-06	4.01	4.97e-06	4.01	3.4e-06
4.01	4.8e-06	4.01	5.01e-06	4.01	3.39e-06
4.01	4.81e-06	4.01	5e-06	4.01	3.41e-06
4.01	4.82e-06	4.01	5.03e-06	4.01	3.41e-06
4.01	4.83e-06	4.01	5.02e-06	4.01	3.43e-06
4.01	4.85e-06	4.01	5.05e-06	4.01	3.43e-06
4.02	4.86e-06	4.02	5.04e-06	4.02	3.45e-06
4.02	4.87e-06	4.02	5.08e-06	4.02	3.44e-06
4.02	4.89e-06	4.02	5.07e-06	4.02	3.47e-06
4.02	4.91e-06	4.02	5.1e-06	4.02	3.46e-06
4.02	4.91e-06	4.02	5.09e-06	4.02	3.49e-06
4.02	4.92e-06	4.02	5.12e-06	4.02	3.48e-06
4.02	4.94e-06	4.02	5.12e-06	4.02	3.5e-06
4.02	4.96e-06	4.02	5.14e-06	4.02	3.49e-06
4.02	4.97e-06	4.02	5.14e-06	4.02	3.52e-06
4.02	4.98e-06	4.02	5.17e-06	4.02	3.51e-06
4.03	5e-06	4.03	5.16e-06	4.02	3.53e-06
4.03	5.02e-06	4.03	5.19e-06	4.03	3.53e-06
4.03	5.03e-06	4.03	5.19e-06	4.03	3.55e-06
4.03	5.04e-06	4.03	5.22e-06	4.03	3.54e-06
4.03	5.05e-06	4.03	5.21e-06	4.03	3.57e-06
4.03	5.08e-06	4.03	5.24e-06	4.03	3.56e-06
4.03	5.08e-06	4.03	5.24e-06	4.03	3.6e-06
4.03	5.1e-06	4.03	5.27e-06	4.03	3.58e-06
4.03	5.11e-06	4.03	5.26e-06	4.03	3.61e-06
4.03	5.13e-06	4.03	5.3e-06	4.03	3.59e-06
4.04	5.15e-06	4.04	5.29e-06	4.03	3.63e-06
4.04	5.15e-06	4.04	5.32e-06	4.04	3.61e-06
4.04	5.18e-06	4.04	5.32e-06	4.04	3.64e-06
4.04	5.19e-06	4.04	5.35e-06	4.04	3.63e-06
4.04	5.21e-06	4.04	5.34e-06	4.04	3.66e-06
4.04	5.22e-06	4.04	5.37e-06	4.04	3.66e-06
4.04	5.24e-06	4.04	5.37e-06	4.04	3.68e-06
4.04	5.25e-06	4.04	5.4e-06	4.04	3.67e-06
4.04	5.26e-06	4.04	5.4e-06	4.04	3.7e-06
4.04	5.28e-06	4.04	5.42e-06	4.04	3.69e-06
4.05	5.29e-06	4.04	5.42e-06	4.04	3.72e-06
4.05	5.31e-06	4.05	5.45e-06	4.05	3.71e-06
4.05	5.32e-06	4.05	5.45e-06	4.05	3.74e-06
4.05	5.34e-06	4.05	5.48e-06	4.05	3.73e-06
4.05	5.36e-06	4.05	5.48e-06	4.05	3.76e-06
4.05	5.37e-06	4.05	5.51e-06	4.05	3.74e-06
4.05	5.39e-06	4.05	5.5e-06	4.05	3.78e-06
4.05	5.4e-06	4.05	5.53e-06	4.05	3.77e-06
4.05	5.42e-06	4.05	5.53e-06	4.05	3.79e-06
4.05	5.43e-06	4.05	5.57e-06	4.05	3.79e-06
4.06	5.45e-06	4.06	5.56e-06	4.06	3.82e-06
4.06	5.46e-06	4.06	5.58e-06	4.06	3.81e-06
4.06	5.48e-06	4.06	5.58e-06	4.06	3.84e-06
4.06	5.49e-06	4.06	5.62e-06	4.06	3.83e-06
4.06	5.5e-06	4.06	5.61e-06	4.06	3.85e-06
4.06	5.52e-06	4.06	5.64e-06	4.06	3.84e-06
4.06	5.54e-06	4.06	5.64e-06	4.06	3.88e-06
4.06	5.55e-06	4.06	5.67e-06	4.06	3.86e-06
4.06	5.57e-06	4.06	5.67e-06	4.06	3.88e-06
4.06	5.58e-06	4.06	5.7e-06	4.06	3.88e-06
4.07	5.59e-06	4.07	5.7e-06	4.07	3.91e-06
4.07	5.62e-06	4.07	5.74e-06	4.07	3.91e-06
4.07	5.63e-06	4.07	5.73e-06	4.07	3.93e-06
4.07	5.64e-06	4.07	5.76e-06	4.07	3.92e-06
4.07	5.66e-06	4.07	5.76e-06	4.07	3.95e-06
4.07	5.67e-06	4.07	5.79e-06	4.07	3.95e-06
4.07	5.69e-06	4.07	5.79e-06	4.07	3.97e-06
4.07	5.7e-06	4.07	5.83e-06	4.07	3.97e-06
4.07	5.72e-06	4.07	5.82e-06	4.07	4e-06
4.07	5.74e-06	4.07	5.85e-06	4.07	3.98e-06
4.08	5.76e-06	4.08	5.85e-06	4.07	4.02e-06
4.08	5.77e-06	4.08	5.89e-06	4.08	4.01e-06
4.08	5.79e-06	4.08	5.88e-06	4.08	4.04e-06
4.08	5.8e-06	4.08	5.92e-06	4.08	4.03e-06
4.08	5.81e-06	4.08	5.92e-06	4.08	4.07e-06
4.08	5.83e-06	4.08	5.95e-06	4.08	4.06e-06
4.08	5.84e-06	4.08	5.94e-06	4.08	4.09e-06
4.08	5.85e-06	4.08	5.98e-06	4.08	4.08e-06
4.08	5.87e-06	4.08	5.98e-06	4.08	4.11e-06
4.08	5.89e-06	4.08	6.01e-06	4.08	4.11e-06
4.09	5.91e-06	4.09	6.01e-06	4.08	4.12e-06
4.09	5.92e-06	4.09	6.04e-06	4.09	4.12e-06
4.09	5.93e-06	4.09	6.04e-06	4.09	4.15e-06
4.09	5.94e-06	4.09	6.07e-06	4.09	4.15e-06
4.09	5.96e-06	4.09	6.07e-06	4.09	4.17e-06
4.09	5.97e-06	4.09	6.11e-06	4.09	4.18e-06
4.09	5.98e-06	4.09	6.11e-06	4.09	4.2e-06
4.09	6.01e-06	4.09	6.14e-06	4.09	4.19e-06
4.09	6.01e-06	4.09	6.14e-06	4.09	4.22e-06
4.09	6.02e-06	4.09	6.18e-06	4.09	4.22e-06
4.1	6.04e-06	4.1	6.18e-06	4.09	4.24e-06
4.1	6.06e-06	4.1	6.2e-06	4.1	4.24e-06
4.1	6.07e-06	4.1	6.2e-06	4.1	4.26e-06
4.1	6.08e-06	4.1	6.24e-06	4.1	4.26e-06
4.1	6.09e-06	4.1	6.24e-06	4.1	4.29e-06
4.1	6.11e-06	4.1	6.28e-06	4.1	4.28e-06
4.1	6.12e-06	4.1	6.27e-06	4.1	4.32e-06
4.1	6.13e-06	4.1	6.31e-06	4.1	4.31e-06
4.1	6.14e-06	4.1	6.31e-06	4.1	4.34e-06
4.1	6.15e-06	4.1	6.34e-06	4.1	4.33e-06
4.11	6.17e-06	4.11	6.34e-06	4.11	4.36e-06
4.11	6.18e-06	4.11	6.37e-06	4.11	4.36e-06
4.11	6.19e-06	4.11	6.37e-06	4.11	4.39e-06
4.11	6.21e-06	4.11	6.41e-06	4.11	4.38e-06
4.11	6.23e-06	4.11	6.41e-06	4.11	4.41e-06
4.11	6.24e-06	4.11	6.45e-06	4.11	4.41e-06
4.11	6.25e-06	4.11	6.44e-06	4.11	4.44e-06
4.11	6.26e-06	4.11	6.47e-06	4.11	4.43e-06
4.11	6.27e-06	4.11	6.47e-06	4.11	4.46e-06
4.11	6.29e-06	4.11	6.51e-06	4.11	4.46e-06
4.12	6.29e-06	4.11	6.51e-06	4.11	4.5e-06
4.12	6.31e-06	4.12	6.55e-06	4.12	4.48e-06
4.12	6.32e-06	4.12	6.55e-06	4.12	4.52e-06
4.12	6.34e-06	4.12	6.59e-06	4.12	4.51e-06
4.12	6.35e-06	4.12	6.59e-06	4.12	4.54e-06
4.12	6.36e-06	4.12	6.62e-06	4.12	4.54e-06
4.12	6.37e-06	4.12	6.63e-06	4.12	4.57e-06
4.12	6.38e-06	4.12	6.66e-06	4.12	4.56e-06
4.12	6.41e-06	4.12	6.66e-06	4.12	4.59e-06
4.12	6.41e-06	4.12	6.7e-06	4.12	4.59e-06
4.13	6.42e-06	4.13	6.7e-06	4.12	4.62e-06
4.13	6.45e-06	4.13	6.74e-06	4.13	4.62e-06
4.13	6.45e-06	4.13	6.73e-06	4.13	4.65e-06
4.13	6.47e-06	4.13	6.77e-06	4.13	4.65e-06
4.13	6.48e-06	4.13	6.78e-06	4.13	4.68e-06
4.13	6.49e-06	4.13	6.81e-06	4.13	4.67e-06
4.13	6.51e-06	4.13	6.81e-06	4.13	4.7e-06
4.13	6.53e-06	4.13	6.85e-06	4.13	4.7e-06
4.13	6.54e-06	4.13	6.84e-06	4.13	4.73e-06
4.13	6.55e-06	4.13	6.89e-06	4.13	4.73e-06
4.14	6.56e-06	4.14	6.89e-06	4.14	4.75e-06
4.14	6.58e-06	4.14	6.93e-06	4.14	4.75e-06
4.14	6.59e-06	4.14	6.92e-06	4.14	4.79e-06
4.14	6.62e-06	4.14	6.96e-06	4.14	4.78e-06
4.14	6.63e-06	4.14	6.97e-06	4.14	4.81e-06
4.14	6.64e-06	4.14	7e-06	4.14	4.81e-06
4.14	6.66e-06	4.14	7e-06	4.14	4.85e-06
4.14	6.66e-06	4.14	7.03e-06	4.14	4.84e-06
4.14	6.68e-06	4.14	7.04e-06	4.14	4.87e-06
4.14	6.7e-06	4.14	7.08e-06	4.14	4.87e-06
4.15	6.71e-06	4.14	7.08e-06	4.14	4.9e-06
4.15	6.73e-06	4.15	7.11e-06	4.15	4.9e-06
4.15	6.74e-06	4.15	7.11e-06	4.15	4.93e-06
4.15	6.76e-06	4.15	7.16e-06	4.15	4.92e-06
4.15	6.77e-06	4.15	7.16e-06	4.15	4.96e-06
4.15	6.78e-06	4.15	7.19e-06	4.15	4.95e-06
4.15	6.8e-06	4.15	7.19e-06	4.15	4.99e-06
4.15	6.83e-06	4.15	7.23e-06	4.15	4.99e-06
4.15	6.84e-06	4.15	7.24e-06	4.15	5.02e-06
4.15	6.85e-06	4.15	7.27e-06	4.15	5.01e-06
4.16	6.87e-06	4.16	7.28e-06	4.16	5.05e-06
4.16	6.89e-06	4.16	7.31e-06	4.16	5.05e-06
4.16	6.9e-06	4.16	7.32e-06	4.16	5.08e-06
4.16	6.91e-06	4.16	7.36e-06	4.16	5.08e-06
4.16	6.94e-06	4.16	7.36e-06	4.16	5.11e-06
4.16	6.94e-06	4.16	7.4e-06	4.16	5.11e-06
4.16	6.97e-06	4.16	7.4e-06	4.16	5.14e-06
4.16	6.99e-06	4.16	7.44e-06	4.16	5.14e-06
4.16	7e-06	4.16	7.44e-06	4.16	5.17e-06
4.16	7.03e-06	4.16	7.48e-06	4.16	5.17e-06
4.17	7.05e-06	4.17	7.48e-06	4.16	5.2e-06
4.17	7.07e-06	4.17	7.51e-06	4.17	5.2e-06
4.17	7.07e-06	4.17	7.52e-06	4.17	5.24e-06
4.17	7.09e-06	4.17	7.56e-06	4.17	5.23e-06
4.17	7.11e-06	4.17	7.56e-06	4.17	5.27e-06
4.17	7.13e-06	4.17	7.6e-06	4.17	5.27e-06
4.17	7.14e-06	4.17	7.6e-06	4.17	5.29e-06
4.17	7.17e-06	4.17	7.65e-06	4.17	5.29e-06
4.17	7.18e-06	4.17	7.65e-06	4.17	5.33e-06
4.17	7.21e-06	4.17	7.68e-06	4.17	5.33e-06
4.18	7.23e-06	4.18	7.68e-06	4.17	5.36e-06
4.18	7.24e-06	4.18	7.73e-06	4.18	5.35e-06
4.18	7.26e-06	4.18	7.73e-06	4.18	5.39e-06
4.18	7.28e-06	4.18	7.77e-06	4.18	5.39e-06
4.18	7.3e-06	4.18	7.77e-06	4.18	5.42e-06
4.18	7.32e-06	4.18	7.81e-06	4.18	5.42e-06
4.18	7.34e-06	4.18	7.81e-06	4.18	5.46e-06
4.18	7.36e-06	4.18	7.86e-06	4.18	5.46e-06
4.18	7.38e-06	4.18	7.85e-06	4.18	5.48e-06
4.18	7.4e-06	4.18	7.89e-06	4.18	5.49e-06
4.19	7.41e-06	4.19	7.9e-06	4.18	5.52e-06
4.19	7.43e-06	4.19	7.94e-06	4.19	5.52e-06
4.19	7.46e-06	4.19	7.94e-06	4.19	5.55e-06
4.19	7.48e-06	4.19	7.99e-06	4.19	5.56e-06
4.19	7.5e-06	4.19	7.99e-06	4.19	5.59e-06
4.19	7.51e-06	4.19	8.03e-06	4.19	5.59e-06
4.19	7.53e-06	4.19	8.03e-06	4.19	5.62e-06
4.19	7.55e-06	4.19	8.07e-06	4.19	5.62e-06
4.19	7.57e-06	4.19	8.06e-06	4.19	5.66e-06
4.19	7.59e-06	4.19	8.11e-06	4.19	5.66e-06
4.2	7.63e-06	4.19	8.11e-06	4.19	5.69e-06
4.2	7.64e-06	4.2	8.16e-06	4.2	5.7e-06
4.2	7.67e-06	4.2	8.18e-06	4.2	5.72e-06
4.2	7.68e-06	4.2	8.2e-06	4.2	5.73e-06
4.2	7.7e-06	4.2	8.21e-06	4.2	5.75e-06
4.2	7.72e-06	4.2	8.24e-06	4.2	5.76e-06
4.2	7.75e-06	4.2	8.26e-06	4.2	5.79e-06
4.2	7.76e-06	4.2	8.29e-06	4.2	5.8e-06
4.2	7.78e-06	4.2	8.31e-06	4.2	5.83e-06
4.2	7.8e-06	4.2	8.33e-06	4.2	5.83e-06
4.21	7.83e-06	4.2	8.36e-06	4.2	5.87e-06
4.21	7.85e-06	4.21	8.38e-06	4.21	5.86e-06
4.21	7.88e-06	4.21	8.4e-06	4.21	5.9e-06
4.21	7.89e-06	4.21	8.42e-06	4.21	5.9e-06
4.21	7.91e-06	4.21	8.45e-06	4.21	5.93e-06
4.21	7.94e-06	4.21	8.47e-06	4.21	5.93e-06
4.21	7.96e-06	4.21	8.49e-06	4.21	5.96e-06
4.21	7.98e-06	4.21	8.51e-06	4.21	5.96e-06
4.21	8e-06	4.21	8.53e-06	4.21	5.99e-06
4.21	8.02e-06	4.21	8.55e-06	4.21	6e-06
4.22	8.05e-06	4.22	8.58e-06	4.22	6.03e-06
4.22	8.06e-06	4.22	8.6e-06	4.22	6.03e-06
4.22	8.09e-06	4.22	8.62e-06	4.22	6.07e-06
4.22	8.1e-06	4.22	8.64e-06	4.22	6.07e-06
4.22	8.13e-06	4.22	8.67e-06	4.22	6.11e-06
4.22	8.16e-06	4.22	8.69e-06	4.22	6.1e-06
4.22	8.17e-06	4.22	8.7e-06	4.22	6.14e-06
4.22	8.19e-06	4.22	8.74e-06	4.22	6.14e-06
4.22	8.22e-06	4.22	8.76e-06	4.22	6.18e-06
4.22	8.24e-06	4.22	8.78e-06	4.22	6.17e-06
4.23	8.26e-06	4.22	8.81e-06	4.22	6.21e-06
4.23	8.29e-06	4.23	8.83e-06	4.23	6.21e-06
4.23	8.31e-06	4.23	8.86e-06	4.23	6.24e-06
4.23	8.33e-06	4.23	8.88e-06	4.23	6.24e-06
4.23	8.35e-06	4.23	8.9e-06	4.23	6.28e-06
4.23	8.37e-06	4.23	8.93e-06	4.23	6.28e-06
4.23	8.39e-06	4.23	8.95e-06	4.23	6.32e-06
4.23	8.41e-06	4.23	8.97e-06	4.23	6.33e-06
4.23	8.44e-06	4.23	8.99e-06	4.23	6.35e-06
4.23	8.46e-06	4.23	9.01e-06	4.23	6.35e-06
4.24	8.49e-06	4.24	9.03e-06	4.24	6.39e-06
4.24	8.5e-06	4.24	9.06e-06	4.24	6.39e-06
4.24	8.53e-06	4.24	9.08e-06	4.24	6.42e-06
4.24	8.55e-06	4.24	9.1e-06	4.24	6.43e-06
4.24	8.57e-06	4.24	9.13e-06	4.24	6.47e-06
4.24	8.6e-06	4.24	9.15e-06	4.24	6.46e-06
4.24	8.61e-06	4.24	9.18e-06	4.24	6.5e-06
4.24	8.64e-06	4.24	9.21e-06	4.24	6.5e-06
4.24	8.66e-06	4.24	9.23e-06	4.24	6.54e-06
4.24	8.69e-06	4.24	9.25e-06	4.24	6.53e-06
4.25	8.7e-06	4.25	9.27e-06	4.24	6.58e-06
4.25	8.73e-06	4.25	9.29e-06	4.25	6.58e-06
4.25	8.75e-06	4.25	9.32e-06	4.25	6.61e-06
4.25	8.78e-06	4.25	9.34e-06	4.25	6.61e-06
4.25	8.8e-06	4.25	9.37e-06	4.25	6.65e-06
4.25	8.83e-06	4.25	9.4e-06	4.25	6.65e-06
4.25	8.85e-06	4.25	9.42e-06	4.25	6.68e-06
4.25	8.87e-06	4.25	9.45e-06	4.25	6.69e-06
4.25	8.89e-06	4.25	9.46e-06	4.25	6.72e-06
4.25	8.93e-06	4.25	9.49e-06	4.25	6.72e-06
4.26	8.94e-06	4.26	9.52e-06	4.25	6.76e-06
4.26	8.97e-06	4.26	9.54e-06	4.26	6.76e-06
4.26	8.99e-06	4.26	9.56e-06	4.26	6.79e-06
4.26	9.02e-06	4.26	9.58e-06	4.26	6.8e-06
4.26	9.04e-06	4.26	9.61e-06	4.26	6.83e-06
4.26	9.06e-06	4.26	9.64e-06	4.26	6.83e-06
4.26	9.07e-06	4.26	9.66e-06	4.26	6.87e-06
4.26	9.1e-06	4.26	9.68e-06	4.26	6.87e-06
4.26	9.12e-06	4.26	9.71e-06	4.26	6.91e-06
4.26	9.15e-06	4.26	9.73e-06	4.26	6.9e-06
4.27	9.15e-06	4.27	9.76e-06	4.27	6.95e-06
4.27	9.19e-06	4.27	9.78e-06	4.27	6.94e-06
4.27	9.21e-06	4.27	9.8e-06	4.27	6.98e-06
4.27	9.23e-06	4.27	9.83e-06	4.27	6.98e-06
4.27	9.26e-06	4.27	9.85e-06	4.27	7.02e-06
4.27	9.27e-06	4.27	9.87e-06	4.27	7.02e-06
4.27	9.3e-06	4.27	9.9e-06	4.27	7.06e-06
4.27	9.32e-06	4.27	9.93e-06	4.27	7.06e-06
4.27	9.34e-06	4.27	9.95e-06	4.27	7.09e-06
4.27	9.36e-06	4.27	9.98e-06	4.27	7.09e-06
4.28	9.39e-06	4.28	1e-05	4.28	7.13e-06
4.28	9.4e-06	4.28	1e-05	4.28	7.14e-06
4.28	9.43e-06	4.28	1e-05	4.28	7.17e-06
4.28	9.45e-06	4.28	1.01e-05	4.28	7.17e-06
4.28	9.47e-06	4.28	1.01e-05	4.28	7.2e-06
4.28	9.5e-06	4.28	1.01e-05	4.28	7.21e-06
4.28	9.52e-06	4.28	1.02e-05	4.28	7.24e-06
4.28	9.53e-06	4.28	1.02e-05	4.28	7.24e-06
4.28	9.56e-06	4.28	1.02e-05	4.28	7.28e-06
4.28	9.59e-06	4.28	1.02e-05	4.28	7.28e-06
4.29	9.6e-06	4.29	1.02e-05	4.29	7.32e-06
4.29	9.62e-06	4.29	1.03e-05	4.29	7.32e-06
4.29	9.65e-06	4.29	1.03e-05	4.29	7.36e-06
4.29	9.67e-06	4.29	1.03e-05	4.29	7.36e-06
4.29	9.69e-06	4.29	1.03e-05	4.29	7.4e-06
4.29	9.71e-06	4.29	1.04e-05	4.29	7.39e-06
4.29	9.73e-06	4.29	1.04e-05	4.29	7.42e-06
4.29	9.74e-06	4.29	1.04e-05	4.29	7.43e-06
4.29	9.77e-06	4.29	1.04e-05	4.29	7.47e-06
4.29	9.79e-06	4.29	1.05e-05	4.29	7.47e-06
4.3	9.81e-06	4.3	1.05e-05	4.29	7.5e-06
4.3	9.83e-06	4.3	1.05e-05	4.3	7.5e-06
4.3	9.84e-06	4.3	1.05e-05	4.3	7.53e-06
4.3	9.86e-06	4.3	1.06e-05	4.3	7.54e-06
4.3	9.89e-06	4.3	1.06e-05	4.3	7.58e-06
4.3	9.91e-06	4.3	1.06e-05	4.3	7.57e-06
4.3	9.92e-06	4.3	1.06e-05	4.3	7.62e-06
4.3	9.93e-06	4.3	1.07e-05	4.3	7.61e-06
4.3	9.96e-06	4.3	1.07e-05	4.3	7.65e-06
4.3	9.98e-06	4.3	1.07e-05	4.3	7.65e-06
4.31	1e-05	4.3	1.08e-05	4.3	7.69e-06
4.31	1e-05	4.31	1.08e-05	4.31	7.69e-06
4.31	1e-05	4.31	1.08e-05	4.31	7.73e-06
4.31	1.01e-05	4.31	1.08e-05	4.31	7.73e-06
4.31	1.01e-05	4.31	1.08e-05	4.31	7.76e-06
4.31	1.01e-05	4.31	1.09e-05	4.31	7.76e-06
4.31	1.01e-05	4.31	1.09e-05	4.31	7.8e-06
4.31	1.02e-05	4.31	1.09e-05	4.31	7.8e-06
4.31	1.02e-05	4.31	1.09e-05	4.31	7.83e-06
4.31	1.02e-05	4.31	1.1e-05	4.31	7.83e-06
4.32	1.02e-05	4.32	1.1e-05	4.32	7.86e-06
4.32	1.02e-05	4.32	1.1e-05	4.32	7.87e-06
4.32	1.02e-05	4.32	1.1e-05	4.32	7.91e-06
4.32	1.03e-05	4.32	1.11e-05	4.32	7.9e-06
4.32	1.03e-05	4.32	1.11e-05	4.32	7.94e-06
4.32	1.03e-05	4.32	1.11e-05	4.32	7.94e-06
4.32	1.03e-05	4.32	1.12e-05	4.32	7.98e-06
4.32	1.03e-05	4.32	1.12e-05	4.32	7.97e-06
4.32	1.04e-05	4.32	1.12e-05	4.32	8.02e-06
4.32	1.04e-05	4.32	1.12e-05	4.32	8.01e-06
4.33	1.04e-05	4.33	1.12e-05	4.32	8.05e-06
4.33	1.04e-05	4.33	1.13e-05	4.33	8.04e-06
4.33	1.04e-05	4.33	1.13e-05	4.33	8.09e-06
4.33	1.04e-05	4.33	1.13e-05	4.33	8.08e-06
4.33	1.05e-05	4.33	1.14e-05	4.33	8.12e-06
4.33	1.05e-05	4.33	1.14e-05	4.33	8.11e-06
4.33	1.05e-05	4.33	1.14e-05	4.33	8.16e-06
4.33	1.05e-05	4.33	1.14e-05	4.33	8.17e-06
4.33	1.05e-05	4.33	1.15e-05	4.33	8.19e-06
4.33	1.06e-05	4.33	1.15e-05	4.33	8.19e-06
4.34	1.06e-05	4.34	1.15e-05	4.33	8.22e-06
4.34	1.06e-05	4.34	1.15e-05	4.34	8.24e-06
4.34	1.06e-05	4.34	1.16e-05	4.34	8.26e-06
4.34	1.06e-05	4.34	1.16e-05	4.34	8.27e-06
4.34	1.06e-05	4.34	1.16e-05	4.34	8.29e-06
4.34	1.06e-05	4.34	1.16e-05	4.34	8.3e-06
4.34	1.07e-05	4.34	1.17e-05	4.34	8.33e-06
4.34	1.07e-05	4.34	1.17e-05	4.34	8.34e-06
4.34	1.07e-05	4.34	1.17e-05	4.34	8.36e-06
4.34	1.07e-05	4.34	1.17e-05	4.34	8.37e-06
4.35	1.07e-05	4.35	1.18e-05	4.34	8.39e-06
4.35	1.08e-05	4.35	1.18e-05	4.35	8.41e-06
4.35	1.08e-05	4.35	1.18e-05	4.35	8.43e-06
4.35	1.08e-05	4.35	1.18e-05	4.35	8.44e-06
4.35	1.08e-05	4.35	1.19e-05	4.35	8.46e-06
4.35	1.08e-05	4.35	1.19e-05	4.35	8.48e-06
4.35	1.08e-05	4.35	1.19e-05	4.35	8.49e-06
4.35	1.08e-05	4.35	1.19e-05	4.35	8.51e-06
4.35	1.09e-05	4.35	1.2e-05	4.35	8.53e-06
4.35	1.09e-05	4.35	1.2e-05	4.35	8.55e-06
4.36	1.09e-05	4.36	1.2e-05	4.35	8.55e-06
4.36	1.09e-05	4.36	1.2e-05	4.36	8.57e-06
4.36	1.09e-05	4.36	1.21e-05	4.36	8.59e-06
4.36	1.09e-05	4.36	1.21e-05	4.36	8.61e-06
4.36	1.09e-05	4.36	1.21e-05	4.36	8.62e-06
4.36	1.1e-05	4.36	1.21e-05	4.36	8.64e-06
4.36	1.1e-05	4.36	1.22e-05	4.36	8.66e-06
4.36	1.1e-05	4.36	1.22e-05	4.36	8.66e-06
4.36	1.1e-05	4.36	1.22e-05	4.36	8.69e-06
4.36	1.1e-05	4.36	1.23e-05	4.36	8.7e-06
4.37	1.1e-05	4.37	1.23e-05	4.36	8.72e-06
4.37	1.1e-05	4.37	1.23e-05	4.37	8.73e-06
4.37	1.11e-05	4.37	1.23e-05	4.37	8.75e-06
4.37	1.11e-05	4.37	1.24e-05	4.37	8.77e-06
4.37	1.11e-05	4.37	1.24e-05	4.37	8.78e-06
4.37	1.11e-05	4.37	1.24e-05	4.37	8.79e-06
4.37	1.11e-05	4.37	1.24e-05	4.37	8.81e-06
4.37	1.11e-05	4.37	1.25e-05	4.37	8.83e-06
4.37	1.11e-05	4.37	1.25e-05	4.37	8.84e-06
4.37	1.11e-05	4.37	1.25e-05	4.37	8.86e-06
4.38	1.12e-05	4.38	1.25e-05	4.38	8.87e-06
4.38	1.12e-05	4.38	1.26e-05	4.38	8.89e-06
4.38	1.12e-05	4.38	1.26e-05	4.38	8.91e-06
4.38	1.12e-05	4.38	1.26e-05	4.38	8.92e-06
4.38	1.12e-05	4.38	1.26e-05	4.38	8.93e-06
4.38	1.12e-05	4.38	1.27e-05	4.38	8.95e-06
4.38	1.12e-05	4.38	1.27e-05	4.38	8.96e-06
4.38	1.13e-05	4.38	1.27e-05	4.38	8.98e-06
4.38	1.13e-05	4.38	1.28e-05	4.38	8.99e-06
4.38	1.13e-05	4.38	1.28e-05	4.38	9.01e-06
4.39	1.13e-05	4.39	1.28e-05	4.39	9.02e-06
4.39	1.13e-05	4.39	1.28e-05	4.39	9.04e-06
4.39	1.13e-05	4.39	1.29e-05	4.39	9.05e-06
4.39	1.13e-05	4.39	1.29e-05	4.39	9.07e-06
4.39	1.13e-05	4.39	1.29e-05	4.39	9.07e-06
4.39	1.13e-05	4.39	1.29e-05	4.39	9.1e-06
4.39	1.14e-05	4.39	1.3e-05	4.39	9.1e-06
4.39	1.14e-05	4.39	1.3e-05	4.39	9.12e-06
4.39	1.14e-05	4.39	1.3e-05	4.39	9.14e-06
4.39	1.14e-05	4.39	1.3e-05	4.39	9.15e-06
4.4	1.14e-05	4.4	1.31e-05	4.4	9.16e-06
4.4	1.14e-05	4.4	1.31e-05	4.4	9.18e-06
4.4	1.14e-05	4.4	1.31e-05	4.4	9.2e-06
4.4	1.14e-05	4.4	1.31e-05	4.4	9.2e-06
4.4	1.15e-05	4.4	1.32e-05	4.4	9.22e-06
4.4	1.15e-05	4.4	1.32e-05	4.4	9.23e-06
4.4	1.15e-05	4.4	1.32e-05	4.4	9.24e-06
4.4	1.15e-05	4.4	1.33e-05	4.4	9.26e-06
4.4	1.15e-05	4.4	1.33e-05	4.4	9.27e-06
4.4	1.15e-05	4.4	1.33e-05	4.4	9.29e-06
4.41	1.15e-05	4.41	1.33e-05	4.41	9.3e-06
4.41	1.15e-05	4.41	1.34e-05	4.41	9.32e-06
4.41	1.16e-05	4.41	1.34e-05	4.41	9.32e-06
4.41	1.16e-05	4.41	1.34e-05	4.41	9.34e-06
4.41	1.16e-05	4.41	1.34e-05	4.41	9.35e-06
4.41	1.16e-05	4.41	1.35e-05	4.41	9.36e-06
4.41	1.16e-05	4.41	1.35e-05	4.41	9.38e-06
4.41	1.16e-05	4.41	1.35e-05	4.41	9.39e-06
4.41	1.17e-05	4.41	1.35e-05	4.41	9.41e-06
4.41	1.17e-05	4.41	1.36e-05	4.41	9.42e-06
4.42	1.17e-05	4.42	1.36e-05	4.42	9.42e-06
4.42	1.17e-05	4.42	1.36e-05	4.42	9.44e-06
4.42	1.17e-05	4.42	1.37e-05	4.42	9.46e-06
4.42	1.17e-05	4.42	1.37e-05	4.42	9.46e-06
4.42	1.17e-05	4.42	1.37e-05	4.42	9.48e-06
4.42	1.17e-05	4.42	1.37e-05	4.42	9.49e-06
4.42	1.18e-05	4.42	1.38e-05	4.42	9.51e-06
4.42	1.18e-05	4.42	1.38e-05	4.42	9.51e-06
4.42	1.18e-05	4.42	1.38e-05	4.42	9.53e-06
4.42	1.18e-05	4.42	1.38e-05	4.42	9.54e-06
4.43	1.18e-05	4.43	1.39e-05	4.43	9.55e-06
4.43	1.18e-05	4.43	1.39e-05	4.43	9.57e-06
4.43	1.18e-05	4.43	1.39e-05	4.43	9.58e-06
4.43	1.19e-05	4.43	1.39e-05	4.43	9.58e-06
4.43	1.19e-05	4.43	1.4e-05	4.43	9.6e-06
4.43	1.19e-05	4.43	1.4e-05	4.43	9.61e-06
4.43	1.19e-05	4.43	1.4e-05	4.43	9.62e-06
4.43	1.19e-05	4.43	1.4e-05	4.43	9.63e-06
4.43	1.19e-05	4.43	1.41e-05	4.43	9.64e-06
4.43	1.19e-05	4.43	1.41e-05	4.43	9.65e-06
4.44	1.2e-05	4.44	1.41e-05	4.43	9.66e-06
4.44	1.2e-05	4.44	1.41e-05	4.44	9.67e-06
4.44	1.2e-05	4.44	1.42e-05	4.44	9.68e-06
4.44	1.2e-05	4.44	1.42e-05	4.44	9.69e-06
4.44	1.2e-05	4.44	1.42e-05	4.44	9.71e-06
4.44	1.2e-05	4.44	1.42e-05	4.44	9.72e-06
4.44	1.2e-05	4.44	1.43e-05	4.44	9.73e-06
4.44	1.21e-05	4.44	1.43e-05	4.44	9.74e-06
4.44	1.21e-05	4.44	1.43e-05	4.44	9.75e-06
4.44	1.21e-05	4.44	1.44e-05	4.44	9.76e-06
4.45	1.21e-05	4.45	1.44e-05	4.45	9.77e-06
4.45	1.21e-05	4.45	1.44e-05	4.45	9.78e-06
4.45	1.21e-05	4.45	1.44e-05	4.45	9.79e-06
4.45	1.21e-05	4.45	1.45e-05	4.45	9.8e-06
4.45	1.21e-05	4.45	1.45e-05	4.45	9.82e-06
4.45	1.22e-05	4.45	1.45e-05	4.45	9.82e-06
4.45	1.22e-05	4.45	1.45e-05	4.45	9.83e-06
4.45	1.22e-05	4.45	1.46e-05	4.45	9.84e-06
4.45	1.22e-05	4.45	1.46e-05	4.45	9.85e-06
4.45	1.22e-05	4.45	1.46e-05	4.45	9.86e-06
4.46	1.22e-05	4.46	1.47e-05	4.46	9.87e-06
4.46	1.23e-05	4.46	1.47e-05	4.46	9.88e-06
4.46	1.23e-05	4.46	1.47e-05	4.46	9.89e-06
4.46	1.23e-05	4.46	1.47e-05	4.46	9.9e-06
4.46	1.23e-05	4.46	1.48e-05	4.46	9.9e-06
4.46	1.23e-05	4.46	1.48e-05	4.46	9.92e-06
4.46	1.23e-05	4.46	1.48e-05	4.46	9.93e-06
4.46	1.23e-05	4.46	1.48e-05	4.46	9.94e-06
4.46	1.23e-05	4.46	1.49e-05	4.46	9.94e-06
4.46	1.24e-05	4.46	1.49e-05	4.46	9.96e-06
4.47	1.24e-05	4.47	1.49e-05	4.47	9.96e-06
4.47	1.24e-05	4.47	1.5e-05	4.47	9.97e-06
4.47	1.24e-05	4.47	1.5e-05	4.47	9.98e-06
4.47	1.24e-05	4.47	1.5e-05	4.47	9.99e-06
4.47	1.24e-05	4.47	1.5e-05	4.47	1e-05
4.47	1.24e-05	4.47	1.51e-05	4.47	1e-05
4.47	1.25e-05	4.47	1.51e-05	4.47	1e-05
4.47	1.25e-05	4.47	1.51e-05	4.47	1e-05
4.47	1.25e-05	4.47	1.51e-05	4.47	1e-05
4.47	1.25e-05	4.47	1.52e-05	4.47	1e-05
4.48	1.25e-05	4.48	1.52e-05	4.48	1e-05
4.48	1.25e-05	4.48	1.52e-05	4.48	1.01e-05
4.48	1.25e-05	4.48	1.53e-05	4.48	1.01e-05
4.48	1.26e-05	4.48	1.53e-05	4.48	1.01e-05
4.48	1.26e-05	4.48	1.53e-05	4.48	1.01e-05
4.48	1.26e-05	4.48	1.53e-05	4.48	1.01e-05
4.48	1.26e-05	4.48	1.54e-05	4.48	1.01e-05
4.48	1.26e-05	4.48	1.54e-05	4.48	1.01e-05
4.48	1.26e-05	4.48	1.54e-05	4.48	1.01e-05
4.48	1.26e-05	4.48	1.54e-05	4.48	1.01e-05
4.49	1.27e-05	4.49	1.55e-05	4.49	1.01e-05
4.49	1.27e-05	4.49	1.55e-05	4.49	1.01e-05
4.49	1.27e-05	4.49	1.55e-05	4.49	1.01e-05
4.49	1.27e-05	4.49	1.56e-05	4.49	1.02e-05
4.49	1.27e-05	4.49	1.56e-05	4.49	1.02e-05
4.49	1.27e-05	4.49	1.56e-05	4.49	1.02e-05
4.49	1.27e-05	4.49	1.56e-05	4.49	1.02e-05
4.49	1.28e-05	4.49	1.57e-05	4.49	1.02e-05
4.49	1.28e-05	4.49	1.57e-05	4.49	1.02e-05
4.49	1.28e-05	4.49	1.57e-05	4.49	1.02e-05
4.5	1.28e-05	4.5	1.57e-05	4.5	1.02e-05
4.5	1.28e-05	4.5	1.58e-05	4.5	1.02e-05
4.5	1.28e-05	4.5	1.58e-05	4.5	1.02e-05
4.5	1.29e-05	4.5	1.58e-05	4.5	1.02e-05
4.5	1.29e-05	4.5	1.58e-05	4.5	1.02e-05
4.5	1.29e-05	4.5	1.59e-05	4.5	1.02e-05
4.5	1.29e-05	4.5	1.59e-05	4.5	1.03e-05
4.5	1.29e-05	4.5	1.59e-05	4.5	1.03e-05
4.5	1.29e-05	4.5	1.6e-05	4.5	1.03e-05
4.5	1.29e-05	4.5	1.6e-05	4.5	1.03e-05
4.51	1.3e-05	4.51	1.6e-05	4.51	1.03e-05
4.51	1.3e-05	4.51	1.6e-05	4.51	1.03e-05
4.51	1.3e-05	4.51	1.61e-05	4.51	1.03e-05
4.51	1.3e-05	4.51	1.61e-05	4.51	1.03e-05
4.51	1.3e-05	4.51	1.61e-05	4.51	1.03e-05
4.51	1.3e-05	4.51	1.62e-05	4.51	1.03e-05
4.51	1.31e-05	4.51	1.62e-05	4.51	1.03e-05
4.51	1.31e-05	4.51	1.62e-05	4.51	1.03e-05
4.51	1.31e-05	4.51	1.62e-05	4.51	1.03e-05
4.51	1.31e-05	4.51	1.63e-05	4.51	1.03e-05
4.52	1.31e-05	4.52	1.63e-05	4.52	1.03e-05
4.52	1.31e-05	4.52	1.63e-05	4.52	1.03e-05
4.52	1.32e-05	4.52	1.64e-05	4.52	1.04e-05
4.52	1.32e-05	4.52	1.64e-05	4.52	1.04e-05
4.52	1.32e-05	4.52	1.64e-05	4.52	1.04e-05
4.52	1.32e-05	4.52	1.64e-05	4.52	1.04e-05
4.52	1.32e-05	4.52	1.65e-05	4.52	1.04e-05
4.52	1.33e-05	4.52	1.65e-05	4.52	1.04e-05
4.52	1.33e-05	4.52	1.65e-05	4.52	1.04e-05
4.52	1.33e-05	4.52	1.65e-05	4.52	1.04e-05
4.53	1.33e-05	4.53	1.66e-05	4.53	1.04e-05
4.53	1.33e-05	4.53	1.66e-05	4.53	1.04e-05
4.53	1.34e-05	4.53	1.66e-05	4.53	1.04e-05
4.53	1.34e-05	4.53	1.67e-05	4.53	1.04e-05
4.53	1.34e-05	4.53	1.67e-05	4.53	1.04e-05
4.53	1.34e-05	4.53	1.67e-05	4.53	1.04e-05
4.53	1.34e-05	4.53	1.68e-05	4.53	1.04e-05
4.53	1.34e-05	4.53	1.68e-05	4.53	1.05e-05
4.53	1.35e-05	4.53	1.68e-05	4.53	1.04e-05
4.53	1.35e-05	4.53	1.68e-05	4.53	1.05e-05
4.54	1.35e-05	4.54	1.69e-05	4.54	1.05e-05
4.54	1.35e-05	4.54	1.69e-05	4.54	1.05e-05
4.54	1.35e-05	4.54	1.69e-05	4.54	1.05e-05
4.54	1.36e-05	4.54	1.7e-05	4.54	1.05e-05
4.54	1.36e-05	4.54	1.7e-05	4.54	1.05e-05
4.54	1.36e-05	4.54	1.7e-05	4.54	1.05e-05
4.54	1.36e-05	4.54	1.7e-05	4.54	1.05e-05
4.54	1.37e-05	4.54	1.71e-05	4.54	1.05e-05
4.54	1.37e-05	4.54	1.71e-05	4.54	1.05e-05
4.54	1.37e-05	4.54	1.71e-05	4.54	1.05e-05
4.55	1.37e-05	4.55	1.72e-05	4.55	1.05e-05
4.55	1.37e-05	4.55	1.72e-05	4.55	1.05e-05
4.55	1.38e-05	4.55	1.72e-05	4.55	1.05e-05
4.55	1.38e-05	4.55	1.73e-05	4.55	1.06e-05
4.55	1.38e-05	4.55	1.73e-05	4.55	1.06e-05
4.55	1.38e-05	4.55	1.73e-05	4.55	1.06e-05
4.55	1.39e-05	4.55	1.73e-05	4.55	1.06e-05
4.55	1.39e-05	4.55	1.74e-05	4.55	1.06e-05
4.55	1.39e-05	4.55	1.74e-05	4.55	1.06e-05
4.55	1.39e-05	4.55	1.74e-05	4.55	1.06e-05
4.56	1.4e-05	4.56	1.75e-05	4.56	1.06e-05
4.56	1.4e-05	4.56	1.75e-05	4.56	1.06e-05
4.56	1.4e-05	4.56	1.75e-05	4.56	1.06e-05
4.56	1.41e-05	4.56	1.76e-05	4.56	1.06e-05
4.56	1.41e-05	4.56	1.76e-05	4.56	1.06e-05
4.56	1.41e-05	4.56	1.76e-05	4.56	1.06e-05
4.56	1.41e-05	4.56	1.77e-05	4.56	1.06e-05
4.56	1.42e-05	4.56	1.77e-05	4.56	1.06e-05
4.56	1.42e-05	4.56	1.77e-05	4.56	1.07e-05
4.56	1.42e-05	4.56	1.77e-05	4.56	1.07e-05
4.57	1.42e-05	4.57	1.78e-05	4.57	1.07e-05
4.57	1.43e-05	4.57	1.78e-05	4.57	1.07e-05
4.57	1.43e-05	4.57	1.78e-05	4.57	1.07e-05
4.57	1.43e-05	4.57	1.79e-05	4.57	1.07e-05
4.57	1.44e-05	4.57	1.79e-05	4.57	1.07e-05
4.57	1.44e-05	4.57	1.79e-05	4.57	1.07e-05
4.57	1.44e-05	4.57	1.8e-05	4.57	1.07e-05
4.57	1.45e-05	4.57	1.8e-05	4.57	1.07e-05
4.57	1.45e-05	4.57	1.8e-05	4.57	1.07e-05
4.57	1.45e-05	4.57	1.81e-05	4.57	1.07e-05
4.58	1.45e-05	4.58	1.81e-05	4.58	1.07e-05
4.58	1.46e-05	4.58	1.81e-05	4.58	1.07e-05
4.58	1.46e-05	4.58	1.82e-05	4.58	1.08e-05
4.58	1.46e-05	4.58	1.82e-05	4.58	1.08e-05
4.58	1.47e-05	4.58	1.82e-05	4.58	1.08e-05
4.58	1.47e-05	4.58	1.83e-05	4.58	1.08e-05
4.58	1.48e-05	4.58	1.83e-05	4.58	1.08e-05
4.58	1.48e-05	4.58	1.83e-05	4.58	1.08e-05
4.58	1.48e-05	4.58	1.84e-05	4.58	1.08e-05
4.58	1.49e-05	4.58	1.84e-05	4.58	1.08e-05
4.59	1.49e-05	4.59	1.84e-05	4.59	1.08e-05
4.59	1.49e-05	4.59	1.85e-05	4.59	1.08e-05
4.59	1.5e-05	4.59	1.85e-05	4.59	1.08e-05
4.59	1.5e-05	4.59	1.85e-05	4.59	1.08e-05
4.59	1.51e-05	4.59	1.86e-05	4.59	1.09e-05
4.59	1.51e-05	4.59	1.86e-05	4.59	1.09e-05
4.59	1.51e-05	4.59	1.86e-05	4.59	1.09e-05
4.59	1.52e-05	4.59	1.87e-05	4.59	1.09e-05
4.59	1.52e-05	4.59	1.87e-05	4.59	1.09e-05
4.59	1.52e-05	4.59	1.88e-05	4.59	1.09e-05
4.6	1.53e-05	4.6	1.88e-05	4.6	1.09e-05
4.6	1.53e-05	4.6	1.88e-05	4.6	1.09e-05
4.6	1.54e-05	4.6	1.89e-05	4.6	1.09e-05
4.6	1.54e-05	4.6	1.89e-05	4.6	1.09e-05
4.6	1.55e-05	4.6	1.89e-05	4.6	1.09e-05
4.6	1.55e-05	4.6	1.9e-05	4.6	1.1e-05
4.6	1.55e-05	4.6	1.9e-05	4.6	1.1e-05
4.6	1.56e-05	4.6	1.9e-05	4.6	1.1e-05
4.6	1.56e-05	4.6	1.91e-05	4.6	1.1e-05
4.6	1.57e-05	4.6	1.91e-05	4.6	1.1e-05
4.61	1.57e-05	4.61	1.92e-05	4.61	1.1e-05
4.61	1.58e-05	4.61	1.92e-05	4.61	1.1e-05
4.61	1.58e-05	4.61	1.92e-05	4.61	1.1e-05
4.61	1.59e-05	4.61	1.93e-05	4.61	1.1e-05
4.61	1.59e-05	4.61	1.93e-05	4.61	1.1e-05
4.61	1.6e-05	4.61	1.94e-05	4.61	1.1e-05
4.61	1.6e-05	4.61	1.94e-05	4.61	1.11e-05
4.61	1.61e-05	4.61	1.94e-05	4.61	1.11e-05
4.61	1.61e-05	4.61	1.95e-05	4.61	1.11e-05
4.61	1.62e-05	4.61	1.95e-05	4.61	1.11e-05
4.62	1.62e-05	4.62	1.95e-05	4.62	1.11e-05
4.62	1.63e-05	4.62	1.96e-05	4.62	1.11e-05
4.62	1.63e-05	4.62	1.96e-05	4.62	1.11e-05
4.62	1.64e-05	4.62	1.97e-05	4.62	1.11e-05
4.62	1.64e-05	4.62	1.97e-05	4.62	1.12e-05
4.62	1.65e-05	4.62	1.97e-05	4.62	1.12e-05
4.62	1.66e-05	4.62	1.98e-05	4.62	1.12e-05
4.62	1.66e-05	4.62	1.98e-05	4.62	1.12e-05
4.62	1.67e-05	4.62	1.99e-05	4.62	1.12e-05
4.62	1.67e-05	4.62	1.99e-05	4.62	1.12e-05
4.63	1.68e-05	4.63	1.99e-05	4.63	1.12e-05
4.63	1.68e-05	4.63	2e-05	4.63	1.12e-05
4.63	1.69e-05	4.63	2e-05	4.63	1.12e-05
4.63	1.7e-05	4.63	2.01e-05	4.63	1.13e-05
4.63	1.7e-05	4.63	2.01e-05	4.63	1.13e-05
4.63	1.71e-05	4.63	2.01e-05	4.63	1.13e-05
4.63	1.71e-05	4.63	2.02e-05	4.63	1.13e-05
4.63	1.72e-05	4.63	2.02e-05	4.63	1.13e-05
4.63	1.73e-05	4.63	2.03e-05	4.63	1.13e-05
4.63	1.73e-05	4.63	2.03e-05	4.63	1.14e-05
4.64	1.74e-05	4.64	2.04e-05	4.64	1.14e-05
4.64	1.75e-05	4.64	2.04e-05	4.64	1.14e-05
4.64	1.75e-05	4.64	2.05e-05	4.64	1.14e-05
4.64	1.76e-05	4.64	2.05e-05	4.64	1.14e-05
4.64	1.77e-05	4.64	2.06e-05	4.64	1.14e-05
4.64	1.78e-05	4.64	2.06e-05	4.64	1.14e-05
4.64	1.78e-05	4.64	2.06e-05	4.64	1.14e-05
4.64	1.79e-05	4.64	2.07e-05	4.64	1.15e-05
4.64	1.8e-05	4.64	2.07e-05	4.64	1.15e-05
4.64	1.81e-05	4.64	2.08e-05	4.64	1.15e-05
4.65	1.81e-05	4.65	2.08e-05	4.65	1.15e-05
4.65	1.82e-05	4.65	2.09e-05	4.65	1.15e-05
4.65	1.83e-05	4.65	2.09e-05	4.65	1.16e-05
4.65	1.84e-05	4.65	2.1e-05	4.65	1.16e-05
4.65	1.84e-05	4.65	2.1e-05	4.65	1.16e-05
4.65	1.85e-05	4.65	2.11e-05	4.65	1.16e-05
4.65	1.86e-05	4.65	2.11e-05	4.65	1.16e-05
4.65	1.87e-05	4.65	2.12e-05	4.65	1.16e-05
4.65	1.88e-05	4.65	2.12e-05	4.65	1.16e-05
4.65	1.89e-05	4.65	2.13e-05	4.65	1.17e-05
4.66	1.89e-05	4.66	2.13e-05	4.66	1.17e-05
4.66	1.9e-05	4.66	2.14e-05	4.66	1.17e-05
4.66	1.91e-05	4.66	2.14e-05	4.66	1.17e-05
4.66	1.92e-05	4.66	2.15e-05	4.66	1.17e-05
4.66	1.93e-05	4.66	2.15e-05	4.66	1.17e-05
4.66	1.94e-05	4.66	2.16e-05	4.66	1.18e-05
4.66	1.95e-05	4.66	2.16e-05	4.66	1.18e-05
4.66	1.96e-05	4.66	2.17e-05	4.66	1.18e-05
4.66	1.97e-05	4.66	2.17e-05	4.66	1.18e-05
4.66	1.98e-05	4.66	2.18e-05	4.66	1.18e-05
4.67	1.99e-05	4.67	2.19e-05	4.67	1.19e-05
4.67	2e-05	4.67	2.19e-05	4.67	1.19e-05
4.67	2.01e-05	4.67	2.2e-05	4.67	1.19e-05
4.67	2.02e-05	4.67	2.2e-05	4.67	1.19e-05
4.67	2.03e-05	4.67	2.21e-05	4.67	1.19e-05
4.67	2.04e-05	4.67	2.22e-05	4.67	1.19e-05
4.67	2.05e-05	4.67	2.22e-05	4.67	1.2e-05
4.67	2.06e-05	4.67	2.23e-05	4.67	1.2e-05
4.67	2.07e-05	4.67	2.23e-05	4.67	1.2e-05
4.67	2.09e-05	4.67	2.24e-05	4.67	1.2e-05
4.68	2.1e-05	4.68	2.25e-05	4.68	1.21e-05
4.68	2.11e-05	4.68	2.25e-05	4.68	1.21e-05
4.68	2.12e-05	4.68	2.26e-05	4.68	1.21e-05
4.68	2.13e-05	4.68	2.27e-05	4.68	1.21e-05
4.68	2.15e-05	4.68	2.27e-05	4.68	1.21e-05
4.68	2.16e-05	4.68	2.28e-05	4.68	1.22e-05
4.68	2.17e-05	4.68	2.29e-05	4.68	1.22e-05
4.68	2.18e-05	4.68	2.29e-05	4.68	1.22e-05
4.68	2.2e-05	4.68	2.3e-05	4.68	1.22e-05
4.68	2.21e-05	4.68	2.31e-05	4.68	1.22e-05
4.69	2.22e-05	4.69	2.31e-05	4.69	1.23e-05
4.69	2.24e-05	4.69	2.32e-05	4.69	1.23e-05
4.69	2.25e-05	4.69	2.33e-05	4.69	1.23e-05
4.69	2.26e-05	4.69	2.34e-05	4.69	1.23e-05
4.69	2.28e-05	4.69	2.34e-05	4.69	1.24e-05
4.69	2.29e-05	4.69	2.35e-05	4.69	1.24e-05
4.69	2.31e-05	4.69	2.36e-05	4.69	1.24e-05
4.69	2.32e-05	4.69	2.37e-05	4.69	1.24e-05
4.69	2.34e-05	4.69	2.37e-05	4.69	1.25e-05
[truncated: 511 more rows]

## Sheet: Figure 2f
Chronoamperometry				After polarization		Before polarization
T	Im			Zreal	Zimag	Zreal	Zimag
s	A			ohm	ohm	ohm	ohm
1	2.12e-05			3.58564	0.180445	3.5736	0.10036
2	1.74e-05			3.61044	0.28996	3.59056	0.213295
3	1.7e-05			3.6385	0.40354	3.61052	0.336
4	1.71e-05			3.68318	0.52205	3.63335	0.46695
5	1.7e-05			3.73935	0.57726	3.66239	0.61026
6	1.7e-05			3.79036	0.74156	3.70118	0.776145
7	1.7e-05			3.84648	0.936615	3.74561	0.974755
8	1.7e-05			3.90983	1.14751	3.82273	1.15864
9	1.69e-05			3.98102	1.40791	3.88902	1.44009
10	1.69e-05			4.06831	1.71919	3.97307	1.7696
11	1.69e-05			4.18248	2.09812	4.08565	2.17855
12	1.69e-05			4.28029	2.52951	4.18612	2.64266
13	1.69e-05			4.41874	3.07866	4.33229	3.22982
14	1.68e-05			4.59065	3.74388	4.51492	3.93913
15	1.68e-05			4.80673	4.55567	4.74026	4.80497
16	1.68e-05			5.06942	5.5348	5.02791	5.84041
17	1.68e-05			5.4315	6.83115	5.41646	7.2001
18	1.68e-05			5.85508	8.28355	5.88169	8.74045
19	1.68e-05			6.41172	10.0089	6.47513	10.5483
20	1.68e-05			7.10868	12.1513	7.25262	12.7974
21	1.68e-05			8.0009	14.6553	8.19881	15.4295
22	1.68e-05			9.12931	17.5367	9.4208	18.4712
23	1.68e-05			10.5906	21.1324	11.0539	22.2221
24	1.67e-05			12.5836	25.4294	13.2013	26.7335
25	1.67e-05			15.0484	30.5581	15.9885	31.9635
26	1.67e-05			18.4307	36.6619	19.4059	38.0701
27	1.67e-05			22.2101	42.6867	23.7207	44.4376
28	1.67e-05			27.7977	50.3857	29.5119	52.6467
29	1.67e-05			34.3234	58.8325	36.7615	60.5305
30	1.67e-05			42.8417	67.6112	45.5414	69.6576
31	1.67e-05			53.5012	77.8614	57.3763	79.278
32	1.67e-05			66.9706	87.8079	71.4343	88.6505
33	1.67e-05			82.5354	96.6978	87.5868	96.947
34	1.67e-05			99.72	104.015	105.287	103.237
35	1.67e-05			121.087	110.449	126.794	107.716
36	1.67e-05			142.838	113.355	148.118	109.263
37	1.67e-05			166.377	113.611	170.582	107.608
38	1.66e-05			188.135	109.173	190.602	102.045
39	1.66e-05			211.982	104.193	212.934	94.927
40	1.66e-05			235.642	91.6399	229.861	83.8672
41	1.66e-05			254.95	74.2335	244.73	69.214
42	1.66e-05			265.061	59.9817	253.185	59.8969
43	1.66e-05			270.617	54.8089	258.897	53.2352
44	1.66e-05			276.407	44.5179	264.337	47.6872
45	1.66e-05			280.307	37.41	268.05	39.1326
46	1.66e-05			284.007	30.2515	271.128	32.8901
47	1.66e-05			285.442	25.81	274.233	27.0466
48	1.66e-05			287.071	21.2522	275.638	22.4304
49	1.66e-05			288.123	18.707	276.967	18.9347
50	1.66e-05			289.306	15.127	278.101	15.1273
51	1.66e-05			290.291	12.9676	279.01	13.0836
52	1.66e-05			291.029	11.7348	279.807	11.5043
53	1.66e-05			291.778	10.2644	280.634	9.66494
54	1.66e-05			292.582	9.35534	281.399	8.86534
55	1.66e-05			293.392	8.66073	282.234	8.10688
56	1.66e-05			294.155	7.91158	283.12	7.39095
57	1.66e-05			295.073	7.55823	284.008	7.11247
58	1.66e-05			295.982	7.36486	285.121	6.96522
59	1.65e-05			296.942	7.20742	286.261	6.74102
60	1.65e-05			297.928	7.0792	287.447	6.72328
61	1.65e-05			298.962	6.89691	288.776	6.51358
62	1.65e-05			300.06	6.86762	290.236	6.56663
63	1.65e-05			301.086	6.76173	291.848	6.36246
64	1.65e-05			302.133	6.50737	293.521	6.39234
65	1.65e-05			303.179	6.31405	295.39	6.21955
66	1.65e-05			304.136	6.08425	297.411	6.08951
67	1.65e-05			305.059	5.81452	299.603	5.90763
68	1.65e-05			305.903	5.54896	302.026	5.73081
69	1.65e-05
70	1.65e-05
71	1.65e-05
72	1.65e-05
73	1.65e-05
74	1.65e-05
75	1.65e-05
76	1.65e-05
77	1.65e-05
78	1.65e-05
79	1.65e-05
80	1.65e-05
81	1.65e-05
82	1.65e-05
83	1.65e-05
84	1.65e-05
85	1.65e-05
86	1.65e-05
87	1.65e-05
88	1.65e-05
89	1.65e-05
90	1.65e-05
91	1.65e-05
92	1.65e-05
93	1.65e-05
94	1.65e-05
95	1.65e-05
96	1.65e-05
97	1.64e-05
98	1.64e-05
99	1.64e-05
100	1.64e-05
101	1.64e-05
102	1.64e-05
103	1.64e-05
104	1.64e-05
105	1.64e-05
106	1.64e-05
107	1.64e-05
108	1.64e-05
109	1.64e-05
110	1.64e-05
111	1.64e-05
112	1.64e-05
113	1.64e-05
114	1.64e-05
115	1.64e-05
116	1.64e-05
117	1.64e-05
118	1.64e-05
119	1.64e-05
120	1.64e-05
121	1.64e-05
122	1.64e-05
123	1.64e-05
124	1.64e-05
125	1.64e-05
126	1.64e-05
127	1.64e-05
128	1.64e-05
129	1.64e-05
130	1.64e-05
131	1.64e-05
132	1.64e-05
133	1.64e-05
134	1.64e-05
135	1.64e-05
136	1.64e-05
137	1.64e-05
138	1.64e-05
139	1.64e-05
140	1.64e-05
141	1.64e-05
142	1.64e-05
143	1.64e-05
144	1.64e-05
145	1.64e-05
146	1.64e-05
147	1.64e-05
148	1.64e-05
149	1.64e-05
150	1.64e-05
151	1.64e-05
152	1.64e-05
153	1.64e-05
154	1.64e-05
155	1.64e-05
156	1.64e-05
157	1.64e-05
158	1.64e-05
159	1.64e-05
160	1.64e-05
161	1.64e-05
162	1.64e-05
163	1.64e-05
164	1.64e-05
165	1.64e-05
166	1.64e-05
167	1.63e-05
168	1.64e-05
169	1.63e-05
170	1.63e-05
171	1.63e-05
172	1.63e-05
173	1.63e-05
174	1.63e-05
175	1.63e-05
176	1.63e-05
177	1.63e-05
178	1.63e-05
179	1.63e-05
180	1.63e-05
181	1.63e-05
182	1.63e-05
183	1.63e-05
184	1.63e-05
185	1.63e-05
186	1.63e-05
187	1.63e-05
188	1.63e-05
189	1.63e-05
190	1.63e-05
191	1.63e-05
192	1.63e-05
193	1.63e-05
194	1.63e-05
195	1.63e-05
196	1.63e-05
197	1.63e-05
198	1.63e-05
199	1.63e-05
200	1.63e-05
201	1.63e-05
202	1.63e-05
203	1.63e-05
204	1.63e-05
205	1.63e-05
206	1.63e-05
207	1.63e-05
208	1.63e-05
209	1.63e-05
210	1.63e-05
211	1.63e-05
212	1.63e-05
213	1.63e-05
214	1.63e-05
215	1.63e-05
216	1.63e-05
217	1.63e-05
218	1.63e-05
219	1.63e-05
220	1.63e-05
221	1.63e-05
222	1.63e-05
223	1.63e-05
224	1.63e-05
225	1.63e-05
226	1.63e-05
227	1.63e-05
228	1.63e-05
229	1.63e-05
230	1.63e-05
231	1.63e-05
232	1.63e-05
233	1.63e-05
234	1.63e-05
235	1.63e-05
236	1.62e-05
237	1.62e-05
238	1.62e-05
239	1.62e-05
240	1.62e-05
241	1.62e-05
242	1.62e-05
243	1.62e-05
244	1.62e-05
245	1.62e-05
246	1.62e-05
247	1.62e-05
248	1.62e-05
249	1.62e-05
250	1.62e-05
251	1.62e-05
252	1.62e-05
253	1.62e-05
254	1.62e-05
255	1.62e-05
256	1.62e-05
257	1.62e-05
258	1.62e-05
259	1.62e-05
260	1.62e-05
261	1.62e-05
262	1.62e-05
263	1.62e-05
264	1.62e-05
265	1.62e-05
266	1.62e-05
267	1.62e-05
268	1.62e-05
269	1.62e-05
270	1.62e-05
271	1.62e-05
272	1.62e-05
273	1.62e-05
274	1.62e-05
275	1.62e-05
276	1.62e-05
277	1.62e-05
278	1.62e-05
279	1.62e-05
280	1.62e-05
281	1.62e-05
282	1.62e-05
283	1.62e-05
284	1.62e-05
285	1.62e-05
286	1.62e-05
287	1.62e-05
288	1.62e-05
289	1.62e-05
290	1.62e-05
291	1.62e-05
292	1.62e-05
293	1.62e-05
294	1.62e-05
295	1.62e-05
296	1.62e-05
297	1.62e-05
298	1.62e-05
299	1.62e-05
300	1.61e-05
301	1.61e-05
302	1.61e-05
303	1.61e-05
304	1.61e-05
305	1.61e-05
306	1.61e-05
307	1.61e-05
308	1.61e-05
309	1.61e-05
310	1.61e-05
311	1.61e-05
312	1.61e-05
313	1.61e-05
314	1.61e-05
315	1.61e-05
316	1.61e-05
317	1.61e-05
318	1.61e-05
319	1.61e-05
320	1.61e-05
321	1.61e-05
322	1.61e-05
323	1.61e-05
324	1.61e-05
325	1.61e-05
326	1.61e-05
327	1.61e-05
328	1.61e-05
329	1.61e-05
330	1.61e-05
331	1.61e-05
332	1.61e-05
333	1.61e-05
334	1.61e-05
335	1.61e-05
336	1.61e-05
337	1.61e-05
338	1.61e-05
339	1.61e-05
340	1.61e-05
341	1.61e-05
342	1.61e-05
343	1.61e-05
344	1.61e-05
345	1.61e-05
346	1.61e-05
347	1.61e-05
348	1.61e-05
349	1.61e-05
350	1.61e-05
351	1.61e-05
352	1.61e-05
353	1.61e-05
354	1.61e-05
355	1.61e-05
356	1.61e-05
357	1.61e-05
358	1.61e-05
359	1.61e-05
360	1.61e-05
361	1.61e-05
362	1.61e-05
363	1.61e-05
364	1.61e-05
365	1.61e-05
366	1.61e-05
367	1.61e-05
368	1.61e-05
369	1.61e-05
370	1.61e-05
371	1.61e-05
372	1.61e-05
373	1.61e-05
374	1.61e-05
375	1.61e-05
376	1.61e-05
377	1.61e-05
378	1.61e-05
379	1.61e-05
380	1.61e-05
381	1.61e-05
382	1.61e-05
383	1.61e-05
384	1.61e-05
385	1.61e-05
386	1.61e-05
387	1.61e-05
388	1.61e-05
389	1.61e-05
390	1.61e-05
391	1.61e-05
392	1.61e-05
393	1.61e-05
394	1.61e-05
395	1.61e-05
396	1.61e-05
397	1.61e-05
398	1.61e-05
399	1.61e-05
400	1.61e-05
401	1.61e-05
402	1.61e-05
403	1.61e-05
404	1.61e-05
405	1.61e-05
406	1.61e-05
407	1.61e-05
408	1.61e-05
409	1.61e-05
410	1.61e-05
411	1.61e-05
412	1.61e-05
413	1.61e-05
414	1.61e-05
415	1.61e-05
416	1.61e-05
417	1.61e-05
418	1.61e-05
419	1.61e-05
420	1.61e-05
421	1.61e-05
422	1.61e-05
423	1.61e-05
424	1.61e-05
425	1.61e-05
426	1.61e-05
427	1.61e-05
428	1.61e-05
429	1.61e-05
430	1.61e-05
431	1.61e-05
432	1.61e-05
433	1.61e-05
434	1.61e-05
435	1.61e-05
436	1.61e-05
437	1.61e-05
438	1.61e-05
439	1.61e-05
440	1.61e-05
441	1.61e-05
442	1.61e-05
443	1.61e-05
444	1.61e-05
445	1.61e-05
446	1.61e-05
447	1.61e-05
448	1.61e-05
449	1.61e-05
450	1.61e-05
451	1.61e-05
452	1.61e-05
453	1.61e-05
454	1.61e-05
455	1.61e-05
456	1.61e-05
457	1.61e-05
458	1.61e-05
459	1.61e-05
460	1.61e-05
461	1.61e-05
462	1.6e-05
463	1.6e-05
464	1.6e-05
465	1.6e-05
466	1.6e-05
467	1.6e-05
468	1.6e-05
469	1.6e-05
470	1.6e-05
471	1.6e-05
472	1.6e-05
473	1.6e-05
474	1.6e-05
475	1.6e-05
476	1.6e-05
477	1.6e-05
478	1.6e-05
479	1.6e-05
480	1.6e-05
481	1.6e-05
482	1.6e-05
483	1.6e-05
484	1.6e-05
485	1.6e-05
486	1.6e-05
487	1.6e-05
488	1.6e-05
489	1.6e-05
490	1.6e-05
491	1.6e-05
492	1.6e-05
493	1.6e-05
494	1.6e-05
495	1.6e-05
496	1.6e-05
497	1.6e-05
498	1.6e-05
499	1.6e-05
500	1.6e-05
501	1.6e-05
502	1.6e-05
503	1.6e-05
504	1.6e-05
505	1.6e-05
506	1.6e-05
507	1.6e-05
508	1.6e-05
509	1.6e-05
510	1.6e-05
511	1.6e-05
512	1.6e-05
513	1.6e-05
514	1.6e-05
515	1.6e-05
516	1.6e-05
517	1.6e-05
518	1.6e-05
519	1.6e-05
520	1.6e-05
521	1.6e-05
522	1.6e-05
523	1.6e-05
524	1.6e-05
525	1.6e-05
526	1.6e-05
527	1.6e-05
528	1.6e-05
529	1.6e-05
530	1.6e-05
531	1.6e-05
532	1.6e-05
533	1.6e-05
534	1.6e-05
535	1.6e-05
536	1.6e-05
537	1.6e-05
538	1.6e-05
539	1.6e-05
540	1.6e-05
541	1.6e-05
542	1.6e-05
543	1.6e-05
544	1.6e-05
545	1.6e-05
546	1.6e-05
547	1.6e-05
548	1.6e-05
549	1.6e-05
550	1.6e-05
551	1.6e-05
552	1.6e-05
553	1.6e-05
554	1.6e-05
555	1.6e-05
556	1.6e-05
557	1.6e-05
558	1.6e-05
559	1.6e-05
560	1.6e-05
561	1.6e-05
562	1.6e-05
563	1.6e-05
564	1.6e-05
565	1.6e-05
566	1.6e-05
567	1.6e-05
568	1.6e-05
569	1.6e-05
570	1.6e-05
571	1.6e-05
572	1.6e-05
573	1.6e-05
574	1.6e-05
575	1.6e-05
576	1.6e-05
577	1.6e-05
578	1.6e-05
579	1.6e-05
580	1.6e-05
581	1.6e-05
582	1.6e-05
583	1.6e-05
584	1.6e-05
585	1.6e-05
586	1.6e-05
587	1.6e-05
588	1.6e-05
589	1.6e-05
590	1.6e-05
591	1.6e-05
592	1.6e-05
593	1.6e-05
594	1.6e-05
595	1.6e-05
596	1.6e-05
597	1.6e-05
598	1.6e-05
599	1.6e-05
600	1.6e-05
601	1.6e-05
602	1.6e-05
603	1.6e-05
604	1.6e-05
605	1.6e-05
606	1.6e-05
607	1.6e-05
608	1.6e-05
609	1.6e-05
610	1.6e-05
611	1.6e-05
612	1.6e-05
613	1.6e-05
614	1.6e-05
615	1.6e-05
616	1.6e-05
617	1.6e-05
618	1.6e-05
619	1.6e-05
620	1.6e-05
621	1.6e-05
622	1.6e-05
623	1.6e-05
624	1.6e-05
625	1.6e-05
626	1.6e-05
627	1.6e-05
628	1.6e-05
629	1.6e-05
630	1.6e-05
631	1.6e-05
632	1.6e-05
633	1.6e-05
634	1.6e-05
635	1.6e-05
636	1.6e-05
637	1.6e-05
638	1.6e-05
639	1.6e-05
640	1.6e-05
641	1.6e-05
642	1.6e-05
643	1.6e-05
644	1.6e-05
645	1.6e-05
646	1.6e-05
647	1.6e-05
648	1.6e-05
649	1.6e-05
650	1.6e-05
651	1.6e-05
652	1.6e-05
653	1.6e-05
654	1.6e-05
655	1.6e-05
656	1.6e-05
657	1.6e-05
658	1.6e-05
659	1.6e-05
660	1.6e-05
661	1.6e-05
662	1.6e-05
663	1.6e-05
664	1.6e-05
665	1.6e-05
666	1.6e-05
667	1.6e-05
668	1.6e-05
669	1.6e-05
670	1.6e-05
671	1.6e-05
672	1.6e-05
673	1.6e-05
674	1.6e-05
675	1.6e-05
676	1.6e-05
677	1.6e-05
678	1.6e-05
679	1.6e-05
680	1.6e-05
681	1.6e-05
682	1.6e-05
683	1.6e-05
684	1.6e-05
685	1.6e-05
686	1.6e-05
687	1.6e-05
688	1.6e-05
689	1.6e-05
690	1.6e-05
691	1.6e-05
692	1.6e-05
693	1.6e-05
694	1.6e-05
695	1.6e-05
696	1.6e-05
697	1.6e-05
698	1.6e-05
699	1.6e-05
700	1.6e-05
701	1.6e-05
702	1.6e-05
703	1.6e-05
704	1.6e-05
705	1.6e-05
706	1.6e-05
707	1.6e-05
708	1.6e-05
709	1.6e-05
710	1.6e-05
711	1.6e-05
712	1.6e-05
713	1.6e-05
714	1.6e-05
715	1.6e-05
716	1.6e-05
717	1.6e-05
718	1.6e-05
719	1.6e-05
720	1.6e-05
721	1.6e-05
722	1.6e-05
723	1.6e-05
724	1.6e-05
725	1.6e-05
726	1.6e-05
727	1.6e-05
728	1.6e-05
729	1.6e-05
730	1.6e-05
731	1.6e-05
732	1.6e-05
733	1.6e-05
734	1.6e-05
735	1.6e-05
736	1.6e-05
737	1.6e-05
738	1.6e-05
739	1.6e-05
740	1.6e-05
741	1.6e-05
742	1.6e-05
743	1.6e-05
744	1.6e-05
745	1.6e-05
746	1.6e-05
747	1.6e-05
748	1.6e-05
749	1.6e-05
750	1.6e-05
751	1.6e-05
752	1.6e-05
753	1.6e-05
754	1.6e-05
755	1.6e-05
756	1.6e-05
757	1.6e-05
758	1.6e-05
759	1.6e-05
760	1.6e-05
761	1.6e-05
762	1.6e-05
763	1.6e-05
764	1.6e-05
765	1.6e-05
766	1.6e-05
767	1.6e-05
768	1.6e-05
769	1.6e-05
770	1.6e-05
771	1.6e-05
772	1.6e-05
773	1.6e-05
774	1.6e-05
775	1.6e-05
776	1.6e-05
777	1.6e-05
778	1.6e-05
779	1.6e-05
780	1.6e-05
781	1.6e-05
782	1.6e-05
783	1.6e-05
784	1.6e-05
785	1.6e-05
786	1.6e-05
787	1.6e-05
788	1.6e-05
789	1.6e-05
790	1.6e-05
791	1.6e-05
792	1.6e-05
793	1.6e-05
794	1.6e-05
795	1.6e-05
796	1.6e-05
797	1.6e-05
798	1.6e-05
799	1.6e-05
800	1.6e-05
801	1.6e-05
802	1.6e-05
803	1.6e-05
804	1.6e-05
805	1.6e-05
806	1.6e-05
807	1.6e-05
808	1.6e-05
809	1.6e-05
810	1.6e-05
811	1.6e-05
812	1.6e-05
813	1.6e-05
814	1.6e-05
815	1.6e-05
816	1.6e-05
817	1.6e-05
818	1.6e-05
819	1.6e-05
820	1.6e-05
821	1.6e-05
822	1.6e-05
823	1.6e-05
824	1.6e-05
825	1.6e-05
826	1.6e-05
827	1.6e-05
828	1.6e-05
829	1.6e-05
830	1.6e-05
831	1.6e-05
832	1.6e-05
833	1.6e-05
834	1.6e-05
835	1.6e-05
836	1.6e-05
837	1.6e-05
838	1.6e-05
839	1.6e-05
840	1.6e-05
841	1.6e-05
842	1.6e-05
843	1.6e-05
844	1.6e-05
845	1.6e-05
846	1.6e-05
847	1.6e-05
848	1.6e-05
849	1.6e-05
850	1.6e-05
851	1.6e-05
852	1.6e-05
853	1.6e-05
854	1.6e-05
855	1.6e-05
856	1.6e-05
857	1.6e-05
858	1.6e-05
859	1.6e-05
860	1.6e-05
861	1.6e-05
862	1.6e-05
863	1.6e-05
864	1.6e-05
865	1.6e-05
866	1.6e-05
867	1.6e-05
868	1.6e-05
869	1.6e-05
870	1.6e-05
871	1.6e-05
872	1.6e-05
873	1.6e-05
874	1.6e-05
875	1.6e-05
876	1.6e-05
877	1.6e-05
878	1.6e-05
879	1.6e-05
880	1.6e-05
881	1.6e-05
882	1.6e-05
883	1.6e-05
884	1.6e-05
885	1.6e-05
886	1.6e-05
887	1.6e-05
888	1.6e-05
889	1.6e-05
890	1.6e-05
891	1.6e-05
892	1.6e-05
893	1.6e-05
894	1.6e-05
895	1.6e-05
896	1.6e-05
897	1.6e-05
898	1.6e-05
899	1.6e-05
900	1.6e-05
901	1.6e-05
902	1.6e-05
903	1.6e-05
904	1.6e-05
905	1.6e-05
906	1.6e-05
907	1.6e-05
908	1.6e-05
909	1.6e-05
910	1.6e-05
911	1.6e-05
912	1.6e-05
913	1.6e-05
914	1.6e-05
915	1.6e-05
916	1.6e-05
917	1.6e-05
918	1.6e-05
919	1.6e-05
920	1.6e-05
921	1.6e-05
922	1.6e-05
923	1.6e-05
924	1.6e-05
925	1.6e-05
926	1.6e-05
927	1.6e-05
928	1.6e-05
929	1.6e-05
930	1.6e-05
931	1.6e-05
932	1.59e-05
933	1.59e-05
934	1.59e-05
935	1.59e-05
936	1.59e-05
937	1.59e-05
938	1.59e-05
939	1.59e-05
940	1.59e-05
941	1.59e-05
942	1.59e-05
943	1.59e-05
944	1.59e-05
945	1.59e-05
946	1.59e-05
947	1.59e-05
948	1.59e-05
949	1.59e-05
950	1.59e-05
951	1.59e-05
952	1.59e-05
953	1.59e-05
954	1.59e-05
955	1.59e-05
956	1.59e-05
957	1.59e-05
958	1.59e-05
959	1.59e-05
960	1.59e-05
961	1.59e-05
962	1.59e-05
963	1.59e-05
964	1.59e-05
965	1.59e-05
966	1.59e-05
967	1.59e-05
968	1.59e-05
969	1.59e-05
970	1.59e-05
971	1.59e-05
972	1.59e-05
973	1.59e-05
974	1.59e-05
975	1.59e-05
976	1.59e-05
977	1.59e-05
978	1.59e-05
979	1.59e-05
980	1.59e-05
981	1.59e-05
982	1.59e-05
983	1.59e-05
984	1.59e-05
985	1.59e-05
986	1.59e-05
987	1.59e-05
988	1.59e-05
989	1.59e-05
990	1.59e-05
991	1.59e-05
992	1.59e-05
993	1.59e-05
994	1.59e-05
995	1.59e-05
996	1.59e-05
997	1.59e-05
998	1.59e-05
999	1.59e-05
1000	1.59e-05
